# Supplementary material for: Distinct immune responses associated with vaccination status and protection outcomes after malaria challenge
Source: PLoS Pathog. 2023 May 17;19(5):e1011051. doi: 10.1371/journal.ppat.1011051 (PMC10228810; doi:10.1371/journal.ppat.1011051)
Supplement: S1 Data — Top 20 oligonucleotide-conjugated antibodies (ADTs) and genes on each cluster. (XLSX) [file ppat.1011051.s003.xlsx]

## Sheet: scRNAseq_CITEseq clusters
S1 Data. Cluster annotation on single-cell RNA sequencing data. Top 20 oligonucleotide-conjugated antibodies (ADTs) and genes on each cluster.
Cluster	Cell Annotation
0	Naïve CD4+ T cell
1	CD4+ Tem
2	Classical monocytes
3	Naïve CD8+ T cell
4	NK cell
5	Naïve B cell
6	Classical monocytes
7	CD8+ Tem
8	MAIT cell
9	CD8+ TEMRA
10	Non-classical monocytes
11	MBCs
12	Classical monocytes
13	Proliferating CD3+ T cell
14	Classical monocytes
15	yD+ T cell
16	CD5- CD4+ Tcm
17	Granulocytes
18	Naïve CD8+ T cell
19	CD8+ Tem
20	CD4+ Treg
21	Activated CD4+ Effector T cell
22	Classical DC2
23	Intermediate monocytes
24	Cytotoxic CD4+ T cell
25	NK cell
26	NK cell
27	CD56hi NK cell
28	pDC
29	Intermediate B cell
30	Platelets
31	Naïve B cell
32	IL7R+ CD8+ Tem
33	CD8+ Tcm
34	Proliferating NK cell
35	DN T cell
36	CD11c+ B cell
37	HSPC
38	Classical DC1
39	Plasmablast
40	Erythrocytes
Abbreviation	Name
Tem	T effector memory
TEMRA	T cell re-expresses CD45RA+
HSPC	Hematopoetic stem and progenitor cell
Treg	T regulatory
MBC	Memory B cell
NK	Natural killer
MAIT	Mucosal associated invariant T
DN	Double negative
DC	Dendritic cell
pDC	Plamocytoid dendritic cell
ILC	Innate lymphoid cell

## Sheet: Top20_ADT
p_val	avg_log2FC	pct.1	pct.2	p_val_adj	cluster	gene
0	1.86659	1	0.986	0	0	CD4
0	1.24091	1	0.995	0	0	CD5
0	1.20797	1	0.999	0	0	CD3
0	1.14228	1	0.998	0	0	CD27
0	0.536335	1	0.989	0	0	CD127
0	0.285459	1	0.997	0	0	CD28
0	0.285048	1	0.999	0	0	CD45RA
5.20891e-153	0.41659	1	0.996	3.8025e-151	0	CD62L
0	2.14753	1	0.986	0	1	CD4
0	1.60162	1	0.995	0	1	CD5
0	1.0661	0.999	0.989	0	1	CD127
0	0.74427	0.995	0.981	0	1	CD26
0	0.696044	1	0.999	0	1	CD3
0	0.673399	1	0.997	0	1	CD28
0	0.660767	1	0.998	0	1	CD27
0	0.571863	1	0.991	0	1	CD278
0	0.425041	1	1	0	1	CD352
0	0.385786	1	0.994	0	1	CD226
0	0.306024	0.993	0.981	0	1	CD194
1.98455e-31	0.586585	0.999	0.997	1.44872e-29	1	CD62L
0	1.8196	1	0.998	0	2	CD36
0	1.64608	1	0.999	0	2	CD9
0	1.47947	1	0.996	0	2	CD64
0	1.29082	1	0.981	0	2	CD93
0	1.23961	1	0.985	0	2	CD11b
0	1.00759	1	0.833	0	2	CD33
0	0.851826	1	0.988	0	2	CD192
0	0.791773	1	0.888	0	2	CD86
0	0.785463	1	0.992	0	2	CD11c
0	0.759982	1	1	0	2	CD29
0	0.719023	1	0.996	0	2	CD54
0	0.585149	1	0.968	0	2	CD39
0	0.457852	1	0.993	0	2	CD38
0	0.451855	1	0.976	0	2	CD14
0	0.431085	1	0.993	0	2	CD163
0	2.1121	1	0.981	0	3	CD8
0	1.12266	1	0.999	0	3	CD45RA
0	1.05077	1	0.998	0	3	CD27
0	1.01424	1	0.995	0	3	CD314
0	0.810574	0.999	0.979	0	3	CD73
0	0.775524	1	0.995	0	3	CD5
0	0.416796	1	0.989	0	3	CD127
2.06725e-287	0.348119	1	0.999	1.50909e-285	3	CD3
1.60563e-81	0.298552	0.999	0.997	1.17211e-79	3	CD62L
0	2.01094	1	0.997	0	4	CD16
0	1.4627	1	0.997	0	4	CD244
0	0.981663	1	0.993	0	4	CD38
0	0.909477	1	0.999	0	4	CD45RA
0	0.735297	0.999	0.924	0	4	CD56
0	0.690389	1	0.995	0	4	CD314
0	0.61445	1	1	0	4	CD352
0	0.496641	1	0.994	0	4	CD226
9.73206e-290	0.287699	1	0.998	7.1044e-288	4	CD57
0	2.77762	1	0.993	0	5	IgD
0	2.16743	0.998	0.979	0	5	CD73
0	2.15875	1	0.797	0	5	CD19
0	1.81797	1	0.997	0	5	CD40
0	1.04844	1	0.967	0	5	CD1c
0	1.01612	0.998	0.969	0	5	CD39
0	0.815148	1	0.999	0	5	CD196
0	0.71655	1	1	0	5	CD352
0	0.622363	1	0.979	0	5	HLA-DR
0	0.548724	0.999	0.928	0	5	CD185
0	0.528173	0.965	0.431	0	5	CD20
0	0.424915	0.996	0.9	0	5	CD272
0	0.387322	1	0.982	0	5	CD24
2.02875e-299	0.490269	1	0.999	1.48099e-297	5	CD45RA
1.72659e-170	0.384158	1	0.993	1.26041e-168	5	CD38
3.69562e-132	0.364565	0.999	0.997	2.69781e-130	5	CD62L
0	2.39604	1	0.998	0	6	CD36
0	2.1083	1	0.986	0	6	CD11b
0	1.79738	1	0.982	0	6	CD93
0	1.76424	1	0.992	0	6	CD11c
0	1.74784	1	0.999	0	6	CD9
0	1.71719	1	0.996	0	6	CD64
0	1.18895	1	1	0	6	CD29
0	1.0532	1	0.993	0	6	CD163
0	0.9553	1	0.989	0	6	CD192
0	0.887975	1	0.838	0	6	CD33
0	0.856792	1	0.891	0	6	CD86
0	0.773272	1	0.996	0	6	CD54
0	0.713235	1	0.969	0	6	CD39
0	0.564586	1	0.993	0	6	CD38
0	0.50323	1	0.997	0	6	CD244
0	0.425851	0.991	0.934	0	6	CD69
0	0.35696	1	0.977	0	6	CD14
0	0.294047	1	0.991	0	6	CD141
0	2.10552	1	0.982	0	7	CD8
0	1.2243	1	0.995	0	7	CD314
0	0.42921	0.991	0.961	0	7	TIGIT
1.23904e-242	0.576859	1	1	9.045e-241	7	CD352
5.71503e-193	0.42093	1	0.999	4.17197e-191	7	CD3
2.79214e-110	0.408995	1	0.997	2.03826e-108	7	CD244
0	1.97829	1	0.982	0	8	CD26
0	1.36959	0.999	0.982	0	8	CD8
0	1.1233	1	0.989	0	8	CD161
0	1.10585	1	0.996	0	8	CD195
0	0.895789	1	1	0	8	CD352
0	0.877987	1	0.99	0	8	CD127
0	0.477487	1	0.997	0	8	CD28
4.78513e-268	0.584138	1	0.997	3.49314e-266	8	CD244
1.49559e-251	0.654181	1	0.999	1.09178e-249	8	CD3
9.91719e-153	0.415399	1	0.998	7.23955e-151	8	CD27
8.26495e-109	0.536746	0.968	0.936	6.03341e-107	8	CD69
0	1.43582	0.999	0.982	0	9	CD8
0	1.35975	1	0.998	0	9	CD57
0	0.602862	1	0.995	0	9	CD314
0	0.429967	0.992	0.926	0	9	CD56
1.47474e-239	0.375727	1	0.999	1.07656e-237	9	CD134
8.55285e-203	0.545245	1	0.997	6.24358e-201	9	CD244
2.70699e-153	0.360285	1	0.994	1.9761e-151	9	CD226
1.67229e-96	0.463146	1	0.999	1.22077e-94	9	CD3
2.02536e-80	0.34078	1	1	1.47852e-78	9	CD352
0	2.93229	1	0.997	0	10	CD16
0	1.78644	1	0.993	0	10	CD11c
0	1.56908	1	0.996	0	10	CD54
0	1.41835	0.999	0.893	0	10	CD86
0	1.24068	0.986	0.82	0	10	CD123
0	1.17247	1	0.997	0	10	CD244
0	1.02167	1	0.991	0	10	CD141
0	1.01903	1	1	0	10	CD29
0	0.825552	0.999	0.97	0	10	CD39
0	0.649055	0.998	0.841	0	10	CD33
4.22626e-265	0.392836	0.996	0.98	3.08517e-263	10	HLA-DR
1.54482e-215	0.653948	1	0.999	1.12772e-213	10	CD9
8.98142e-144	0.325702	0.995	0.986	6.55644e-142	10	CD11b
3.47107e-47	0.471751	1	0.999	2.53388e-45	10	CD45RA
0	2.50406	1	0.801	0	11	CD19
0	1.94148	0.999	0.968	0	11	CD1c
0	1.59483	1	0.997	0	11	CD40
0	1.39216	1	0.999	0	11	CD45RA
0	1.15104	0.999	0.993	0	11	IgD
0	1.06008	1	0.97	0	11	CD39
0	1.0061	1	0.982	0	11	CD24
0	0.981607	1	0.999	0	11	CD196
0	0.701648	0.964	0.443	0	11	CD20
1.05037e-295	0.359301	0.991	0.93	7.66773e-294	11	CD185
1.62795e-260	0.282866	0.988	0.902	1.18841e-258	11	CD272
1.4911e-198	0.641694	1	1	1.0885e-196	11	CD352
8.35808e-180	1.2931	0.997	0.98	6.1014e-178	11	CD73
1.7475e-158	0.28381	0.994	0.974	1.27568e-156	11	CD25
3.46659e-131	0.2912	0.999	0.98	2.53061e-129	11	HLA-DR
1.84459e-73	0.31256	1	0.996	1.34655e-71	11	CD54
5.65276e-55	0.559072	1	0.997	4.12651e-53	11	CD62L
0	2.14778	1	0.998	0	12	CD36
0	2.08153	1	0.999	0	12	CD9
0	1.99157	1	0.842	0	12	CD33
0	1.38944	1	0.996	0	12	CD64
0	1.05221	1	0.986	0	12	CD11b
0	0.935891	1	0.993	0	12	CD11c
0	0.905315	1	0.982	0	12	CD93
0	0.716095	1	0.989	0	12	CD192
0	0.672452	1	0.894	0	12	CD86
0	0.553303	1	0.97	0	12	CD39
5.89086e-283	0.582752	1	0.993	4.30033e-281	12	CD163
4.18192e-282	0.807497	1	1	3.0528e-280	12	CD29
2.59339e-255	0.325143	0.998	0.935	1.89318e-253	12	CD69
1.39153e-221	0.464096	1	0.996	1.01582e-219	12	CD54
2.94593e-161	0.328176	1	0.997	2.15053e-159	12	CD244
7.84651e-118	0.416909	1	0.994	5.72795e-116	12	CD226
3.74722e-93	0.375445	0.999	0.995	2.73547e-91	13	CD314
1.40441e-64	0.38072	1	0.998	1.02522e-62	13	CD27
6.4723e-50	0.374268	0.999	0.995	4.72478e-48	13	CD5
1.19132e-16	0.327207	0.992	0.983	8.69662e-15	13	CD8
0	2.65426	1	0.998	0	14	CD36
0	2.55718	1	0.842	0	14	CD33
0	2.43144	1	0.999	0	14	CD9
0	1.84113	0.999	0.996	0	14	CD64
0	1.52287	0.995	0.986	0	14	CD11b
0	1.47113	1	0.993	0	14	CD11c
0	1.37787	0.998	0.982	0	14	CD93
0	1.1885	1	1	0	14	CD29
0	1.07638	0.993	0.989	0	14	CD192
0	1.0576	0.995	0.895	0	14	CD86
0	0.947318	0.993	0.993	0	14	CD163
0	0.894354	1	0.996	0	14	CD54
0	0.885455	0.997	0.97	0	14	CD39
4.46643e-264	0.519804	0.999	0.993	3.26049e-262	14	CD38
7.21163e-238	0.377873	0.981	0.978	5.26449e-236	14	CD14
1.9922e-216	0.670484	0.998	0.997	1.45431e-214	14	CD244
4.14548e-177	0.384496	0.936	0.937	3.0262e-175	14	CD69
1.52181e-78	0.425476	0.989	0.995	1.11092e-76	14	CD226
0	1.73521	1	0.999	0	15	CD3
0	1.00518	1	0.995	0	15	CD314
0	0.843669	1	0.997	0	15	CD195
2.81401e-173	0.29941	0.999	0.989	2.05422e-171	15	CD161
4.89648e-150	0.503314	1	0.994	3.57443e-148	15	CD226
7.53528e-102	0.465186	0.999	0.982	5.50075e-100	15	CD26
7.5931e-96	0.276852	1	0.997	5.54297e-94	15	CD28
1.18507e-94	0.538574	1	1	8.65102e-93	15	CD352
2.5007e-79	0.413223	1	0.997	1.82551e-77	15	CD244
1.03625e-68	0.266212	1	0.999	7.56459e-67	15	CD134
5.15824e-246	1.16496	1	0.987	3.76551e-244	16	CD4
5.17153e-181	0.523426	1	0.99	3.77521e-179	16	CD127
1.84517e-166	0.337512	1	0.997	1.34697e-164	16	CD28
8.2182e-113	0.375608	1	0.995	5.99928e-111	16	CD5
9.76784e-112	0.291461	1	0.992	7.13053e-110	16	CD278
6.53096e-76	0.264579	1	0.999	4.7676e-74	16	CD3
0	2.70165	1	0.989	0	17	CD66b
0	0.510732	1	0.982	0	17	CD24
0	0.394372	0.999	0.974	0	17	CD25
1.72087e-283	0.437765	1	0.967	1.25624e-281	17	CD279
7.53314e-261	0.56104	1	0.996	5.49919e-259	17	CD370
9.91731e-253	0.459893	1	0.992	7.23964e-251	17	CD152
1.86004e-242	0.358977	0.996	0.931	1.35783e-240	17	CD273
1.84717e-227	0.357354	1	0.978	1.34843e-225	17	CD223
4.91924e-213	0.327195	1	0.982	3.59104e-211	17	CD183
4.65776e-200	1.04696	1	0.999	3.40017e-198	17	CD134
2.06347e-197	0.409167	1	0.989	1.50634e-195	17	CD161
6.95948e-190	0.285743	1	0.997	5.08042e-188	17	CD195
9.55744e-170	0.37242	0.998	0.941	6.97693e-168	17	CD10
1.51392e-168	0.396986	1	0.978	1.10516e-166	17	IC-mIgG2a
5.14883e-164	0.508281	1	0.999	3.75865e-162	17	CD196
4.00237e-147	0.357096	1	0.981	2.92173e-145	17	CD194
9.89187e-116	0.8933	1	0.997	7.22106e-114	17	CD16
1.27965e-115	0.31794	1	0.996	9.34145e-114	17	CD274
3.43343e-111	0.27874	1	0.998	2.5064e-109	17	CD57
9.22846e-59	0.288563	0.999	0.975	6.73678e-57	17	CD169
4.70264e-264	0.911552	1	0.995	3.43293e-262	18	CD314
7.66508e-238	1.66789	0.998	0.982	5.59551e-236	18	CD8
2.27506e-146	0.514269	0.999	0.98	1.66079e-144	18	CD73
5.81938e-109	0.309543	0.998	0.962	4.24815e-107	18	TIGIT
8.76035e-108	0.499646	1	0.998	6.39505e-106	18	CD27
6.98622e-66	0.293595	1	0.999	5.09994e-64	18	CD3
6.05813e-64	0.302294	1	0.992	4.42243e-62	18	CD278
2.63576e-46	0.277507	1	1	1.9241e-44	18	CD352
3.92762e-72	1.26583	0.924	0.984	2.86716e-70	19	CD8
1.01187e-59	0.62951	0.97	0.996	7.38667e-58	19	CD314
8.47576e-28	0.518339	0.99	0.999	6.1873e-26	19	CD3
1.08875e-19	0.337459	0.997	1	7.94785e-18	19	CD352
5.0194e-286	0.958656	0.998	0.974	3.66416e-284	20	CD25
8.35493e-184	0.992341	1	0.992	6.0991e-182	20	CD278
1.29155e-182	0.742693	1	0.982	9.42829e-181	20	CD194
6.8346e-159	1.22882	1	0.987	4.98926e-157	20	CD4
1.52562e-128	0.500353	1	0.997	1.1137e-126	20	CD28
3.76462e-99	0.31661	0.995	0.962	2.74817e-97	20	TIGIT
5.70801e-91	0.863473	1	0.995	4.16685e-89	20	CD5
5.32159e-88	0.725972	1	0.998	3.88476e-86	20	CD27
3.92504e-60	1.03869	1	0.997	2.86528e-58	20	CD62L
1.88802e-44	0.331008	1	0.999	1.37826e-42	20	CD3
7.00744e-39	0.371581	0.987	0.971	5.11543e-37	20	CD39
4.04183e-216	1.81043	0.998	0.987	2.95053e-214	21	CD4
2.52141e-152	1.36703	1	0.995	1.84063e-150	21	CD5
8.43677e-98	0.876679	1	0.999	6.15884e-96	21	CD3
2.71937e-80	0.770224	0.992	0.998	1.98514e-78	21	CD27
1.42738e-79	0.676033	0.983	0.99	1.04199e-77	21	CD127
2.17998e-44	0.314401	0.993	0.997	1.59138e-42	21	CD28
5.87263e-05	0.432988	0.94	0.998	0.00428702	21	CD62L
1.31596e-298	2.08283	1	0.968	9.60648e-297	22	CD1c
7.74937e-235	1.54487	1	0.844	5.65704e-233	22	CD33
1.14825e-231	1.52488	1	0.993	8.38223e-230	22	CD11c
8.79185e-165	0.313022	0.988	0.824	6.41805e-163	22	CD123
5.39847e-156	0.825733	1	0.998	3.94088e-154	22	CD36
3.33025e-151	1.12364	1	0.996	2.43108e-149	22	CD54
6.25281e-131	0.492594	1	0.991	4.56455e-129	22	CD141
2.12636e-128	0.577034	0.998	0.98	1.55224e-126	22	HLA-DR
5.5226e-122	0.654929	1	0.989	4.0315e-120	22	CD192
3.79523e-118	0.653231	1	0.97	2.77052e-116	22	CD39
2.48811e-112	0.254644	0.998	0.896	1.81632e-110	22	CD86
1.29937e-106	0.415141	1	0.993	9.48541e-105	22	CD38
2.48937e-92	0.395076	1	0.997	1.81724e-90	22	CD195
9.901e-80	0.523163	1	1	7.22773e-78	22	CD29
6.0774e-71	0.603877	1	0.993	4.4365e-69	22	CD163
7.07578e-271	2.42636	1	0.997	5.16532e-269	23	CD16
1.09312e-215	0.955689	1	0.896	7.97975e-214	23	CD86
3.08109e-206	0.625649	1	0.991	2.24919e-204	23	CD141
6.73738e-193	1.16286	1	0.993	4.91828e-191	23	CD11c
4.19909e-184	0.961776	0.998	0.845	3.06534e-182	23	CD33
1.84391e-173	1.03448	1	0.996	1.34605e-171	23	CD54
6.09578e-139	0.921053	1	0.997	4.44992e-137	23	CD244
4.16286e-108	0.815865	1	0.999	3.03889e-106	23	CD9
8.84852e-103	0.67509	1	1	6.45942e-101	23	CD29
4.41375e-99	0.316092	1	0.98	3.22204e-97	23	HLA-DR
3.4309e-92	0.463951	0.998	0.971	2.50456e-90	23	CD39
1.86271e-83	0.343121	1	0.998	1.35978e-81	24	CD57
8.51138e-65	0.426811	1	0.999	6.21331e-63	24	CD134
6.9453e-62	0.323503	1	0.996	5.07007e-60	24	CD370
3.6881e-57	0.264549	1	0.978	2.69231e-55	24	IC-mIgG2a
8.94248e-120	1.42474	1	0.997	6.52801e-118	25	CD16
1.11821e-119	0.616082	0.985	0.928	8.16293e-118	25	CD56
2.03454e-87	1.10029	1	0.997	1.48521e-85	25	CD244
2.17394e-71	0.40742	1	0.998	1.58698e-69	25	CD57
8.66927e-60	0.446833	1	0.996	6.32857e-58	25	CD314
3.30786e-37	0.289203	1	0.999	2.41474e-35	25	CD134
9.68328e-33	0.411947	1	0.999	7.0688e-31	25	CD45RA
4.26406e-30	0.410694	1	0.993	3.11277e-28	25	CD38
1.52208e-28	0.258611	1	0.995	1.11112e-26	25	CD226
7.32069e-26	0.360196	1	1	5.34411e-24	25	CD352
9.98755e-161	2.3317	1	0.997	7.29091e-159	26	CD16
5.23873e-144	1.85879	1	0.997	3.82428e-142	26	CD244
3.84041e-122	0.952413	0.972	0.928	2.8035e-120	26	CD56
1.90518e-99	1.23795	1	0.999	1.39078e-97	26	CD45RA
7.1144e-87	1.10341	1	1	5.19351e-85	26	CD352
3.13258e-86	1.10678	0.997	0.993	2.28679e-84	26	CD38
2.04716e-77	0.882628	0.997	0.996	1.49443e-75	26	CD314
2.59877e-61	0.664572	1	0.995	1.8971e-59	26	CD226
2.28562e-169	1.95554	1	0.928	1.6685e-167	27	CD56
1.70408e-101	0.870275	0.987	0.93	1.24398e-99	27	CD117
4.3758e-83	0.856721	1	0.996	3.19433e-81	27	CD314
5.05558e-63	0.981739	1	0.997	3.69057e-61	27	CD244
6.6624e-53	1.51333	1	0.997	4.86355e-51	27	CD62L
5.46986e-31	0.444998	1	0.996	3.993e-29	27	CD54
2.37268e-28	0.490355	1	0.999	1.73206e-26	27	CD45RA
1.94288e-23	0.350791	1	0.993	1.4183e-21	27	CD38
2.44838e-146	3.93219	1	0.825	1.78732e-144	28	CD123
3.14031e-117	1.89566	1	0.991	2.29243e-115	28	CD304
5.93337e-75	1.15379	1	0.991	4.33136e-73	28	CD141
4.08671e-65	1.73738	1	0.996	2.9833e-63	28	CD54
1.15095e-48	0.700003	1	0.998	8.40191e-47	28	CD36
3.05814e-33	0.621653	1	0.999	2.23245e-31	28	CD45RA
9.72514e-29	1.38687	1	0.997	7.09936e-27	28	CD62L
8.26988e-26	0.423865	1	0.993	6.03701e-24	28	CD38
1.20477e-24	0.361032	1	0.987	8.79484e-23	28	CD4
1.85586e-18	0.268794	0.996	0.989	1.35477e-16	28	CD192
4.0638e-18	0.267119	0.996	0.98	2.96657e-16	28	HLA-DR
1.11577e-13	0.555786	0.955	0.943	8.1451e-12	28	CD10
1.89193e-49	1.07386	0.995	0.993	1.38111e-47	29	IgD
5.16001e-44	0.846765	0.948	0.807	3.76681e-42	29	CD19
1.38414e-31	0.342932	1	0.999	1.01042e-29	29	CD196
2.17877e-30	0.477162	1	0.997	1.5905e-28	29	CD40
1.02856e-27	0.39193	0.986	0.969	7.50848e-26	29	CD1c
3.79331e-14	0.552751	0.991	0.98	2.76912e-12	29	CD73
5.86812e-14	0.385442	1	0.999	4.28372e-12	29	CD45RA
1.90262e-10	0.275082	1	1	1.38891e-08	29	CD352
2.45751e-85	3.27583	1	0.999	1.79398e-83	30	CD9
1.58065e-83	1.12992	1	0.937	1.15388e-81	30	CD69
2.47721e-74	2.34032	1	0.998	1.80836e-72	30	CD36
6.82544e-71	1.68854	1	0.995	4.98257e-69	30	CD226
9.54771e-49	1.68385	1	1	6.96983e-47	30	CD29
7.92299e-40	0.366306	0.995	0.987	5.78378e-38	30	CD34
1.3034e-36	0.369036	0.995	0.982	9.51479e-35	30	CD194
6.13227e-21	0.252977	1	0.996	4.47656e-19	30	CD274
4.44397e-106	2.21039	0.995	0.806	3.2441e-104	31	CD19
2.33355e-90	1.48117	1	0.997	1.70349e-88	31	CD40
2.27418e-64	0.650286	0.812	0.457	1.66015e-62	31	CD20
7.76691e-57	2.06724	0.99	0.993	5.66985e-55	31	IgD
2.71556e-54	1.33333	0.958	0.969	1.98236e-52	31	CD1c
8.22384e-49	0.989071	0.99	0.971	6.0034e-47	31	CD39
3.4057e-47	0.66172	1	0.999	2.48616e-45	31	CD196
7.46448e-44	0.979983	1	0.999	5.44907e-42	31	CD45RA
2.63957e-37	0.464464	0.906	0.931	1.92689e-35	31	CD185
1.43792e-36	0.821842	1	1	1.04968e-34	31	CD352
1.12661e-25	0.61492	0.958	0.983	8.22427e-24	31	CD24
1.85518e-17	0.291006	0.833	0.905	1.35428e-15	31	CD272
3.79825e-15	1.42945	0.922	0.981	2.77273e-13	31	CD73
1.59414e-05	0.320939	0.974	0.997	0.00116372	31	CD62L
3.34344e-121	2.97345	1	0.991	2.44071e-119	32	CD103
7.19166e-55	1.01449	1	0.99	5.24991e-53	32	CD127
5.58999e-39	0.530491	1	0.995	4.08069e-37	32	CD226
9.03331e-38	1.34704	0.995	0.98	6.59432e-36	32	CD73
4.27443e-34	1.93784	0.995	0.983	3.12033e-32	32	CD8
4.0542e-23	0.481861	1	1	2.95956e-21	32	CD352
1.95513e-20	0.648511	1	0.996	1.42724e-18	32	CD314
3.10748e-17	0.602435	1	0.995	2.26846e-15	32	CD5
3.30731e-15	0.258889	1	0.997	2.41434e-13	32	CD28
1.05609e-13	0.264042	1	0.999	7.70943e-12	32	CD3
1.1848e-69	0.572386	1	0.982	8.64901e-68	33	CD194
3.57983e-56	1.46174	1	0.983	2.61328e-54	33	CD8
7.87115e-41	0.763144	1	0.996	5.74594e-39	33	CD314
6.77874e-37	0.45559	1	0.997	4.94848e-35	33	CD28
4.36062e-27	0.427549	1	0.992	3.18325e-25	33	CD278
2.36504e-25	0.529544	1	0.99	1.72648e-23	33	CD127
1.97458e-23	1.02924	0.982	0.997	1.44145e-21	33	CD62L
6.31567e-34	1.15862	1	0.993	4.61044e-32	34	CD38
8.88613e-28	1.18736	1	0.996	6.48688e-26	34	CD314
3.96623e-20	1.13753	1	0.997	2.89535e-18	34	CD244
1.05222e-19	0.678677	1	1	7.68123e-18	34	CD352
3.41333e-12	0.600948	0.969	0.928	2.49173e-10	34	CD56
9.00735e-12	0.754417	1	0.997	6.57537e-10	34	CD16
2.90401e-08	0.285388	1	0.995	2.11993e-06	34	CD226
7.57211e-08	0.946565	0.992	0.992	5.52764e-06	34	CD278
4.02792e-07	0.552882	0.992	0.983	2.94038e-05	34	CD8
0.000270427	0.443609	1	0.998	0.0197412	34	CD57
0.00084396	0.992798	1	0.997	0.061609	34	CD62L
0.0044451	0.310374	1	0.999	0.324492	34	CD45RA
3.91333e-61	1.76479	1	0.993	2.85673e-59	35	CD38
1.8968e-52	1.61466	1	0.998	1.38466e-50	35	CD27
8.78444e-51	0.885704	1	0.997	6.41264e-49	35	CD28
1.65339e-37	0.538964	1	0.962	1.20698e-35	35	TIGIT
7.42638e-28	0.985651	1	0.992	5.42126e-26	35	CD278
1.89597e-25	0.894068	1	0.995	1.38406e-23	35	CD5
3.18412e-21	0.873881	1	0.999	2.32441e-19	35	CD45RA
2.83673e-19	0.564276	1	0.996	2.07081e-17	35	CD314
6.16017e-17	0.578764	1	1	4.49692e-15	35	CD352
3.85453e-61	1.7916	1	0.807	2.81381e-59	36	CD19
5.03378e-54	0.410361	0.973	0.458	3.67466e-52	36	CD20
2.55082e-52	1.1281	1	0.997	1.8621e-50	36	CD40
2.28852e-42	1.01519	1	0.971	1.67062e-40	36	CD39
3.33504e-38	0.91766	1	0.846	2.43458e-36	36	CD33
6.02707e-36	0.895798	1	0.993	4.39976e-34	36	CD11c
1.01231e-34	0.572124	1	0.897	7.38984e-33	36	CD86
1.14335e-28	0.962779	1	0.998	8.34647e-27	36	CD36
1.03437e-27	0.887797	1	0.999	7.55093e-26	36	CD9
1.31203e-26	0.653846	1	0.986	9.57783e-25	36	CD11b
2.49943e-26	0.883903	1	0.996	1.82458e-24	36	CD54
4.94467e-23	1.08159	1	0.993	3.60961e-21	36	IgD
1.23267e-22	0.881787	1	0.969	8.99847e-21	36	CD1c
2.35872e-20	0.729294	1	0.999	1.72186e-18	36	CD45RA
2.79667e-20	0.697081	1	0.996	2.04157e-18	36	CD64
1.45847e-19	0.535956	1	0.983	1.06468e-17	36	CD93
4.08734e-19	0.633576	1	1	2.98376e-17	36	CD29
2.95059e-16	1.15711	0.991	0.98	2.15393e-14	36	CD73
2.47726e-13	0.322988	1	0.999	1.8084e-11	36	CD196
1.26346e-07	0.2777	1	0.982	9.22327e-06	36	CD24
4.58635e-48	2.9606	1	0.987	3.34804e-46	37	CD34
3.64963e-44	1.98298	1	0.931	2.66423e-42	37	CD117
2.3293e-11	0.63484	1	0.993	1.70039e-09	37	CD38
2.21648e-09	0.287228	1	0.996	1.61803e-07	37	CD370
3.37876e-08	0.548262	1	0.997	2.46649e-06	37	CD244
1.93706e-06	0.696135	0.986	0.943	0.000141405	37	CD10
4.00143e-46	3.96017	1	0.991	2.92104e-44	38	CD141
1.40475e-43	1.97482	1	0.996	1.02547e-41	38	CD370
4.06244e-40	2.70468	1	0.996	2.96558e-38	38	CD54
1.56976e-31	0.975825	1	0.931	1.14592e-29	38	CD117
1.45014e-29	1.21229	1	0.971	1.0586e-27	38	CD39
7.19322e-27	1.35631	0.985	0.983	5.25105e-25	38	CD26
1.80257e-26	1.42937	0.985	0.983	1.31587e-24	38	CD93
2.46621e-23	0.880486	0.985	0.993	1.80033e-21	38	CD38
1.5008e-13	0.755111	1	1	1.09558e-11	38	CD29
1.2825e-12	0.335465	0.971	0.846	9.36226e-11	38	CD33
1.54803e-11	0.499671	0.985	0.993	1.13006e-09	38	CD11c
0.000232891	0.415264	1	0.997	0.0170011	38	CD62L
3.73095e-23	2.39579	1	0.993	2.72359e-21	39	CD38
1.49145e-21	1.72698	1	0.971	1.08876e-19	39	CD39
8.2946e-18	0.858985	1	0.807	6.05506e-16	39	CD19
1.83543e-10	0.698248	1	0.897	1.33986e-08	39	CD86
1.67071e-06	0.266554	1	0.997	0.000121962	39	CD40
1.98378e-06	0.575482	1	0.999	0.000144816	39	CD45RA
6.53372e-05	0.285034	1	0.98	0.00476962	39	HLA-DR
0.000409641	0.252643	1	0.999	0.0299038	39	CD134
0.00108627	0.380383	1	0.998	0.0792979	39	CD27
3.88393e-13	0.559757	1	0.872	2.83527e-11	40	CD58
0.00141039	0.710255	1	0.999	0.102959	40	CD3

## Sheet: Top20_Gene
p_val	avg_log2FC	pct.1	pct.2	p_val_adj	cluster	gene
0	1.10581	0.629	0.158	0	0	MAL
0	1.09607	0.672	0.184	0	0	CCR7
0	1.05837	0.488	0.079	0	0	FHIT
0	1.04624	0.812	0.369	0	0	PIK3IP1
0	1.03803	0.644	0.186	0	0	LEF1
0	0.988597	0.958	0.648	0	0	LDHB
0	0.970327	0.823	0.361	0	0	TCF7
0	0.969595	0.816	0.431	0	0	NOSIP
0	0.946398	0.981	0.618	0	0	LTB
0	0.931026	0.766	0.482	0	0	RPS4Y1
0	0.893974	0.921	0.582	0	0	LEPROTL1
0	0.873401	0.866	0.541	0	0	C12orf57
0	0.871331	1	0.983	0	0	RPS27
0	0.871084	0.77	0.407	0	0	GIMAP7
0	0.853684	0.999	0.981	0	0	RPS6
0	0.83922	0.996	0.945	0	0	EEF1B2
0	0.835685	0.999	0.975	0	0	RPS25
0	0.828685	0.506	0.146	0	0	TRABD2A
0	0.824437	1	0.986	0	0	RPS18
0	0.8201	1	0.991	0	0	RPS12
0	1.53304	0.968	0.458	0	1	IL7R
0	1.35362	0.986	0.627	0	1	LTB
0	1.06819	0.949	0.485	0	1	TRAC
0	0.913431	0.969	0.551	0	1	IL32
0	0.901461	0.499	0.133	0	1	AQP3
0	0.898547	0.948	0.658	0	1	LDHB
0	0.885694	0.494	0.132	0	1	AP3M2
0	0.852091	0.771	0.351	0	1	CD2
0	0.841398	0.711	0.369	0	1	TNFAIP3
0	0.825274	0.605	0.344	0	1	ITGB1
0	0.821532	0.576	0.223	0	1	ITM2A
0	0.801174	0.991	0.898	0	1	ZFP36L2
0	0.778751	0.531	0.211	0	1	TRADD
0	0.759706	0.867	0.524	0	1	CD69
0	0.739302	0.988	0.918	0	1	JUNB
0	0.709604	0.555	0.25	0	1	ARID5B
0	0.691809	0.985	0.857	0	1	KLF2
0	0.687609	0.414	0.115	0	1	INPP4B
0	0.685264	0.348	0.067	0	1	CD40LG
3.8e-216	0.717793	0.554	0.334	1.28e-211	1	TRBC1
0	3.15259	0.996	0.317	0	2	S100A8
0	2.97086	1	0.478	0	2	S100A9
0	2.73193	1	0.434	0	2	LYZ
0	2.4221	0.954	0.166	0	2	VCAN
0	2.35452	0.888	0.135	0	2	S100A12
0	2.34275	0.905	0.169	0	2	AC020656.1
0	2.31424	0.966	0.223	0	2	FCN1
0	2.24003	0.98	0.497	0	2	FOS
0	2.17925	0.961	0.269	0	2	CEBPD
0	2.17401	0.575	0.124	0	2	G0S2
0	2.14938	0.947	0.2	0	2	MNDA
0	2.14457	0.994	0.531	0	2	CTSS
0	2.13378	0.937	0.152	0	2	CD14
0	2.05966	0.958	0.287	0	2	TYMP
0	2.05095	0.91	0.151	0	2	MS4A6A
0	1.89717	0.437	0.049	0	2	THBS1
0	1.87836	0.942	0.334	0	2	RGS2
0	1.86879	0.992	0.308	0	2	CST3
0	1.86675	0.991	0.369	0	2	TYROBP
0	1.86668	1	0.978	0	2	FTL
0	1.88737	0.894	0.124	0	3	CD8B
0	1.74155	0.659	0.039	0	3	LINC02446
0	0.977777	0.754	0.498	0	3	RPS4Y1
0	0.94804	0.539	0.101	0	3	NELL2
0	0.936006	0.682	0.209	0	3	CCR7
0	0.915728	0.776	0.327	0	3	NUCB2
0	0.898063	0.628	0.191	0	3	OXNAD1
0	0.893108	0.684	0.153	0	3	CD8A
0	0.891846	0.953	0.597	0	3	LEPROTL1
0	0.860287	0.677	0.207	0	3	LEF1
0	0.858924	0.97	0.663	0	3	LDHB
0	0.828869	0.998	0.947	0	3	EEF1B2
0	0.821805	1	0.992	0	3	RPS12
0	0.81253	1	0.982	0	3	RPS6
0	0.804964	0.825	0.391	0	3	PIK3IP1
0	0.804924	0.995	0.955	0	3	RPS5
0	0.791658	0.989	0.87	0	3	NPM1
0	0.788276	0.824	0.451	0	3	NOSIP
0	0.771763	1	0.986	0	3	RPS18
0	0.766447	0.611	0.219	0	3	PDE3B
0	3.34964	0.98	0.159	0	4	GZMB
0	3.24192	1	0.373	0	4	NKG7
0	3.11854	0.89	0.127	0	4	FGFBP2
0	3.04696	0.898	0.103	0	4	SPON2
0	2.87717	0.61	0.039	0	4	MYOM2
0	2.85308	0.912	0.313	0	4	GNLY
0	2.84796	0.972	0.184	0	4	PRF1
0	2.83304	0.874	0.092	0	4	CLIC3
0	2.60876	0.92	0.074	0	4	KLRF1
0	2.54854	0.991	0.262	0	4	CST7
0	2.54141	0.99	0.266	0	4	GZMA
0	2.33375	0.778	0.172	0	4	CCL4
0	2.31071	0.938	0.159	0	4	KLRD1
0	2.26308	0.961	0.391	0	4	CD247
0	2.2138	0.959	0.307	0	4	CTSW
0	2.18845	0.885	0.199	0	4	HOPX
0	1.91726	0.923	0.219	0	4	KLRB1
0	1.89599	0.943	0.392	0	4	GZMM
0	1.87067	0.75	0.083	0	4	TRDC
0	1.8488	0.948	0.449	0	4	CD7
0	4.43154	0.995	0.089	0	5	IGHM
0	3.70315	0.741	0.232	0	5	IGKC
0	3.61113	0.971	0.031	0	5	IGHD
0	3.54256	0.993	0.082	0	5	CD79A
0	3.14367	0.877	0.015	0	5	TCL1A
0	2.83641	0.468	0.077	0	5	IGLC2
0	2.74702	0.94	0.062	0	5	MS4A1
0	2.71844	1	0.626	0	5	CD74
0	2.69144	0.369	0.052	0	5	IGLC3
0	2.49221	0.905	0.137	0	5	CD79B
0	2.48673	0.83	0.039	0	5	LINC00926
0	2.42684	0.939	0.142	0	5	HLA-DQA1
0	2.33953	0.998	0.458	0	5	HLA-DRA
0	2.28939	0.964	0.273	0	5	HLA-DQB1
0	2.15871	0.999	0.841	0	5	CD37
0	2.13435	0.799	0.058	0	5	TNFRSF13C
0	2.13393	0.818	0.053	0	5	BANK1
0	2.0911	0.998	0.435	0	5	HLA-DRB1
0	2.01634	0.686	0.024	0	5	FCER2
0	1.88858	0.65	0.026	0	5	VPREB3
0	2.86758	1	0.492	0	6	S100A9
0	2.58038	0.979	0.186	0	6	VCAN
0	2.47572	0.993	0.242	0	6	FCN1
0	2.42809	0.97	0.172	0	6	CD14
0	2.33968	0.996	0.335	0	6	S100A8
0	2.18868	0.998	0.449	0	6	LYZ
0	2.17157	0.962	0.22	0	6	MNDA
0	2.16974	0.517	0.09	0	6	CXCL8
0	2.1407	0.804	0.047	0	6	TMEM176B
0	2.08801	0.994	0.509	0	6	FOS
0	2.06186	0.999	0.793	0	6	NEAT1
0	2.05421	0.996	0.544	0	6	CTSS
0	2.01979	0.974	0.287	0	6	CEBPD
0	1.99942	0.908	0.155	0	6	S100A12
0	1.98696	0.942	0.17	0	6	MS4A6A
0	1.98524	0.921	0.182	0	6	SLC11A1
0	1.9292	0.997	0.326	0	6	CST3
0	1.89366	0.592	0.135	0	6	G0S2
0	1.89175	0.963	0.35	0	6	RGS2
0	1.88982	0.972	0.297	0	6	NAMPT
0	2.14956	0.986	0.336	0	7	CCL5
0	2.08246	0.625	0.138	0	7	GZMK
0	1.75616	0.934	0.488	0	7	DUSP2
0	1.66649	0.595	0.188	0	7	CMC1
0	1.59849	0.744	0.151	0	7	CD8B
0	1.53953	0.769	0.163	0	7	CD8A
0	1.49828	0.479	0.167	0	7	GZMH
0	1.42195	0.824	0.306	0	7	LYAR
0	1.36233	0.849	0.275	0	7	CST7
0	1.34243	0.896	0.384	0	7	NKG7
0	1.19313	0.857	0.499	0	7	PIK3R1
0	1.19265	0.821	0.281	0	7	GZMA
0	1.1861	0.955	0.573	0	7	IL32
0	1.16543	0.85	0.402	0	7	GZMM
0	1.14337	0.488	0.131	0	7	TRGC2
0	1.06764	0.952	0.525	0	7	CD3D
0	0.921483	0.895	0.627	0	7	PPP2R5C
0	0.911944	0.509	0.168	0	7	KLRG1
0	0.887305	0.968	0.755	0	7	HCST
0	0.886795	0.904	0.511	0	7	TRAC
0	3.26055	0.986	0.231	0	8	KLRB1
0	2.26672	0.974	0.131	0	8	GZMK
0	1.92085	0.979	0.491	0	8	DUSP2
0	1.73376	0.743	0.122	0	8	NCR3
0	1.6011	0.985	0.488	0	8	IL7R
0	1.52978	0.763	0.162	0	8	KLRG1
0	1.39804	0.875	0.311	0	8	LYAR
0	1.31936	0.647	0.129	0	8	TRGC2
0	1.30942	0.86	0.369	0	8	SPOCK2
0	1.28956	0.812	0.322	0	8	RORA
0	1.26393	0.996	0.805	0	8	CXCR4
0	1.21664	0.997	0.904	0	8	ZFP36L2
0	1.20204	0.99	0.738	0	8	ARL4C
0	1.19947	0.427	0.004	0	8	SLC4A10
0	1.17697	0.626	0.182	0	8	PHACTR2
0	1.14203	0.991	0.576	0	8	IL32
0	1.10044	0.558	0.146	0	8	ERN1
0	1.09634	0.822	0.445	0	8	DDIT4
0	1.07701	0.898	0.544	0	8	CD69
1.23e-295	1.0789	0.856	0.492	4.12e-291	8	ID2
0	3.29604	0.988	0.323	0	9	GNLY
0	3.03023	0.98	0.153	0	9	GZMH
0	2.56293	1	0.343	0	9	CCL5
0	2.1619	0.998	0.386	0	9	NKG7
0	2.04857	0.834	0.145	0	9	FGFBP2
0	2.02001	0.554	0.024	0	9	KLRC2
0	1.98918	0.98	0.278	0	9	CST7
0	1.95684	0.974	0.282	0	9	GZMA
0	1.94591	0.934	0.178	0	9	GZMB
0	1.9438	0.962	0.321	0	9	CTSW
0	1.91387	0.702	0.127	0	9	TRGC2
0	1.87971	0.896	0.177	0	9	KLRD1
0	1.82376	0.735	0.171	0	9	CD8A
0	1.71232	0.867	0.204	0	9	PRF1
0	1.65878	0.84	0.215	0	9	HOPX
0	1.5633	0.992	0.576	0	9	IL32
0	1.41071	0.753	0.234	0	9	C12orf75
0	1.38175	0.942	0.587	0	9	CD99
0	1.33901	0.627	0.168	0	9	KLRG1
0	1.28637	0.665	0.252	0	9	APOBEC3G
0	3.48786	0.915	0.044	0	10	CDKN1C
0	3.17767	0.996	0.325	0	10	LST1
0	3.1488	0.982	0.158	0	10	FCGR3A
0	2.79442	0.957	0.138	0	10	MS4A7
0	2.69917	0.995	0.398	0	10	AIF1
0	2.60542	0.957	0.205	0	10	IFITM3
0	2.4384	0.998	0.678	0	10	SAT1
0	2.43087	0.997	0.58	0	10	COTL1
0	2.42101	0.988	0.353	0	10	FCER1G
0	2.28776	0.977	0.203	0	10	SERPINA1
0	2.22202	0.969	0.213	0	10	CFD
0	2.17427	0.321	0.004	0	10	LYPD2
0	2.1347	0.915	0.09	0	10	SMIM25
0	2.11431	0.985	0.238	0	10	SPI1
0	2.04987	0.995	0.425	0	10	PSAP
0	2.04881	0.996	0.338	0	10	CST3
0	2.03444	0.987	0.533	0	10	S100A11
0	1.99501	0.971	0.263	0	10	LYN
0	1.97704	1	0.979	0	10	FTL
0	1.9731	0.879	0.138	0	10	IFI30
0	3.32521	0.737	0.244	0	11	IGKC
0	2.98163	0.993	0.103	0	11	CD79A
0	2.87381	0.454	0.087	0	11	IGLC2
0	2.82683	0.985	0.081	0	11	MS4A1
0	2.696	0.74	0.118	0	11	IGHM
0	2.40459	0.934	0.068	0	11	BANK1
0	2.27274	0.327	0.061	0	11	IGLC3
0	2.17361	1	0.635	0	11	CD74
0	2.13156	0.959	0.16	0	11	HLA-DQA1
0	2.02621	0.892	0.156	0	11	CD79B
0	2.00828	0.872	0.073	0	11	TNFRSF13C
0	1.98067	0.853	0.096	0	11	RALGPS2
0	1.94124	0.997	0.471	0	11	HLA-DRA
0	1.89204	0.993	0.496	0	11	HLA-DPB1
0	1.8135	0.959	0.289	0	11	HLA-DQB1
0	1.75752	0.997	0.448	0	11	HLA-DRB1
0	1.74511	0.522	0.058	0	11	JCHAIN
0	1.72312	0.994	0.475	0	11	HLA-DPA1
0	1.64943	0.996	0.845	0	11	CD37
0	1.50528	0.661	0.036	0	11	BLK
0	2.50399	0.993	0.351	0	12	S100A8
0	2.38469	1	0.463	0	12	LYZ
0	2.32095	0.997	0.504	0	12	S100A9
0	2.28628	0.902	0.173	0	12	S100A12
0	2.16743	0.692	0.088	0	12	RETN
0	1.97093	0.925	0.192	0	12	CD14
0	1.96531	0.875	0.207	0	12	AC020656.1
0	1.92868	0.943	0.206	0	12	VCAN
0	1.83841	0.994	0.342	0	12	CST3
0	1.77856	0.966	0.522	0	12	FOS
0	1.75746	0.852	0.3	0	12	STXBP2
0	1.73609	0.926	0.238	0	12	MNDA
0	1.71989	0.607	0.145	0	12	G0S2
0	1.70893	0.939	0.305	0	12	CEBPD
0	1.70817	0.929	0.315	0	12	NAMPT
0	1.67215	0.958	0.261	0	12	FCN1
0	1.63255	0.841	0.191	0	12	CSTA
0	1.62808	0.929	0.365	0	12	RGS2
0	1.59883	0.997	0.798	0	12	NEAT1
0	1.58844	0.99	0.555	0	12	CTSS
0	1.87883	0.965	0.923	0	13	MTRNR2L12
0	1.79616	0.974	0.956	0	13	MTRNR2L8
0	1.67281	1	1	0	13	MALAT1
0	1.6406	1	1	0	13	MT-ATP6
0	1.60711	0.999	0.999	0	13	MT-CYB
0	1.58139	1	1	0	13	MT-CO3
0	1.54992	1	1	0	13	MT-CO2
0	1.47591	1	0.997	0	13	MT-ND3
0	1.41188	0.992	0.984	0	13	MT-ND5
0	1.39923	0.999	0.998	0	13	MT-ND1
0	1.38737	1	0.999	0	13	MT-ND4
0	1.33329	1	1	0	13	MT-CO1
9.25e-160	1.66829	0.645	0.532	3.1e-155	13	NKTR
3.97e-154	1.44011	0.7	0.67	1.33e-149	13	DDX17
1.25e-98	1.34526	0.604	0.564	4.18e-94	13	ATM
2.11e-94	1.44284	0.533	0.392	7.06e-90	13	SYNE2
1.46e-89	1.32753	0.583	0.539	4.9e-85	13	LUC7L3
2.11e-73	1.30562	0.555	0.529	7.08e-69	13	SRSF11
3.16e-73	1.29927	0.464	0.336	1.06e-68	13	RORA
7.54e-47	1.30807	0.379	0.292	2.53e-42	13	MT-ND6
0	2.81815	0.875	0.21	0	14	AC020656.1
0	2.6559	0.998	0.465	0	14	LYZ
0	2.13955	0.857	0.211	0	14	VCAN
0	2.09879	0.767	0.179	0	14	S100A12
0	2.0382	0.948	0.508	0	14	S100A9
0	2.03027	0.934	0.355	0	14	S100A8
0	1.97149	0.574	0.093	0	14	RETN
0	1.83247	0.836	0.319	0	14	NAMPT
0	1.82846	0.968	0.345	0	14	CST3
0	1.81088	0.789	0.198	0	14	CD14
0	1.76196	0.868	0.309	0	14	CEBPD
0	1.75797	0.538	0.149	0	14	G0S2
0	1.74643	0.941	0.8	0	14	NEAT1
0	1.71698	0.922	0.525	0	14	FOS
0	1.7015	0.956	0.557	0	14	CTSS
0	1.66299	0.884	0.266	0	14	FCN1
0	1.64162	0.811	0.371	0	14	RGS2
0	1.60537	0.755	0.197	0	14	MS4A6A
0	1.60018	0.66	0.184	0	14	C5AR1
0	1.58595	1	0.979	0	14	FTL
0	3.00306	0.955	0.1	0	15	TRDC
0	2.2732	0.825	0.071	0	15	TRGC1
0	2.16668	0.788	0.146	0	15	GZMK
0	2.12147	0.991	0.497	0	15	DUSP2
0	1.87123	1	0.351	0	15	CCL5
0	1.49893	0.554	0.06	0	15	KLRC1
0	1.45139	0.871	0.318	0	15	LYAR
0	1.45073	0.84	0.244	0	15	KLRB1
0	1.43431	0.732	0.17	0	15	KLRG1
0	1.42016	0.834	0.187	0	15	KLRD1
0	1.3273	0.944	0.287	0	15	CST7
0	1.3091	0.957	0.291	0	15	GZMA
0	1.28668	0.997	0.393	0	15	NKG7
0	1.2574	0.613	0.136	0	15	TRGC2
0	1.24147	0.994	0.581	0	15	IL32
0	1.16821	0.919	0.411	0	15	GZMM
0	1.08831	0.892	0.33	0	15	CTSW
0	1.04419	0.725	0.225	0	15	HOPX
0	1.01078	0.652	0.192	0	15	MATK
4.97e-285	1.23831	0.89	0.506	1.67e-280	15	PIK3R1
1.91e-258	1.21575	0.947	0.52	6.4e-254	16	TRAC
1.54e-242	1.16257	0.942	0.496	5.17e-238	16	IL7R
5.78e-222	1.17649	0.624	0.248	1.94e-217	16	ITM2A
5.51e-221	0.992976	0.941	0.68	1.85e-216	16	LDHB
1.11e-216	0.892739	0.979	0.881	3.71e-212	16	SARAF
2.96e-201	1.05399	0.955	0.857	9.92e-197	16	RPS26
1.77e-189	1.01774	0.944	0.583	5.95e-185	16	IL32
3.87e-171	0.916308	0.984	0.905	1.3e-166	16	ZFP36L2
1.28e-167	0.839825	0.924	0.564	4.29e-163	16	CD3E
3.19e-164	0.907221	0.889	0.617	1.07e-159	16	LEPROTL1
1.28e-138	0.759786	0.986	0.866	4.28e-134	16	KLF2
7.15e-134	0.90104	0.972	0.924	2.4e-129	16	JUNB
6.77e-118	0.756648	0.836	0.55	2.27e-113	16	CD69
8.97e-109	0.813169	0.723	0.472	3.01e-104	16	NOSIP
6.6e-106	0.880828	0.813	0.562	2.21e-101	16	TRBC2
3.06e-103	0.677295	0.41	0.174	1.03e-98	16	TRAT1
3.19e-94	0.783836	0.614	0.347	1.07e-89	16	GPR183
3.55e-91	0.698711	0.378	0.163	1.19e-86	16	AQP3
7.1e-71	0.908412	0.582	0.35	2.38e-66	16	TRBC1
2.18e-64	0.745474	0.398	0.211	7.32e-60	16	RGCC
3.6e-192	0.842119	0.997	0.997	1.21e-187	17	MT-ND3
3e-101	0.512462	0.998	1	1.01e-96	17	MT-CO2
4.03e-94	0.577251	0.998	0.999	1.35e-89	17	MT-CYB
3.2e-93	0.579756	0.996	0.996	1.07e-88	17	MT-ND2
1.12e-71	0.52393	0.977	0.98	3.75e-67	17	RPS28
5.26e-68	0.511956	0.977	0.982	1.76e-63	17	RPL39
6.7e-67	0.393608	0.977	0.982	2.25e-62	17	FAU
1.5e-34	0.550996	0.682	0.513	5.03e-30	17	RPS4Y1
3.8e-27	0.358718	0.972	0.985	1.27e-22	17	MT-ND5
1.78e-22	0.348557	0.9	0.913	5.98e-18	17	ATP5F1E
2.37e-15	0.493349	0.587	0.57	7.94e-11	17	MT-ND4L
5.58e-15	0.387229	0.709	0.71	1.87e-10	17	ELOB
7.98e-13	0.595391	0.38	0.316	2.68e-08	17	IFITM1
3.32e-11	0.625926	0.425	0.345	1.11e-06	17	GNLY
1.15e-09	0.500651	0.348	0.295	3.87e-05	17	HIST1H4C
6.96e-08	0.334901	0.66	0.691	0.00233571	17	COX7A2
2.41e-07	0.344112	0.553	0.556	0.00807141	17	SMDT1
2.72e-06	0.461634	0.411	0.379	0.0912296	17	C1orf56
1.84e-05	0.345851	0.494	0.502	0.615872	17	SEC61G
7.39e-05	0.441919	0.339	0.315	1	17	HIST1H1D
0	1.34797	0.662	0.169	0	18	CD8B
3.99e-273	1.21119	0.62	0.183	1.34e-268	18	CD8A
2.43e-181	0.938647	0.947	0.565	8.14e-177	18	CD3E
2.26e-174	1.18057	0.892	0.522	7.58e-170	18	TRAC
1.98e-167	1.95926	0.455	0.155	6.65e-163	18	GZMK
5.38e-151	0.986055	0.948	0.584	1.8e-146	18	IL32
1.28e-139	0.933825	0.62	0.291	4.31e-135	18	CD27
2.49e-137	1.34825	0.795	0.503	8.35e-133	18	DUSP2
1.2e-134	0.879741	0.879	0.617	4.02e-130	18	LEPROTL1
1.63e-132	0.896959	0.678	0.353	5.47e-128	18	NUCB2
2.75e-131	0.838885	0.755	0.428	9.23e-127	18	LCK
3.64e-123	0.779193	0.906	0.537	1.22e-118	18	CD3D
7.81e-114	1.05386	0.533	0.251	2.62e-109	18	ITM2A
1.9e-100	0.794755	0.931	0.858	6.37e-96	18	RPS26
9.08e-96	0.903077	0.83	0.562	3.04e-91	18	TRBC2
2.84e-92	0.868157	0.374	0.143	9.53e-88	18	TRGC2
1.61e-78	0.830863	0.551	0.31	5.42e-74	18	ZNF331
1.08e-56	0.792023	0.251	0.102	3.62e-52	18	RGS1
5.55e-56	0.870023	0.517	0.327	1.86e-51	18	LYAR
2.52e-40	1.15945	0.515	0.363	8.45e-36	18	CCL5
2.74e-65	1.14404	0.645	0.363	9.19e-61	19	CCL5
4.42e-44	1.09737	0.876	0.925	1.48e-39	19	MTRNR2L12
1.03e-40	1.01926	0.9	0.958	3.46e-36	19	MTRNR2L8
6.79e-36	1.03539	0.347	0.177	2.28e-31	19	CD8B
1.25e-33	0.721669	0.87	0.908	4.19e-29	19	ZFP36L2
7.85e-32	0.66357	0.599	0.405	2.63e-27	19	NKG7
8.21e-26	0.963373	0.326	0.189	2.75e-21	19	CD8A
5.04e-18	0.662815	0.724	0.748	1.69e-13	19	ARL4C
2.95e-17	1.20644	0.436	0.379	9.91e-13	19	C1orf56
5.97e-17	0.972039	0.463	0.395	2e-12	19	SYNE2
9.95e-15	0.70431	0.547	0.483	3.34e-10	19	CD3G
1.42e-14	0.928636	0.542	0.508	4.75e-10	19	DUSP2
6.23e-13	0.553106	0.412	0.301	2.09e-08	19	CST7
3.64e-09	0.783189	0.379	0.33	0.00012205	19	LYAR
3.59e-06	0.596566	0.542	0.63	0.120568	19	LITAF
1.36e-05	0.724621	0.477	0.516	0.455748	19	PIK3R1
1.45e-05	0.823085	0.36	0.354	0.486505	19	RUNX3
9.99e-05	0.501443	0.252	0.202	1	19	KLRD1
0.00066166	0.641262	0.525	0.642	1	19	PPP2R5C
0.0009909	0.594056	0.531	0.65	1	19	HNRNPH1
0	1.88502	0.535	0.021	0	20	RTKN2
0	1.25556	0.431	0.027	0	20	CTLA4
0	1.24119	0.367	0.033	0	20	DUSP4
0	1.02582	0.3	0.024	0	20	AC133644.2
0	1.01306	0.323	0.013	0	20	IL2RA
0	0.98908	0.324	0.002	0	20	FOXP3
3.94e-277	1.10212	0.449	0.072	1.32e-272	20	TIGIT
2.6e-239	0.969588	0.367	0.058	8.73e-235	20	STAM
2.03e-183	1.59498	0.979	0.586	6.81e-179	20	IL32
3.69e-168	1.39128	0.944	0.524	1.24e-163	20	TRAC
6.75e-164	1.11244	0.428	0.101	2.26e-159	20	RGS1
4.48e-148	1.17156	0.684	0.273	1.5e-143	20	ARID5B
4.72e-116	1.06543	0.62	0.27	1.58e-111	20	TTC39C
1.97e-87	0.886247	0.808	0.508	6.62e-83	20	ISG20
1.59e-84	1.10082	0.848	0.564	5.33e-80	20	TRBC2
3.78e-84	0.943307	0.427	0.164	1.27e-79	20	CYTOR
2.74e-81	0.907385	0.599	0.294	9.2e-77	20	CD27
1.63e-74	0.948544	0.647	0.365	5.47e-70	20	ITGB1
3.34e-56	1.15394	0.444	0.22	1.12e-51	20	PMAIP1
1.26e-51	1.12579	0.596	0.352	4.23e-47	20	TRBC1
1.85e-145	0.717738	0.997	0.994	6.2e-141	21	EEF1A1
3.82e-71	0.680232	0.913	0.949	1.28e-66	21	RPL4
1.03e-42	0.722694	0.896	0.907	3.46e-38	21	ZFP36L2
9.41e-42	1.1223	0.565	0.415	3.16e-37	21	TCF7
3.5e-38	0.791547	0.758	0.685	1.17e-33	21	LDHB
2.22e-37	0.724513	0.73	0.503	7.44e-33	21	IL7R
1.39e-36	1.07075	0.881	0.924	4.68e-32	21	MTRNR2L12
3.58e-35	0.691822	0.805	0.87	1.2e-30	21	EEF2
1.14e-32	1.19016	0.505	0.378	3.83e-28	21	C1orf56
2.15e-32	0.805136	0.716	0.713	7.2e-28	21	FYB1
7.52e-22	0.889368	0.594	0.588	2.52e-17	21	FOXP1
9.78e-22	0.715014	0.904	0.958	3.28e-17	21	MTRNR2L8
2.53e-19	0.968995	0.389	0.293	8.48e-15	21	RCAN3
3.9e-18	0.769429	0.537	0.485	1.31e-13	21	ETS1
6.89e-16	0.798819	0.314	0.214	2.31e-11	21	MAL
2.15e-15	0.783017	0.52	0.477	7.2e-11	21	NOSIP
3.27e-14	0.745483	0.609	0.567	1.1e-09	21	TRBC2
3.2e-12	0.736609	0.324	0.24	1.07e-07	21	LEF1
3.09e-10	0.732186	0.577	0.65	1.04e-05	21	HNRNPH1
3.11e-09	0.707129	0.253	0.189	0.00010446	21	TRABD2A
0	3.35552	0.941	0.009	0	22	FCER1A
0	3.22195	0.917	0.174	0	22	HLA-DQA1
0	3.1571	0.998	0.48	0	22	HLA-DRA
0	3.12948	1	0.484	0	22	HLA-DPA1
0	3.11938	1	0.505	0	22	HLA-DPB1
0	3.03433	0.998	0.457	0	22	HLA-DRB1
0	3.01927	0.995	0.301	0	22	HLA-DQB1
0	2.76944	0.998	0.353	0	22	CST3
0	2.66751	0.858	0.023	0	22	CLEC10A
0	2.52017	1	0.641	0	22	CD74
0	2.08263	0.981	0.186	0	22	CPVL
0	2.06341	0.801	0.027	0	22	CD1C
0	2.02921	0.998	0.292	0	22	HLA-DMA
0	1.66512	0.997	0.301	0	22	CTSZ
0	1.65705	0.921	0.143	0	22	LGALS2
0	1.64249	0.995	0.242	0	22	HLA-DMB
0	1.627	0.995	0.435	0	22	ANXA2
2.91e-272	1.633	1	0.881	9.76e-268	22	VIM
3.75e-249	2.10117	0.655	0.161	1.26e-244	22	AREG
1.91e-248	1.6273	1	0.467	6.41e-244	22	LGALS1
0	3.31558	0.951	0.065	0	23	CDKN1C
0	2.82709	0.968	0.223	0	23	IFITM3
0	2.80244	0.987	0.178	0	23	FCGR3A
0	2.80046	0.998	0.341	0	23	LST1
0	2.72905	0.966	0.157	0	23	MS4A7
0	2.66922	0.992	0.368	0	23	FCER1G
0	2.55632	0.994	0.59	0	23	COTL1
0	2.45139	0.998	0.412	0	23	AIF1
0	2.38388	0.983	0.221	0	23	SERPINA1
0	2.27182	0.985	0.256	0	23	SPI1
0	2.2482	0.975	0.231	0	23	CFD
0	2.1843	0.977	0.309	0	23	STXBP2
0	2.12899	1	0.354	0	23	CST3
0	1.98578	0.89	0.198	0	23	RHOC
0	1.95293	0.797	0.063	0	23	HES4
0	1.93831	0.977	0.28	0	23	LYN
0	1.89285	0.869	0.118	0	23	HMOX1
5.54e-295	1.95282	1	0.439	1.86e-290	23	PSAP
1.9e-272	2.28677	0.998	0.686	6.36e-268	23	SAT1
4.44e-265	1.92082	0.992	0.544	1.49e-260	23	S100A11
2.1e-294	1.79742	0.875	0.176	7.04e-290	24	GZMH
1.77e-272	1.34331	0.841	0.163	5.93e-268	24	FGFBP2
4.87e-183	0.910111	0.815	0.2	1.63e-178	24	GZMB
9.32e-178	1.304	0.945	0.342	3.13e-173	24	GNLY
1.27e-165	1.35833	0.998	0.403	4.27e-161	24	NKG7
1.34e-164	1.00072	0.966	0.297	4.51e-160	24	CST7
1.29e-151	1.00807	0.954	0.301	4.32e-147	24	GZMA
6.23e-146	1.29893	0.957	0.361	2.09e-141	24	CCL5
7.85e-133	0.746613	0.774	0.223	2.63e-128	24	PRF1
4.55e-128	0.82857	0.776	0.232	1.53e-123	24	HOPX
2.2e-126	0.860118	0.707	0.202	7.39e-122	24	CCL4
3.21e-108	0.781996	0.885	0.339	1.08e-103	24	CTSW
2.83e-101	0.822011	0.933	0.419	9.49e-97	24	GZMM
2.53e-95	0.748041	0.724	0.248	8.48e-91	24	C12orf75
4.98e-91	0.743356	0.519	0.144	1.67e-86	24	TRGC2
2.47e-86	0.805101	0.757	0.313	8.28e-82	24	IFITM1
5.24e-74	0.91733	0.978	0.588	1.76e-69	24	IL32
7.04e-71	0.764505	0.942	0.596	2.36e-66	24	CD99
8.95e-60	0.699419	0.904	0.48	3e-55	24	CD3G
3.26e-53	0.712486	0.779	0.387	1.09e-48	24	CD2
0	2.22686	0.816	0.116	0	25	KLRF1
5.12e-248	2.10425	0.723	0.132	1.72e-243	25	CLIC3
4.99e-239	2.223	0.735	0.143	1.67e-234	25	SPON2
1.06e-232	2.17065	0.863	0.2	3.56e-228	25	GZMB
1.7e-224	2.31372	0.86	0.223	5.7e-220	25	PRF1
1.83e-224	1.90253	0.851	0.198	6.14e-220	25	KLRD1
6.38e-211	2.2089	0.845	0.233	2.14e-206	25	HOPX
2.45e-202	3.2119	0.91	0.343	8.2e-198	25	GNLY
9.75e-202	2.07614	0.749	0.165	3.27e-197	25	FGFBP2
2e-194	2.27748	0.901	0.302	6.71e-190	25	GZMA
4.16e-189	2.24779	0.91	0.339	1.4e-184	25	CTSW
8.16e-174	2.32516	0.939	0.404	2.74e-169	25	NKG7
2.21e-171	1.96171	0.889	0.298	7.43e-167	25	CST7
8.39e-164	1.56478	0.606	0.134	2.81e-159	25	IL2RB
4.8e-153	1.59353	0.429	0.069	1.61e-148	25	KLRC1
1.91e-140	2.05337	0.889	0.474	6.41e-136	25	CD7
3.45e-139	1.8283	0.88	0.42	1.16e-134	25	CD247
1.22e-102	1.63767	0.624	0.203	4.08e-98	25	CCL4
8.03e-97	1.60201	0.878	0.674	2.69e-92	25	IFITM2
1.53e-93	1.58421	0.822	0.363	5.12e-89	25	CCL5
1.23e-296	2.23437	0.746	0.117	4.13e-292	26	KLRF1
3.54e-240	2.2342	0.722	0.132	1.19e-235	26	CLIC3
4.81e-220	2.3406	0.78	0.165	1.61e-215	26	FGFBP2
2.15e-219	2.33159	0.847	0.201	7.2e-215	26	GZMB
2.6e-211	2.35831	0.85	0.223	8.73e-207	26	PRF1
7.3e-207	2.25655	0.703	0.144	2.45e-202	26	SPON2
4.38e-206	2.84939	0.963	0.343	1.47e-201	26	GNLY
2.87e-195	2.07872	0.648	0.134	9.63e-191	26	IL2RB
3.99e-192	2.37864	0.997	0.404	1.34e-187	26	NKG7
1.36e-182	1.91487	0.792	0.198	4.56e-178	26	KLRD1
3.15e-167	1.95391	0.908	0.298	1.06e-162	26	CST7
3.71e-160	2.18235	0.768	0.233	1.25e-155	26	HOPX
2.89e-153	2.03532	0.872	0.303	9.7e-149	26	GZMA
4.86e-142	2.01298	0.862	0.34	1.63e-137	26	CTSW
5.87e-122	1.89438	0.869	0.474	1.97e-117	26	CD7
1.16e-119	1.91263	0.844	0.42	3.91e-115	26	CD247
4.43e-119	1.58721	0.391	0.069	1.49e-114	26	KLRC1
4.28e-90	2.0937	0.596	0.203	1.44e-85	26	CCL4
5.25e-88	1.64778	0.81	0.513	1.76e-83	26	ABHD17A
4.87e-43	1.61544	0.352	0.125	1.63e-38	26	CCL3
0	2.33366	0.769	0.045	0	27	XCL2
0	2.3129	0.809	0.067	0	27	KLRC1
0	2.10744	0.662	0.008	0	27	XCL1
0	2.07261	0.846	0.116	0	27	KLRF1
0	1.9218	0.86	0.116	0	27	TRDC
0	1.43607	0.498	0.032	0	27	TNFRSF18
6.67e-290	2.05365	0.813	0.133	2.24e-285	27	IL2RB
3.42e-257	2.19101	0.933	0.198	1.15e-252	27	KLRD1
5.42e-243	2.42886	0.88	0.203	1.82e-238	27	CMC1
1.24e-239	2.0356	0.86	0.157	4.15e-235	27	GZMK
1.58e-200	2.2669	0.987	0.34	5.3e-196	27	CTSW
5.34e-196	3.02304	0.96	0.343	1.79e-191	27	GNLY
4.35e-193	1.92275	0.903	0.233	1.46e-188	27	HOPX
3.22e-152	2.05192	0.679	0.164	1.08e-147	27	AREG
8.66e-121	1.86444	0.916	0.474	2.9e-116	27	CD7
2.12e-116	1.45676	0.98	0.674	7.12e-112	27	IFITM2
2.27e-112	1.41581	0.97	0.404	7.61e-108	27	NKG7
1.1e-102	1.41187	0.936	0.508	3.67e-98	27	CD63
1.71e-101	1.50244	0.773	0.292	5.73e-97	27	MAP3K8
1.1e-99	1.60038	0.916	0.531	3.67e-95	27	SELL
0	4.26809	0.453	0.022	0	28	PTGDS
0	3.81947	0.874	0.068	0	28	JCHAIN
0	3.54214	0.892	0.077	0	28	ITM2C
0	3.39707	0.919	0.098	0	28	TCF4
0	3.35361	0.919	0.117	0	28	CCDC50
0	3.3053	0.892	0.059	0	28	PLD4
0	3.22016	0.91	0.093	0	28	UGCG
0	3.00482	0.892	0.017	0	28	SERPINF1
0	2.99593	0.901	0.006	0	28	LILRA4
0	2.83536	0.888	0.028	0	28	IL3RA
0	2.76825	0.91	0.114	0	28	BCL11A
0	2.61166	0.897	0.13	0	28	APP
0	2.46623	0.848	0.038	0	28	MZB1
0	2.43658	0.726	0.01	0	28	TPM2
1.6e-303	3.16863	0.906	0.141	5.35e-299	28	IRF8
8.13e-291	3.22925	0.915	0.152	2.73e-286	28	IRF7
4.08e-190	3.45708	0.91	0.259	1.37e-185	28	PPP1R14B
2.18e-189	2.44921	0.933	0.249	7.32e-185	28	C12orf75
1.3e-184	2.85275	0.883	0.202	4.38e-180	28	GZMB
8.84e-139	2.4125	0.874	0.304	2.97e-134	28	ALOX5AP
9.31e-165	1.41743	0.601	0.078	3.12e-160	29	IGHD
5.42e-128	1.10208	0.46	0.058	1.82e-123	29	TCL1A
5.76e-124	0.905677	0.535	0.078	1.93e-119	29	LINC00926
6.34e-119	1.16639	0.62	0.106	2.13e-114	29	MS4A1
4.53e-115	1.39579	0.667	0.127	1.52e-110	29	CD79A
4.07e-114	1.68864	0.671	0.134	1.36e-109	29	IGHM
1.01e-110	0.836933	0.559	0.091	3.39e-106	29	BANK1
3.27e-87	1.34251	0.446	0.081	1.1e-82	29	IFI44L
4.03e-65	0.949716	0.62	0.175	1.35e-60	29	CD79B
2.53e-50	0.966558	0.638	0.203	8.49e-46	29	GZMB
2.25e-47	0.998801	0.507	0.155	7.55e-43	29	MX1
6.13e-40	0.88595	0.592	0.222	2.06e-35	29	XAF1
2.3e-39	1.53901	0.653	0.275	7.73e-35	29	IFI6
2.16e-37	1.39748	0.596	0.257	7.25e-33	29	IGKC
9.07e-36	0.977582	0.793	0.406	3.04e-31	29	NKG7
6.68e-35	1.58448	0.7	0.331	2.24e-30	29	ISG15
2e-34	0.95489	0.883	0.511	6.72e-30	29	ISG20
1.06e-30	0.980165	0.676	0.345	3.57e-26	29	GNLY
4.77e-29	0.868822	0.535	0.205	1.6e-24	29	CCL4
4.03e-25	0.864482	0.864	0.645	1.35e-20	29	CD74
0	7.24065	0.938	0.022	0	30	PPBP
0	6.18022	0.947	0.126	0	30	NRGN
0	5.62717	0.875	0.009	0	30	PF4
0	5.22213	0.841	0.013	0	30	GNG11
0	5.18222	0.894	0.008	0	30	CAVIN2
0	4.8924	0.784	0.005	0	30	TUBB1
0	4.71669	0.788	0.074	0	30	HIST1H2AC
0	4.41131	0.688	0.012	0	30	CLU
0	3.85209	0.567	0.002	0	30	GP9
0	3.81966	0.659	0.022	0	30	PRKAR2B
0	3.68073	0.615	0.002	0	30	TREML1
0	3.66809	0.606	0.035	0	30	MAP3K7CL
0	3.60275	0.553	0.004	0	30	MYL9
0	3.58227	0.577	0.008	0	30	SPARC
0	3.28941	0.562	0.039	0	30	F13A1
2.58e-214	3.60741	0.524	0.052	8.65e-210	30	TSC22D1
1.43e-200	3.35845	0.543	0.06	4.8e-196	30	RGS18
1.67e-187	3.36713	0.625	0.086	5.62e-183	30	PGRMC1
1.31e-98	4.10738	0.769	0.256	4.4e-94	30	NCOA4
4.41e-57	3.55097	0.74	0.343	1.48e-52	30	TUBA4A
1.16e-215	2.60446	0.781	0.105	3.9e-211	31	MS4A1
2.06e-163	2.57899	0.786	0.133	6.92e-159	31	IGHM
4.94e-155	2.20651	0.76	0.127	1.66e-150	31	CD79A
1.14e-131	2.024	0.542	0.078	3.82e-127	31	LINC00926
3.4e-120	2.04368	0.568	0.095	1.14e-115	31	TNFRSF13C
6.29e-115	1.74497	0.349	0.038	2.11e-110	31	PAX5
2.39e-105	1.80425	0.505	0.078	8.01e-101	31	IGHD
4.14e-102	2.39685	0.995	0.644	1.39e-97	31	CD74
2.75e-100	1.84211	0.521	0.092	9.22e-96	31	BANK1
1.19e-88	1.75852	0.698	0.181	3.99e-84	31	HLA-DQA1
2.37e-84	1.59914	0.417	0.071	7.95e-80	31	ADAM28
2.89e-79	1.96891	0.375	0.058	9.68e-75	31	TCL1A
5.97e-75	1.7864	0.938	0.849	2e-70	31	CD37
8.23e-70	1.73942	0.495	0.117	2.76e-65	31	RALGPS2
2.15e-67	1.57181	0.927	0.509	7.2e-63	31	HLA-DPB1
2.15e-64	2.32107	0.438	0.096	7.2e-60	31	IGLC2
1.14e-59	2.40351	0.672	0.257	3.83e-55	31	IGKC
8.21e-50	1.60119	0.536	0.176	2.75e-45	31	CD79B
7.03e-42	1.5609	0.401	0.117	2.36e-37	31	BCL11A
7.74e-36	1.96092	0.286	0.068	2.6e-31	31	IGLC3
1.32e-61	1.36228	0.973	0.504	4.43e-57	32	IL7R
3.2e-53	1.15494	0.61	0.178	1.07e-48	32	CD8B
1.7e-42	1.36026	0.791	0.365	5.69e-38	32	CCL5
4.15e-42	1.01467	0.984	0.59	1.39e-37	32	IL32
4.68e-41	1.04068	0.941	0.528	1.57e-36	32	TRAC
1.94e-34	0.801603	0.754	0.338	6.52e-30	32	RORA
2.4e-32	0.795877	0.995	0.907	8.04e-28	32	ZFP36L2
2.64e-31	0.831465	0.524	0.19	8.86e-27	32	CD8A
2.8e-29	0.672378	0.626	0.273	9.38e-25	32	TTC39C
2.29e-28	0.774325	0.759	0.389	7.68e-24	32	CD2
9.14e-28	0.803499	0.775	0.4	3.06e-23	32	TNFAIP3
1.75e-26	0.751694	0.684	0.358	5.85e-22	32	ARHGAP15
1.13e-21	0.644942	0.417	0.162	3.8e-17	32	PDE4D
5.13e-20	0.659286	0.963	0.66	1.72e-15	32	LTB
2.88e-18	0.68512	0.84	0.567	9.64e-14	32	TRBC2
6e-18	0.638095	0.487	0.24	2.01e-13	32	TRADD
2.92e-15	0.661967	0.668	0.419	9.8e-11	32	PLP2
5.86e-15	0.657924	0.594	0.33	1.96e-10	32	LYAR
3.85e-14	0.623863	0.807	0.605	1.29e-09	32	GSTK1
3.07e-12	0.723801	0.722	0.528	1.03e-07	32	JUN
0	1.75246	0.479	0.011	0	33	KRT1
1.35e-130	0.806808	0.331	0.026	4.54e-126	33	AP002884.1
1.48e-115	1.3679	0.663	0.113	4.98e-111	33	GATA3
8.35e-101	1.31623	0.828	0.177	2.8e-96	33	CD8B
2.7e-65	0.736426	0.32	0.045	9.04e-61	33	FXYD7
3.69e-52	1.21132	0.852	0.367	1.24e-47	33	ITGB1
1.23e-44	0.976426	1	0.907	4.13e-40	33	ZFP36L2
1.41e-44	0.873405	0.467	0.12	4.72e-40	33	PASK
5.83e-42	0.990665	0.994	0.59	1.95e-37	33	IL32
9.44e-42	1.05162	0.769	0.358	3.17e-37	33	ARHGAP15
4.22e-40	1.01557	0.982	0.504	1.41e-35	33	IL7R
4.07e-37	0.929261	0.964	0.685	1.36e-32	33	LDHB
1.13e-35	0.957696	1	0.66	3.8e-31	33	LTB
1.14e-33	1.13154	0.574	0.214	3.83e-29	33	RGCC
7.71e-29	0.7706	0.663	0.277	2.58e-24	33	ARID5B
8.83e-29	0.742078	0.598	0.24	2.96e-24	33	TRADD
1.58e-28	0.885474	0.834	0.476	5.29e-24	33	NOSIP
7.18e-25	0.757533	0.923	0.528	2.41e-20	33	TRAC
4.63e-24	0.779042	0.74	0.419	1.55e-19	33	PLP2
2.49e-22	0.761995	0.994	0.924	8.35e-18	33	JUNB
0	2.71512	0.875	0.005	0	34	TYMS
0	2.34324	0.727	0.005	0	34	MKI67
0	2.31696	0.797	0.018	0	34	PCLAF
0	1.89142	0.664	0.004	0	34	TK1
0	1.67874	0.578	0.006	0	34	TOP2A
1.98e-215	2.35233	0.812	0.083	6.64e-211	34	PCNA
2.72e-209	3.87995	0.984	0.143	9.11e-205	34	STMN1
1.86e-129	1.70895	0.789	0.119	6.23e-125	34	SMC4
1.61e-82	3.14892	1	0.476	5.4e-78	34	TUBA1B
1.04e-79	2.28066	0.922	0.344	3.5e-75	34	DUT
4.22e-74	1.75383	0.891	0.294	1.42e-69	34	NASP
9.28e-74	2.64305	0.977	0.532	3.11e-69	34	HMGB2
2.15e-71	2.71633	0.875	0.309	7.2e-67	34	TUBB
3.23e-65	1.98426	0.992	0.679	1.08e-60	34	HMGN2
5.34e-65	2.19343	0.969	0.577	1.79e-60	34	H2AFZ
2.87e-61	1.66793	1	0.894	9.63e-57	34	GAPDH
4.15e-59	1.68394	0.938	0.505	1.39e-54	34	H2AFV
6.98e-58	1.84225	0.891	0.305	2.34e-53	34	GZMA
1.55e-46	1.6574	0.703	0.204	5.19e-42	34	GZMB
2.68e-26	1.94618	0.695	0.295	8.98e-22	34	HIST1H4C
0	1.80114	0.656	0.016	0	35	AC004585.1
1.13e-149	1.59651	0.68	0.075	3.78e-145	35	TIGIT
2.88e-140	3.0034	0.906	0.159	9.67e-136	35	GZMK
6.04e-98	2.35455	0.945	0.296	2.03e-93	35	CD27
4.72e-91	1.36766	0.727	0.134	1.58e-86	35	SH2D1A
4.75e-84	1.38326	0.852	0.2	1.59e-79	35	SPTBN1
3.86e-74	1.94307	0.938	0.358	1.29e-69	35	NUCB2
2.38e-61	1.52852	0.977	0.528	8e-57	35	GYPC
2.73e-56	1.94465	0.766	0.247	9.17e-52	35	CLDND1
5.72e-56	1.43481	0.938	0.433	1.92e-51	35	LCK
3.75e-54	1.78854	0.938	0.511	1.26e-49	35	ISG20
1.96e-53	1.5328	0.969	0.523	6.58e-49	35	2022-09-06
2.08e-52	1.4527	0.969	0.544	6.97e-48	35	CD3D
1.09e-51	1.47276	0.734	0.222	3.67e-47	35	PMAIP1
2.21e-51	1.99757	0.992	0.936	7.43e-47	35	ACTG1
2.59e-51	1.57371	0.977	0.528	8.7e-47	35	TRAC
4.8e-49	1.48047	0.828	0.341	1.61e-44	35	S1PR4
1.03e-47	1.37434	0.844	0.323	3.47e-43	35	BRD7
1.52e-44	1.64727	0.852	0.395	5.09e-40	35	MT2A
2.17e-43	1.47333	0.844	0.352	7.26e-39	35	GPR183
3.38e-177	1.58805	0.973	0.106	1.13e-172	36	MS4A1
7.55e-174	1.32863	0.894	0.091	2.53e-169	36	BANK1
1.59e-134	1.25217	0.956	0.128	5.34e-130	36	CD79A
1.14e-116	1.17736	0.841	0.117	3.83e-112	36	RALGPS2
1.23e-80	1.218	0.77	0.135	4.13e-76	36	IGHM
4.57e-61	1.19449	0.885	0.22	1.53e-56	36	MARCKS
4.17e-57	1.17783	0.743	0.165	1.4e-52	36	MS4A7
2.05e-49	1.43766	0.814	0.257	6.87e-45	36	IGKC
1.25e-47	1.17522	0.991	0.347	4.19e-43	36	LST1
4.68e-46	1.17617	0.947	0.344	1.57e-41	36	POU2F2
6.36e-45	1.25906	0.425	0.074	2.13e-40	36	CDKN1C
1.82e-43	1.25431	1	0.463	6.11e-39	36	HLA-DRB1
9.54e-43	1.23765	0.991	0.51	3.2e-38	36	HLA-DPB1
3.29e-42	1.34717	1	0.485	1.1e-37	36	HLA-DRA
6.78e-42	1.2924	1	0.645	2.27e-37	36	CD74
1.79e-41	1.24318	0.991	0.489	6e-37	36	HLA-DPA1
2.61e-35	1.28452	0.991	0.688	8.74e-31	36	SAT1
5.03e-35	1.23109	1	0.566	1.69e-30	36	CTSS
2.67e-34	1.16957	1	0.593	8.96e-30	36	COTL1
1.29e-33	1.23933	0.991	0.803	4.31e-29	36	NEAT1
0	2.65501	0.819	0.018	0	37	SPINK2
0	1.98243	0.833	0.01	0	37	PRSS57
0	1.56175	0.583	0	0	37	GATA2
0	1.4839	0.75	0.004	0	37	EGFL7
0	1.42359	0.653	0.005	0	37	CYTL1
1.14e-251	2.58789	0.861	0.046	3.81e-247	37	AC084033.3
4.34e-214	1.96099	0.736	0.036	1.46e-209	37	FAM30A
4.2e-186	2.04996	0.819	0.053	1.41e-181	37	TSC22D1
9.48e-156	3.60643	0.986	0.104	3.18e-151	37	SOX4
1.33e-115	1.96733	0.903	0.109	4.48e-111	37	CDK6
4.06e-105	1.75618	0.806	0.092	1.36e-100	37	ANKRD28
1.76e-91	1.73983	0.931	0.144	5.9e-87	37	STMN1
5.95e-80	1.37426	0.875	0.134	2e-75	37	DDAH2
5.24e-70	1.382	0.806	0.132	1.76e-65	37	LYL1
1.18e-52	1.4379	0.833	0.197	3.97e-48	37	EBPL
2.35e-44	1.92148	1	0.768	7.87e-40	37	ZFAS1
1.83e-40	1.62162	0.986	0.381	6.15e-36	37	SNHG7
3.42e-39	1.53357	0.972	0.425	1.15e-34	37	H2AFY
7.06e-34	2.09737	0.958	0.479	2.37e-29	37	SERPINB1
2.19e-30	1.71695	0.667	0.154	7.34e-26	37	LMO4
0	2.87867	0.985	0.001	0	38	CLEC9A
0	2.64936	0.985	0.032	0	38	C1orf54
0	2.54591	0.765	0.008	0	38	DNASE1L3
5.73e-290	2.35105	0.985	0.05	1.92e-285	38	WDFY4
1.39e-116	2.8632	1	0.144	4.65e-112	38	IRF8
2.01e-113	2.45984	0.985	0.136	6.74e-109	38	BASP1
1.97e-94	3.71896	1	0.182	6.62e-90	38	HLA-DQA1
6.04e-88	3.59583	0.985	0.194	2.03e-83	38	CPVL
2.32e-82	2.18262	0.956	0.151	7.78e-78	38	LGALS2
3.01e-71	2.50773	0.985	0.261	1.01e-66	38	CPNE3
1.67e-66	3.63296	1	0.308	5.59e-62	38	HLA-DQB1
1.55e-60	2.17441	1	0.3	5.21e-56	38	HLA-DMA
3.86e-59	3.4076	1	0.36	1.3e-54	38	CST3
2.5e-55	2.37224	0.676	0.103	8.4e-51	38	HLA-DRB5
3.18e-52	4.00697	1	0.489	1.07e-47	38	HLA-DPA1
1.74e-51	3.38338	1	0.485	5.84e-47	38	HLA-DRA
1.84e-51	3.91127	1	0.51	6.17e-47	38	HLA-DPB1
3.81e-51	2.96631	1	0.518	1.28e-46	38	SNX3
1.35e-50	3.4273	1	0.463	4.52e-46	38	HLA-DRB1
1.98e-46	3.28423	1	0.645	6.65e-42	38	CD74
0	2.86885	0.917	0.005	0	39	TNFRSF17
0	2.57488	0.861	0.016	0	39	DERL3
7.37e-298	3.7989	0.722	0.013	2.47e-293	39	IGHA2
6.92e-195	4.82194	0.389	0.006	2.32e-190	39	IGHG4
3.29e-185	4.4659	0.972	0.041	1.1e-180	39	MZB1
2.27e-124	7.82896	0.972	0.061	7.62e-120	39	IGHA1
3.26e-111	6.76278	0.972	0.072	1.09e-106	39	JCHAIN
3.75e-75	2.70863	0.861	0.08	1.26e-70	39	ITM2C
9.08e-70	6.35745	0.389	0.016	3.04e-65	39	IGHG1
4.76e-64	4.71266	0.361	0.015	1.6e-59	39	IGHG3
5.26e-46	2.15688	0.917	0.145	1.76e-41	39	PDIA4
3.24e-35	2.12146	0.944	0.208	1.09e-30	39	FKBP11
8.9e-30	2.96151	0.944	0.315	2.98e-25	39	SEC11C
2.35e-25	3.47358	1	0.558	7.89e-21	39	HSP90B1
3.53e-21	2.92354	0.972	0.665	1.19e-16	39	PPIB
4.32e-20	7.10434	0.528	0.097	1.45e-15	39	IGLC2
2.27e-17	7.3736	0.417	0.068	7.62e-13	39	IGLC3
6.57e-17	2.35701	0.972	0.812	2.2e-12	39	SUB1
4.69e-15	7.29673	0.722	0.258	1.57e-10	39	IGKC
3.07e-11	3.797	0.528	0.136	1.03e-06	39	IGHM
0	3.97217	0.8	0.001	0	40	ALAS2
0	2.74672	0.567	0.001	0	40	CA1
0	2.64152	0.733	0.001	0	40	HBD
0	2.36764	0.733	0.001	0	40	HBM
0	2.28116	0.7	0.001	0	40	AHSP
0	1.59288	0.633	0.001	0	40	SELENBP1
1.58e-215	1.58257	0.267	0.002	5.31e-211	40	AC092490.1
2.72e-195	7.68469	1	0.034	9.11e-191	40	HBA1
1.03e-150	3.36532	0.833	0.03	3.44e-146	40	SNCA
1.41e-146	8.37727	1	0.047	4.74e-142	40	HBA2
1.62e-94	1.62916	0.8	0.043	5.42e-90	40	DCAF12
5.56e-54	10.2399	1	0.145	1.87e-49	40	HBB
7.25e-37	1.89783	0.5	0.042	2.43e-32	40	IFI27
2.11e-31	2.73574	0.933	0.22	7.07e-27	40	SLC25A37
3.42e-30	2.37084	0.867	0.179	1.15e-25	40	SLC25A39
5.83e-22	2.06173	0.933	0.303	1.95e-17	40	YBX3
1.17e-16	1.50566	0.967	0.484	3.91e-12	40	FKBP8
1.63e-16	1.73305	1	0.529	5.46e-12	40	GYPC
1.5e-14	1.70948	0.8	0.282	5.03e-10	40	GLRX5
1.98e-10	1.96705	0.967	0.829	6.64e-06	40	UBB
