# Supplementary material for: Distinct immune responses associated with vaccination status and protection outcomes after malaria challenge
Source: PLoS Pathog. 2023 May 17;19(5):e1011051. doi: 10.1371/journal.ppat.1011051 (PMC10228810; doi:10.1371/journal.ppat.1011051)
Supplement: S3 Data — (XLSX) [file ppat.1011051.s005.xlsx]

## Sheet: C0 to B0
S3 Data. List of pathways generated by the Ingenuity Pathway Analysis (IPA) on comparison between C0 vs B0, C1 vs C0, and C7 vs C0.
Pathway	log_padj	Ratio	zScore	Molecules	Time	Direction	Status
Tetrapyrrole Biosynthesis II	1.31	0.4	0	ALAS2,HMBS	C0 to B0	Undetermined	Mock
BMP signaling pathway	1.31	0.126	2.714	BMP2,CAMK4,GRB2,MAP2K2,MAP2K4,MAPK1,MAPK14,MAPK3,RAF1,RALB,SMAD5	C0 to B0	Activated	NP
Role of Osteoblasts, Osteoclasts and Chondrocytes in Rheumatoid Arthritis	1.31	0.0759	0	BCL2,BMP6,CSF1R,GSN,IFNG,IL1B,ITGB3,LEF1,LRP1,MAP2K3,NFKBIB,PIK3C2A,PIK3C3,SMAD5,TGFB1,TNFRSF1B,TRAF5	C0 to B0	Undetermined	P
Senescence Pathway	1.31	0.0707	-0.447	ATF3,ATM,CAPN1,CCNB1,CCNB2,CCNE2,CDK1,E2F7,E2F8,GADD45B,MAP2K2,MAP2K3,PIK3C2A,PIK3C3,PML,PPP1CA,PPP2R1A,SERPINE1,SMAD5,TGFB1,TGFBR3	C0 to B0	Inhibited	P
Retinoic acid Mediated Apoptosis Signaling	1.31	0.117	2.449	IFNG,PARP10,PARP12,PARP14,PARP9,RARA,RXRA	C0 to B0	Activated	P
Activation of IRF by Cytosolic Pattern Recognition Receptors	1.33	0.138	1	ADAR,FADD,IFNAR1,IRF9,ISG15,MAP2K4,NFKBIA,NFKBIB,TANK	C0 to B0	Activated	NP
Apoptosis Signaling	1.33	0.0962	0.632	AIFM1,BCL2,BCL2L1,CAPN1,CDK1,FASLG,MAP2K2,NFKBIB,SPTAN1,TNFRSF1B	C0 to B0	Activated	P
Sphingosine-1-phosphate Signaling	1.33	0.0917	0.632	GNAI2,GUCY1A1,PDGFA,PDGFD,PDGFRB,PIK3C2A,PIK3C3,PTK2,RHOG,RHOU,S1PR5	C0 to B0	Activated	P
Eumelanin Biosynthesis	1.35	0.5	0	DDT,MIF	C0 to B0	Undetermined	P
Glutaryl-CoA Degradation	1.35	0.19	0	CA1,GCDH,HSD17B10,TBXAS1	C0 to B0	Undetermined	P
Airway Pathology in Chronic Obstructive Pulmonary Disease	1.37	0.0763	0	CCL2,ELANE,IFNG,LCN2,MMP8,MMP9,PRTN3,TNFSF13,TNFSF4	C0 to B0	Undetermined	Mock
Phenylalanine Degradation IV (Mammalian, via Side Chain)	1.37	0.214	0	ALDH2,SLC27A2,SLC27A3	C0 to B0	Undetermined	Mock
EIF2 Signaling	1.37	0.103	2.183	ACTA2,ACTB,AGO4,AKT1,BCL2,GRB2,GSK3B,MAP2K2,MAPK1,MAPK3,PIK3CB,PIK3CD,PPP1CA,PPP1R15A,RAF1,RALB,RPL17,RPL26,RPL5,RPL9,RPS14,RPS18,RPS20	C0 to B0	Activated	NP
TREM1 Signaling	1.38	0.0909	1.89	CCL2,CD86,NLRC4,NLRP3,TLR2,TLR7,TLR8	C0 to B0	Activated	Mock
Aldosterone Signaling in Epithelial Cells	1.38	0.11	0.535	DNAJB6,DUSP1,HSPA1L,HSPA6,ITPR3,MAP2K2,MAPK1,MAPK3,NR3C2,PIK3CB,PIK3CD,PLCG1,PLCG2,PRKCD,PRKCH,PRKCQ,RAF1,SLC9A1	C0 to B0	Activated	NP
Heme Degradation	1.38	0.5	0	BLVRB,HMOX1	C0 to B0	Undetermined	NP
Acetate Conversion to Acetyl-CoA	1.38	0.5	0	ACSL1,ACSS2	C0 to B0	Undetermined	NP
GPCR-Mediated Nutrient Sensing in Enteroendocrine Cells	1.38	0.119	-0.535	CACNA2D3,FFAR2,GNA15,GNAI2,GNAQ,GNG10,GNG5,GPBAR1,ITPR3,PLCG1,PLCG2,PRKCD,PRKCH,PRKCQ	C0 to B0	Inhibited	NP
Dermatan Sulfate Degradation (Metazoa)	1.4	0.235	2	CEMIP2,GM2A,HYAL2,IDS	C0 to B0	Activated	NP
PDGF Signaling	1.4	0.105	1.667	EIF2AK2,MAP2K2,PDGFA,PDGFD,PDGFRB,PIK3C2A,PIK3C3,STAT1,SYNJ1	C0 to B0	Activated	P
Superpathway of Inositol Phosphate Compounds	1.41	0.103	0.894	ALPL,DUSP1,EPHX2,PAWR,PDXP,PIK3CB,PIK3CD,PLCG1,PLCG2,PPP1CA,PPP1R10,PPP2R1A,PPP2R5A,PPP4C,PTEN,PTPN1,PTPN22,PTPN6,PTPRC,SIRPA,SOCS3,SSH1,SSH2,TNS3	C0 to B0	Activated	NP
Role of Macrophages, Fibroblasts and Endothelial Cells in Rheumatoid Arthritis	1.41	0.0706	0	C5AR1,CCL2,CEBPA,FCGR1A,FN1,IL1B,IRAK3,LEF1,LRP1,LTBR,MAP2K2,MAP2K3,MIF,NFKBIB,PDGFA,PDGFD,PIK3C2A,PIK3C3,PRKCD,TGFB1,TLR7,TNFRSF1B,TRAF5	C0 to B0	Undetermined	P
Role of PKR in Interferon Induction and Antiviral Response	1.42	0.0735	1.414	ATF3,DDX58,IFIH1,IFNG,MAP2K3,MARCO,NLRP3,PDGFA,PDGFC,PDGFRB	C0 to B0	Activated	Mock
Ovarian Cancer Signaling	1.42	0.0696	1	BRCA2,E2F2,EGF,FZD1,FZD2,MMP9,PDGFC,PRKAR2B,PTGS1,PTGS2,RAD51	C0 to B0	Activated	Mock
Insulin Secretion Signaling Pathway	1.42	0.1	1.177	AGO4,CACNA2D3,CREB5,FGR,GNA15,GNAQ,HCK,ITPR3,LCK,LYN,MAPK1,MAPK14,MAPK3,NAPA,PIK3CB,PIK3CD,PLCG1,PLCG2,PRKCD,PRKCH,PRKCQ,SLC2A14,SLC2A3,STAT3,STAT5B,STAT6,VAMP3	C0 to B0	Activated	NP
PI3K/AKT Signaling	1.42	0.0804	0.707	BCL2,BCL2L1,HSP90AB1,IL12RB2,IL2RB,IL2RG,IL7R,ITGA2B,ITGAM,ITGB3,ITGB5,MAP2K2,NFKBIB,PPP2R1A,SYNJ1,TSC2	C0 to B0	Activated	P
FcŒ≥ Receptor-mediated Phagocytosis in Macrophages and Monocytes	1.43	0.0851	1.414	ACTA2,FCGR3A/FCGR3B,HMOX1,LYN,NCF1,PAK1,PLD3,SYK	C0 to B0	Activated	Mock
cAMP-mediated signaling	1.43	0.103	3.128	AKAP11,CAMK4,CREB5,CXCR2,DUSP1,FPR1,FPR2,GNAI2,GPER1,HCAR3,HRH2,LPAR1,LTB4R,MAP2K2,MAPK1,MAPK3,P2RY13,PDE5A,PKIG,RAF1,RPS6KA1,S1PR1,S1PR3,STAT3	C0 to B0	Activated	NP
Amyotrophic Lateral Sclerosis Signaling	1.45	0.122	0	BCL2,BCL2L1,CACNA2D3,CAPN1,CASP1,CASP9,GLUL,GPX1,GRINA,NAIP,PAK1,PIK3CB,PIK3CD,RAB5C	C0 to B0	Undetermined	NP
Airway Inflammation in Asthma	1.45	0.182	0	IFNG,IFNGR1,IFNGR2,MMP9,OSM,TGFB1	C0 to B0	Undetermined	NP
Dilated Cardiomyopathy Signaling Pathway	1.47	0.115	-0.832	ACTA2,ACTB,AKT1,BCL2,CACNA2D3,CAMK4,CASP9,GSK3B,ILK,ITPR3,MAPK1,MAPK14,MAPK3,MYH9,MYL4,MYL9,TPM1	C0 to B0	Inhibited	NP
Role of JAK1 and JAK3 in Œ≥c Cytokine Signaling	1.47	0.116	0	FES,IL2RB,IL2RG,IL7R,PIK3C2A,PIK3C3,STAT1,SYK	C0 to B0	Undetermined	P
Pulmonary Healing Signaling Pathway	1.48	0.0653	2.496	CCNB1,CDH1,EGF,ELANE,FZD1,FZD2,LYN,MMP8,MMP9,PDGFC,THBS1,TLR2,TNFRSF1B	C0 to B0	Activated	Mock
Heme Degradation	1.48	0.5	0	BLVRB,HMOX1	C0 to B0	Undetermined	Mock
Extrinsic Prothrombin Activation Pathway	1.48	0.25	-2	F13A1,F5,PROS1,TFPI	C0 to B0	Inhibited	NP
Autophagy	1.48	0.0798	0.728	ATG101,ATM,BCL2,BMP6,EGF,GABARAP,MAP2K2,PIK3C2A,PIK3C3,PLEKHM1,PPP2R1A,RGS19,SLC1A5,TGFB1,TNFRSF1B,TSC2,ULK1	C0 to B0	Activated	P
p53 Signaling	1.48	0.102	-0.333	ATM,BCL2,BCL2L1,BIRC5,GADD45B,PIK3C2A,PIK3C3,PML,SCO2,THBS1	C0 to B0	Inhibited	P
CREB Signaling in Neurons	1.49	0.048	3.4	ADCY9,ADGRD1,ADGRE2,BMP6,C3AR1,CACNA2D3,CCR2,CCR7,CCR9,CCRL2,EGF,FPR2,FPR3,FZD1,FZD2,GNAI1,GNAZ,GNB4,GNG11,GPER1,GPR137B,GUCY1A1,P2RY2,PDGFRB,PRKAR2B,PTAFR,PTGIR,TNFRSF11A,TSHR	C0 to B0	Activated	Mock
Heme Biosynthesis II	1.49	0.333	0	ALAS2,FECH,HMBS	C0 to B0	Undetermined	NP
PPARŒ±/RXRŒ± Activation	1.49	0.0821	-0.302	ADIPOR1,AIP,BCL3,GNA11,GUCY1A1,HELZ2,HSP90AB1,IL1B,ITGB5,MAP2K2,MAP2K3,MED23,NFKBIB,RXRA,TGFB1,TGFBR3	C0 to B0	Inhibited	P
3-phosphoinositide Biosynthesis	1.5	0.107	0.943	ALPL,DUSP1,EPHX2,PAWR,PDXP,PIK3CB,PIK3CD,PPP1CA,PPP1R10,PPP2R1A,PPP2R5A,PPP4C,PTEN,PTPN1,PTPN22,PTPN6,PTPRC,SIRPA,SOCS3,SSH1,SSH2,TNS3	C0 to B0	Activated	NP
Axonal Guidance Signaling	1.51	0.065	0	ABLIM3,ARHGEF12,ARPC5L,BMP6,EGF,FES,GNA11,GNAI2,GNAZ,GNB2,GNG11,ITGA2B,ITGAM,ITGB3,ITGB5,KEL,MAP2K2,MYL4,MYL6,MYL9,PDGFA,PDGFD,PFN1,PIK3C2A,PIK3C3,PLXNB2,PRKCD,PTK2,SDC2,SEMA4A,SEMA4B,TUBB1,WAS	C0 to B0	Undetermined	P
Agrin Interactions at Neuromuscular Junction	1.52	0.143	2.53	ACTA2,ACTB,CTTN,MAP2K4,MAPK1,MAPK3,PAK1,PXN,RAC2,RALB	C0 to B0	Activated	NP
Androgen Signaling	1.52	0.112	0.707	CACNA2D3,CAMK4,GNA13,GNA15,GNAI2,GNAQ,GNAZ,GNB2,GNG10,GNG5,H3-3A/H3-3B,ITPR3,MAPK1,MAPK3,NCOA1,POLR2H,PRKCD,PRKCH,PRKCQ	C0 to B0	Activated	NP
Retinoic acid Mediated Apoptosis Signaling	1.52	0.15	0.707	CASP9,CFLAR,FADD,IFNAR1,IFNG,PARP1,RARA,RXRA,TNFRSF10C	C0 to B0	Activated	NP
Oxidative Phosphorylation	1.52	0.0991	2.111	ATP5F1D,ATP5PF,COX5A,NDUFA13,NDUFA3,NDUFA9,NDUFB11,NDUFB2,NDUFB8,NDUFS3,NDUFS5	C0 to B0	Activated	P
Death Receptor Signaling	1.52	0.104	1.897	ACTA2,BCL2,FASLG,NFKBIB,PARP10,PARP12,PARP14,PARP9,SPTAN1,TNFRSF1B	C0 to B0	Activated	P
GP6 Signaling Pathway	1.52	0.0945	1.732	FCER1G,GP6,ITGA2B,ITGB3,LYN,PIK3C2A,PIK3C3,PRKCD,PTK2,RHOG,SYK,TLN1	C0 to B0	Activated	P
Epithelial Adherens Junction Signaling	1.53	0.115	-1.886	AKT1,ARPC3,ARPC5,CTNNA1,EGF,IQGAP1,LEF1,LIMK2,PAK1,PPP2R1A,PPP2R5A,PTEN,RALB,STK3,TCF4,TCF7,TNS1,WAS	C0 to B0	Inhibited	NP
Neuropathic Pain Signaling In Dorsal Horn Neurons	1.54	0.129	0.832	CAMK4,FOS,GRINA,ITPR3,MAPK1,MAPK3,PIK3CB,PIK3CD,PLCG1,PLCG2,PRKCD,PRKCH,PRKCQ	C0 to B0	Activated	NP
SPINK1 General Cancer Pathway	1.55	0.145	1.897	AKT1,IL6R,MAP2K2,MAPK1,MAPK3,PIK3CB,PIK3CD,RAF1,RALB,STAT3	C0 to B0	Activated	NP
D-myo-inositol (1,4,5,6)-Tetrakisphosphate Biosynthesis	1.55	0.112	1	ALPL,DUSP1,EPHX2,PAWR,PDXP,PPP1CA,PPP1R10,PPP2R1A,PPP2R5A,PPP4C,PTEN,PTPN1,PTPN22,PTPN6,PTPRC,SIRPA,SOCS3,SSH1,SSH2,TNS3	C0 to B0	Activated	NP
D-myo-inositol (3,4,5,6)-tetrakisphosphate Biosynthesis	1.55	0.112	1	ALPL,DUSP1,EPHX2,PAWR,PDXP,PPP1CA,PPP1R10,PPP2R1A,PPP2R5A,PPP4C,PTEN,PTPN1,PTPN22,PTPN6,PTPRC,SIRPA,SOCS3,SSH1,SSH2,TNS3	C0 to B0	Activated	NP
Unfolded protein response	1.55	0.133	1.897	ATF6,BCL2,CEBPA,CEBPB,CEBPD,DNAJB6,HSPA1L,HSPA6,MAP3K5,NFE2L2,OS9,PPP1R15A	C0 to B0	Activated	NP
3-phosphoinositide Degradation	1.55	0.11	1.213	ALPL,DUSP1,EPHX2,MTMR3,PAWR,PDXP,PPP1CA,PPP1R10,PPP2R1A,PPP2R5A,PPP4C,PTEN,PTPN1,PTPN22,PTPN6,PTPRC,SIRPA,SOCS3,SSH1,SSH2,TNS3	C0 to B0	Activated	NP
Germ Cell-Sertoli Cell Junction Signaling	1.56	0.0702	0	ACTA2,ACTN1,AFDN,CDH1,GSN,JUP,MAP2K3,PAK1,SORBS1,TUBB1,TUBG1,VCL	C0 to B0	Undetermined	Mock
Œ±-Adrenergic Signaling	1.56	0.0833	0	ADCY9,GNAI1,GNAZ,GNB4,GNG11,GUCY1A1,PRKAR2B,SLC8A1,SLC8A3	C0 to B0	Undetermined	Mock
Complement System	1.56	0.135	0	C1QB,C3AR1,CR1,ITGAM,SERPING1	C0 to B0	Undetermined	Mock
Xenobiotic Metabolism CAR Signaling Pathway	1.56	0.111	1.528	ABCC3,ALDH2,ALDH3B1,CHST15,GSTO1,MAP2K2,MAP2K3,MAP2K4,MAP2K6,MAPK1,MAPK3,MGST1,NCOA1,PPP2R1A,PPP2R5A,PRKCD,PRKCH,PRKCQ,RXRA,SULT1A1,SULT1B1	C0 to B0	Activated	NP
Relaxin Signaling	1.57	0.116	0.632	AKT1,FOS,GNA13,GNA15,GNAI2,GNAQ,GNAZ,GNB2,GNG10,GNG5,MAPK1,MAPK3,MMP9,NFKBIA,NFKBIB,PDE5A,PIK3CB,PIK3CD	C0 to B0	Activated	NP
Tight Junction Signaling	1.57	0.112	0	ACTA2,ACTB,AKT1,CEBPA,CLDN23,CLDN5,CTNNA1,FOS,MYH9,MYL4,MYL9,NAPA,PPP2R1A,PPP2R5A,PTEN,TGFB1,TNFRSF1A,TNFRSF1B,VAMP3,VASP	C0 to B0	Undetermined	NP
G-Protein Coupled Receptor Signaling	1.58	0.0471	2.959	ADCY9,ADGRD1,ADGRE2,C3AR1,CCR2,CCR7,CCR9,CCRL2,CXCR2,DUSP6,FPR2,FPR3,FZD1,FZD2,GNAI1,GNAZ,GNB4,GNG11,GPER1,GPR137B,GUCY1A1,MAP2K3,MEF2C,MYL4,MYL9,MYLK,P2RY2,PAK1,PDE5A,PRKAR2B,PTAFR,PTGIR,TSHR	C0 to B0	Activated	Mock
Role of WNT/GSK-3Œ≤ Signaling in the Pathogenesis of Influenza	1.59	0.141	1	CSNK1D,FZD2,FZD5,FZD8,GSK3B,IFNAR1,IFNG,LEF1,NCOA1,TCF4,TCF7	C0 to B0	Activated	NP
Glioma Signaling	1.59	0.0968	1.414	CDKN2C,CDKN2D,E2F7,E2F8,EGF,MAP2K2,PDGFA,PDGFD,PDGFRB,PIK3C2A,PIK3C3,PRKCD	C0 to B0	Activated	P
Paxillin Signaling	1.6	0.102	1.89	ACTA2,ACTN1,ACTN4,ITGA2B,ITGAM,ITGB3,ITGB5,PIK3C2A,PIK3C3,PTK2,TLN1	C0 to B0	Activated	P
Remodeling of Epithelial Adherens Junctions	1.61	0.103	0	ACTA2,ACTN1,CDH1,DNM3,TUBB1,TUBG1,VCL	C0 to B0	Undetermined	Mock
Glioblastoma Multiforme Signaling	1.62	0.0877	1.732	CCNE2,E2F7,E2F8,EGF,LEF1,MAP2K2,PDGFA,PDGFD,PDGFRB,PIK3C2A,PIK3C3,PRKCD,RHOG,RHOU,TSC2	C0 to B0	Activated	P
RAC Signaling	1.63	0.0942	1.89	ANK1,ARPC5L,ITGA2B,ITGAM,ITGB3,ITGB5,MAP2K2,NCF1,NCF2,PIK3C2A,PIK3C3,PIKFYVE,PTK2	C0 to B0	Activated	P
Regulation Of The Epithelial Mesenchymal Transition In Development Pathway	1.64	0.138	1.667	AXIN2,FZD2,FZD5,FZD8,GSK3B,LEF1,NCSTN,PSENEN,RBPJ,S100A4,TCF4,TCF7	C0 to B0	Activated	NP
Role of MAPK Signaling in Inhibiting the Pathogenesis of Influenza	1.65	0.117	2.333	CCL2,CXCL10,EIF2AK2,IFNG,IL1B,MAP2K2,MAP2K3,NFKBIB,PLAAT4	C0 to B0	Activated	P
Acute Phase Response Signaling	1.66	0.0865	1.265	A2M,C1QA,C1QB,C1QC,C2,C3,FN1,IL1B,MAP2K2,MAP2K3,NFKBIB,SERPINA1,SERPINE1,SERPING1,TNFRSF1B,VWF	C0 to B0	Activated	P
Cyclins and Cell Cycle Regulation	1.67	0.0952	2.646	CCNB1,CCNB2,CDC34,CDK1,CDK6,E2F2,E2F8,WEE1	C0 to B0	Activated	Mock
Leptin Signaling in Obesity	1.67	0.145	1.667	AKT1,GRB2,MAP2K2,MAPK1,MAPK3,PIK3CB,PIK3CD,PLCG1,PLCG2,SOCS3,STAT3	C0 to B0	Activated	NP
Insulin Receptor Signaling	1.67	0.121	1.213	AKT1,CBL,GRB2,GSK3B,MAP2K2,MAPK1,MAPK3,PIK3CB,PIK3CD,PPP1CA,PPP1R10,PTEN,PTPN1,RAF1,RALB,SOCS3,TSC2	C0 to B0	Activated	NP
Sirtuin Signaling Pathway	1.67	0.103	-0.408	ABCA1,ACSS2,AGTRAP,AKT1,ATG3,ATG7,ATP5F1D,BPGM,G6PD,GABARAP,GADD45B,GSK3B,H3-3A/H3-3B,MAP1LC3B,MAPK1,MAPK3,NAMPT,NDRG1,NDUFB3,NFE2L2,NR1H2,PARP1,PFKFB3,PGK1,SOD2,STAT3,TOMM5,TOMM7,TSPO,TUBA1A	C0 to B0	Inhibited	NP
Inhibition of Angiogenesis by TSP1	1.68	0.147	0	CD36,GUCY1A1,MMP9,SDC2,THBS1	C0 to B0	Undetermined	Mock
Telomerase Signaling	1.68	0.131	1.604	AKT1,EGF,ETS2,GRB2,IL2RG,MAP2K2,MAPK1,MAPK3,PIK3CB,PIK3CD,PPP2R1A,PPP2R5A,RAF1,RALB	C0 to B0	Activated	NP
Estrogen-mediated S-phase Entry	1.68	0.192	2.236	CCNA2,CCNE2,CDK1,E2F7,E2F8	C0 to B0	Activated	P
Neuroprotective Role of THOP1 in Alzheimer's Disease	1.68	0.1	1.89	CFD,GZMA,GZMB,GZMM,HLA-A,HLA-B,HLA-C,HLA-E,HLA-F,IFNG,PRSS23,TMPRSS9	C0 to B0	Activated	P
Wound Healing Signaling Pathway	1.7	0.0635	2.5	ACTA2,COL6A3,EGF,FN1,IFNG,IL1R2,LAMC1,MAP2K3,MMP8,MMP9,PDGFA,PDGFC,PF4,TNFRSF1B,TNFSF13,TNFSF4	C0 to B0	Activated	Mock
Inhibition of ARE-Mediated mRNA Degradation Pathway	1.7	0.118	-0.471	AGO4,AKT1,CD40LG,CNOT3,EXOSC6,MAPK1,MAPK14,MAPK3,MAPKAPK2,PPP2R1A,PPP2R5A,PSMD3,PSMF1,TNFRSF1A,TNFRSF1B,TNFSF13,TNFSF13B,TNFSF4,ZFP36	C0 to B0	Inhibited	NP
IL-23 Signaling Pathway	1.71	0.174	0.707	AKT1,IL1B,NFKBIA,PIK3CB,PIK3CD,RORA,SOCS3,STAT3	C0 to B0	Activated	NP
D-myo-inositol-5-phosphate Metabolism	1.71	0.113	0.943	ALPL,DUSP1,EPHX2,PAWR,PDXP,PLCG1,PLCG2,PPP1CA,PPP1R10,PPP2R1A,PPP2R5A,PPP4C,PTEN,PTPN1,PTPN22,PTPN6,PTPRC,SIRPA,SOCS3,SSH1,SSH2,TNS3	C0 to B0	Activated	NP
Human Embryonic Stem Cell Pluripotency	1.71	0.0904	0	BMP6,GNA11,GNAI2,GNAZ,GNB2,GNG11,LEF1,PDGFA,PDGFD,PDGFRB,PIK3C2A,PIK3C3,S1PR5,SMAD5,TGFB1	C0 to B0	Undetermined	P
Airway Inflammation in Asthma	1.72	0.152	0	CCL2,ELANE,IFNG,MMP9,RNASE2	C0 to B0	Undetermined	Mock
Cell Cycle Regulation by BTG Family Proteins	1.72	0.189	0.447	CCNE1,CCNE2,E2F3,E2F5,E2F7,PPP2R1A,PPP2R5A	C0 to B0	Activated	NP
Hypoxia Signaling in the Cardiovascular System	1.74	0.149	1.633	AKT1,ATM,CDC34,CREB5,CSNK1D,NFKBIA,NFKBIB,PTEN,UBE2J1,UBE2M,UBE2T	C0 to B0	Activated	NP
Agranulocyte Adhesion and Diapedesis	1.74	0.0841	0	ACTA2,C5AR1,CCL2,CCR1,CLDN5,CXCL10,FN1,GNAI2,ICAM2,IL1B,MSN,MYH9,MYL4,MYL6,MYL9,PF4,PPBP,XCL2	C0 to B0	Undetermined	P
Hypoxia Signaling in the Cardiovascular System	1.74	0.122	0	ATM,CDC34,HSP90AB1,NFKBIB,UBE2C,UBE2L6,UBE2M,UBE2O,UBE2T	C0 to B0	Undetermined	P
eNOS Signaling	1.75	0.119	-0.258	AKT1,AQP1,AQP9,CAMK4,CASP9,CCNA2,DNM2,GNAQ,HSPA1L,HSPA6,ITPR3,LPAR1,PIK3CB,PIK3CD,PLCG1,PLCG2,PRKCD,PRKCH,PRKCQ	C0 to B0	Inhibited	NP
Dopamine-DARPP32 Feedback in cAMP Signaling	1.76	0.116	-0.243	CACNA2D3,CAMK4,CHP1,CREB5,CSNK1D,GNAI2,GNAQ,GRINA,ITPR3,KCNJ15,KCNJ2,PAWR,PLCG1,PLCG2,PPP1CA,PPP1R10,PPP2R1A,PPP2R5A,PRKCD,PRKCH,PRKCQ	C0 to B0	Inhibited	NP
Role of BRCA1 in DNA Damage Response	1.77	0.1	0.378	BRCA2,BRIP1,E2F2,E2F8,IFNG,PLK1,RAD51,RFC4	C0 to B0	Activated	Mock
RAC Signaling	1.77	0.0797	0	ANK1,CYBB,IQGAP3,ITGA2B,ITGA9,ITGAM,ITGB3,ITGB5,ITGB8,NCF1,PAK1	C0 to B0	Undetermined	Mock
MIF-mediated Glucocorticoid Regulation	1.77	0.194	2.646	CD14,LY96,MAPK1,MAPK3,NFKBIA,NFKBIB,TLR4	C0 to B0	Activated	NP
IGF-1 Signaling	1.77	0.135	2.673	AKT1,CASP9,FOS,GRB2,MAP2K2,MAPK1,MAPK3,PIK3CB,PIK3CD,PXN,RAF1,RALB,SOCS3,STAT3	C0 to B0	Activated	NP
IL-4 Signaling	1.79	0.14	0	AKT1,GRB2,HLA-DOB,HLA-DRB1,IL13RA1,IL2RG,IL4R,NR3C2,PIK3CB,PIK3CD,PTPN6,RALB,STAT6	C0 to B0	Undetermined	NP
Sumoylation Pathway	1.8	0.136	-0.577	ARHGDIA,ARHGDIB,CEBPA,FOS,MAP2K4,MAP3K5,NFKBIA,RAC2,RHOG,RHOH,RHOU,SLC19A1,SNCA,ZEB1	C0 to B0	Inhibited	NP
ILK Signaling	1.82	0.0707	0.277	ACTA2,ACTN1,CDH1,FN1,ITGB3,ITGB5,ITGB8,MMP9,MYH11,MYL4,MYL9,PDGFC,PTGS2,VCL	C0 to B0	Activated	Mock
IL-1 Signaling	1.82	0.0938	0	ADCY9,GNAI1,GNAZ,GNB4,GNG11,GUCY1A1,IRAK3,MAP2K3,PRKAR2B	C0 to B0	Undetermined	Mock
Heme Biosynthesis II	1.82	0.333	0	ALAS2,FECH,HMBS	C0 to B0	Undetermined	Mock
PI3K/AKT Signaling	1.82	0.0704	0	BCL2L1,CSF2RB,CXCR2,GAB1,IL13RA1,IL1R2,IL6R,ITGA2B,ITGA9,ITGAM,ITGB3,ITGB5,ITGB8,PTGS2	C0 to B0	Undetermined	Mock
Phosphatidylglycerol Biosynthesis II (Non-plastidic)	1.82	0.222	0	AGPAT2,GPAT3,LPCAT3,LPGAT1,MBOAT1,MBOAT7	C0 to B0	Undetermined	NP
Glycolysis I	1.82	0.222	0.816	ALDOA,BPGM,FBP1,GAPDH,PGK1,PKM	C0 to B0	Activated	NP
B Cell Development	1.82	0.182	0	CD19,CD79A,CD79B,CD86,HLA-DOB,HLA-DRB1,IL7R,PTPRC	C0 to B0	Undetermined	NP
Erythropoietin Signaling Pathway	1.82	0.0904	-0.5	BCL2L1,FASLG,GATA1,HBD,HBG1,HBG2,HBQ1,IFNG,IL1B,MAP2K2,NFKBIB,PIK3C2A,PIK3C3,PRKCD,PTPN6,TGFB1	C0 to B0	Inhibited	P
mTOR Signaling	1.83	0.113	0.447	AKT1,FKBP1A,HMOX1,MAPK1,MAPK3,PIK3CB,PIK3CD,PLD1,PPP2R1A,PPP2R5A,PRKCD,PRKCH,PRKCQ,RAC2,RALB,RHOG,RHOH,RHOU,RPS14,RPS18,RPS20,RPS6KA1,TSC2,ULK1	C0 to B0	Activated	NP
Coagulation System	1.83	0.2	-1.89	F13A1,F5,PROS1,SERPINA1,SERPINE1,TFPI,VWF	C0 to B0	Inhibited	NP
IL-9 Signaling	1.83	0.2	-0.378	BCL3,IL2RG,PIK3CB,PIK3CD,SOCS3,STAT3,STAT5B	C0 to B0	Inhibited	NP
GŒ±s Signaling	1.83	0.13	1.667	CREB5,GNA13,GNA15,GNAI2,GNAQ,GNAZ,GNB2,GNG10,GNG5,GPER1,HCAR3,HCK,HRH2,MAP2K2,MAPK1,MAPK3	C0 to B0	Activated	NP
VEGF Signaling	1.84	0.111	2.111	ACTA2,ACTN1,ACTN4,BCL2,BCL2L1,MAP2K2,PIK3C2A,PIK3C3,PTK2,PTPN6,SH2D2A	C0 to B0	Activated	P
Macropinocytosis Signaling	1.87	0.105	0	CSF1R,EGF,ITGB3,ITGB5,ITGB8,PAK1,PDGFA,PDGFC	C0 to B0	Undetermined	Mock
MSP-RON Signaling Pathway	1.89	0.121	0	ACTA2,CCL2,CCR2,CSF2RB,IFNG,ITGAM,TLR2	C0 to B0	Undetermined	Mock
Caveolar-mediated Endocytosis Signaling	1.89	0.107	0	ACTA2,EGF,ITGA2B,ITGA9,ITGAM,ITGB3,ITGB5,ITGB8	C0 to B0	Undetermined	Mock
Clathrin-mediated Endocytosis Signaling	1.89	0.0725	0	ACTA2,AP2A1,CLU,CTTN,DAB2,DNM3,EGF,ITGB3,ITGB5,ITGB8,PDGFA,PDGFC,RPS27A,SERPINA1	C0 to B0	Undetermined	Mock
Atherosclerosis Signaling	1.89	0.084	0	ALOX12,CCL2,CCR2,CD36,CLU,IFNG,MMP9,PDGFA,PDGFC,SELP,SERPINA1	C0 to B0	Undetermined	Mock
Gap Junction Signaling	1.89	0.116	0	ACTA2,ACTB,AKT1,CSNK1D,EGF,GNAI2,GNAQ,GRB2,ITPR3,LPAR1,MAP2K2,MAPK1,MAPK3,PIK3CB,PIK3CD,PLCG1,PLCG2,PRKCD,PRKCH,PRKCQ,RAF1,RALB,TUBA1A	C0 to B0	Undetermined	NP
Glycogen Degradation II	1.89	0.333	1	MTAP,PGM1,PYGL,TYMP	C0 to B0	Activated	NP
Role of BRCA1 in DNA Damage Response	1.89	0.15	-1	ACTB,ATM,BRIP1,E2F3,E2F5,E2F7,IFNG,PLK1,RAD51,RBL1,SLC19A1,SMARCD3	C0 to B0	Inhibited	NP
Role of CHK Proteins in Cell Cycle Checkpoint Control	1.89	0.14	-1.633	ATM,CDK1,CLSPN,E2F7,E2F8,PLK1,PPP2R1A,RFC4	C0 to B0	Inhibited	P
Integrin Signaling	1.9	0.0704	1.387	ACTA2,ACTN1,CTTN,GSN,ITGA2B,ITGA9,ITGAM,ITGB3,ITGB5,ITGB8,MYL9,MYLK,PAK1,TSPAN5,VCL	C0 to B0	Activated	Mock
Role of JAK2 in Hormone-like Cytokine Signaling	1.9	0.206	0	PTPN1,PTPN6,SH2B2,SIRPA,SOCS3,STAT3,STAT5B	C0 to B0	Undetermined	NP
Gluconeogenesis I	1.9	0.231	0	ALDOA,BPGM,FBP1,GAPDH,ME2,PGK1	C0 to B0	Undetermined	NP
Amyloid Processing	1.91	0.176	1.134	AKT1,CAPN1,CSNK1D,GSK3B,MAPK1,MAPK14,MAPK3,NCSTN,PSENEN	C0 to B0	Activated	NP
Atherosclerosis Signaling	1.91	0.13	0	ALOX12,ALOX5,CCR2,CD36,CD40LG,CLU,IFNG,IL1B,IL1RN,ITGB2,LYZ,MMP9,ORM1,PDGFA,SELP,SERPINA1,TGFB1	C0 to B0	Undetermined	NP
Granulocyte Adhesion and Diapedesis	1.91	0.0899	0	C5AR1,CCL2,CCR1,CLDN5,CSF3R,CXCL10,FPR1,GNAI2,ICAM2,IL1B,ITGAM,MSN,PF4,PPBP,SDC2,TNFRSF1B,XCL2	C0 to B0	Undetermined	P
Paxillin Signaling	1.95	0.0926	1	ACTA2,ACTN1,ITGA2B,ITGA9,ITGAM,ITGB3,ITGB5,ITGB8,PAK1,VCL	C0 to B0	Activated	Mock
Factors Promoting Cardiogenesis in Vertebrates	1.95	0.126	1.886	BMP2,CREB5,FZD2,FZD5,FZD8,GSK3B,LEF1,LRP1,MAP2K4,MAPK14,PLCG1,PLCG2,PRKCD,PRKCH,PRKCQ,SMAD5,TCF4,TCF7,TGFB1	C0 to B0	Activated	NP
Remodeling of Epithelial Adherens Junctions	1.95	0.132	1	ACTA2,ACTN1,ACTN4,ARPC5L,CDH1,HGS,RAB5C,TUBB1,ZYX	C0 to B0	Activated	P
Mitochondrial Dysfunction	1.95	0.0936	0	AIFM1,ATP5F1D,ATP5PF,BCL2,COX5A,CYB5R3,HSD17B10,NDUFA13,NDUFA3,NDUFA9,NDUFB11,NDUFB2,NDUFB8,NDUFS3,NDUFS5,SNCA	C0 to B0	Undetermined	P
Colorectal Cancer Metastasis Signaling	1.95	0.0812	2.138	BCL2L1,BIRC5,CDH1,EGF,GNA11,GNAI2,GNAZ,GNB2,GNG11,GUCY1A1,IFNG,LEF1,LRP1,MAP2K2,MLH1,PIK3C2A,PIK3C3,RHOG,RHOU,STAT1,TGFB1,TLR7	C0 to B0	Activated	P
CDP-diacylglycerol Biosynthesis I	1.97	0.24	0	AGPAT2,GPAT3,LPCAT3,LPGAT1,MBOAT1,MBOAT7	C0 to B0	Undetermined	NP
MYC Mediated Apoptosis Signaling	1.97	0.18	-0.333	BCL2,BCL2L1,CASP9,CDKN2A,CFLAR,CRADD,FADD,TNFRSF1A,TNFRSF1B	C0 to B0	Inhibited	NP
Mechanisms of Viral Exit from Host Cells	1.98	0.195	0	ACTA2,ACTB,CHMP2A,CHMP2B,LMNB1,PRKCD,PRKCH,PRKCQ	C0 to B0	Undetermined	NP
ATM Signaling	2	0.144	-1.155	ATM,CCNB1,CCNB2,CDK1,CREB5,GADD45B,MAP2K4,MAPK14,NFKBIA,PPP2R1A,PPP2R5A,RAD51,SMC2,ZEB1	C0 to B0	Inhibited	NP
FcŒ≥ Receptor-mediated Phagocytosis in Macrophages and Monocytes	2	0.117	2.111	ACTA2,ARPC5L,FCGR1A,FGR,HCK,LYN,NCF1,PRKCD,SYK,TLN1,WAS	C0 to B0	Activated	P
Ephrin Receptor Signaling	2	0.0896	1.508	ARPC5L,EGF,GNA11,GNAI2,GNAZ,GNB2,GNG11,GRINA,ITGA2B,ITGAM,ITGB3,ITGB5,MAP2K2,PDGFA,PDGFD,PTK2,SDC2,WAS	C0 to B0	Activated	P
Corticotropin Releasing Hormone Signaling	2.01	0.128	2.183	ARPC5,CACNA2D3,CAMK4,CREB5,FOS,GNAI2,GNAQ,ITPR3,KRT1,MAP2K2,MAPK1,MAPK14,MAPK3,PLCG1,PLCG2,PRKCD,PRKCH,PRKCQ,RAF1	C0 to B0	Activated	NP
Angiopoietin Signaling	2.01	0.156	0.333	AKT1,BIRC5,CASP9,GRB2,NFKBIA,NFKBIB,PAK1,PIK3CB,PIK3CD,RALB,STAT5B,TNIP1	C0 to B0	Activated	NP
Pentose Phosphate Pathway	2.02	0.364	1	G6PD,PGD,TALDO1,TKT	C0 to B0	Activated	NP
Cancer Drug Resistance By Drug Efflux	2.02	0.172	0	ABCG2,AKT1,MAP2K2,MAPK1,MAPK3,PIK3CB,PIK3CD,PTEN,RAF1,RALB	C0 to B0	Undetermined	NP
IL-4 Signaling	2.02	0.118	0	HLA-A,HLA-B,HLA-DPA1,HLA-DPB1,HLA-DQB1,HLA-DRB1,IL2RG,PIK3C2A,PIK3C3,PTPN6,SYNJ1	C0 to B0	Undetermined	P
TNFR2 Signaling	2.03	0.219	0.378	FOS,MAP2K4,NAIP,NFKBIA,NFKBIB,TANK,TNFRSF1B	C0 to B0	Activated	NP
Estrogen Receptor Signaling	2.04	0.0739	2.524	ATP5F1D,BCL2,CARM1,EGF,GNA11,GNAI2,GNAZ,GNB2,GNG11,GUCY1A1,HSP90AB1,MAP2K2,MED10,MED23,MPRIP,MYL4,MYL6,MYL9,NDUFA13,NDUFA3,NDUFA9,NDUFB11,NDUFB2,NDUFB8,NDUFS3,NDUFS5,PIK3C2A,PIK3C3,PPP1R12A,PRKCD	C0 to B0	Activated	P
IL-12 Signaling and Production in Macrophages	2.04	0.103	0	ALOX12,CLU,IFNG,IL12RB2,MAP2K2,NFKBIB,PIK3C2A,PIK3C3,PRKCD,RXRA,SERPINA1,SPI1,STAT1,TGFB1	C0 to B0	Undetermined	P
IL-7 Signaling Pathway	2.05	0.128	1.897	BCL2,IFNG,IL2RG,IL7R,LYN,PIK3C2A,PIK3C3,PTK2,SLC2A1,STAT1	C0 to B0	Activated	P
STAT3 Pathway	2.05	0.104	0.905	BCL2,BMP6,EGF,IL12RB2,IL1B,IL2RB,IL2RG,IL7R,MAP2K2,NDUFA13,PDGFRB,PTPN6,TGFB1,TGFBR3	C0 to B0	Activated	P
Huntington's Disease Signaling	2.05	0.0819	1.265	ATP5F1D,ATP5PF,BCL2L1,CAPN1,CTSD,EGF,GNA11,GNB2,GNG11,NAPA,PIK3C2A,PIK3C3,PRKCD,PSMB10,PSMB2,PSMB8,PSMB9,PSMC3,PSMD3,PSMF1,SNCA,TGM2,ZDHHC17	C0 to B0	Activated	P
Inhibition of Matrix Metalloproteases	2.06	0.154	-1	ADAM12,LRP1,MMP8,MMP9,SDC2,TIMP2	C0 to B0	Inhibited	Mock
LXR/RXR Activation	2.06	0.0894	-0.632	ABCA1,CCL2,CD36,CLU,IL1R2,MMP9,PTGS2,RXRA,SCD,SERPINA1,TNFRSF1B	C0 to B0	Inhibited	Mock
Acute Myeloid Leukemia Signaling	2.06	0.121	-0.333	CEBPA,CSF1R,CSF3R,LEF1,MAP2K2,MAP2K3,PIK3C2A,PIK3C3,PML,RARA,SPI1	C0 to B0	Inhibited	P
Role of CHK Proteins in Cell Cycle Checkpoint Control	2.07	0.175	-0.707	ATM,CDK1,CLSPN,E2F3,E2F5,E2F7,PLK1,PPP2R1A,PPP2R5A,SLC19A1	C0 to B0	Inhibited	NP
Adipogenesis pathway	2.11	0.133	0	AGPAT2,AKT1,ATG7,BMP2,CEBPA,CEBPB,CEBPD,EBF1,FZD2,FZD5,FZD8,LPIN1,RPS6KA1,SMAD5,STAT5B,TCF7,TGFB1,TNFRSF1A	C0 to B0	Undetermined	NP
GADD45 Signaling	2.11	0.25	0	ATM,CCNB1,CCNE2,CDK1,GADD45B	C0 to B0	Undetermined	P
HER-2 Signaling in Breast Cancer	2.11	0.0881	0.229	ARF5,BIRC5,CCNE2,COPS6,COX5A,EGF,FCER1A,FCER1G,FGR,HCK,ITGB3,ITGB5,LYN,MAP2K2,NFKBIB,NUP37,PIK3C2A,PIK3C3,PRKCD,TSC2	C0 to B0	Activated	P
Induction of Apoptosis by HIV1	2.12	0.169	-0.905	BCL2,BCL2L1,CASP9,FADD,MAP2K4,MAP3K5,NAIP,NFKBIA,NFKBIB,TNFRSF1A,TNFRSF1B	C0 to B0	Inhibited	NP
CSDE1 Signaling Pathway	2.12	0.179	1	AGO4,AKT1,CCND3,CTTN,FN1,FOS,PTEN,RPL9,TGFB1,VIM	C0 to B0	Activated	NP
IL-15 Production	2.16	0.138	3.153	BLK,CSF1R,CSK,DYRK3,EPHA4,FES,FGR,HCK,ITK,LCK,LYN,MAP2K3,MAP2K4,MAP2K6,SYK,TXK,ZAP70	C0 to B0	Activated	NP
LPS/IL-1 Mediated Inhibition of RXR Function	2.17	0.114	0.5	ABCA1,ABCC3,ACOX1,ACSL1,ALDH2,ALDH3B1,CD14,CHST15,GSTO1,IL18RAP,IL1B,IL1R1,IL1R2,IL1RAP,IL1RN,LY96,MAP2K4,MGST1,MYD88,NCOA1,NR1H2,RARA,RXRA,SLC27A1,SULT1A1,SULT1B1,TLR4,TNFRSF1A,TNFRSF1B	C0 to B0	Activated	NP
Docosahexaenoic Acid (DHA) Signaling	2.17	0.211	0	AKT1,BCL2,BCL2L1,CASP9,GSK3B,IL1B,PIK3CB,PIK3CD	C0 to B0	Undetermined	NP
Parkinson's Signaling	2.17	0.312	0	CASP9,MAPK1,MAPK14,SEPTIN5,SNCA	C0 to B0	Undetermined	NP
Pyridoxal 5'-phosphate Salvage Pathway	2.19	0.121	2.828	CDK1,CDK6,DAPK1,MAP2K3,NEK2,PAK1,PLK1,TTK	C0 to B0	Activated	Mock
Antioxidant Action of Vitamin C	2.19	0.143	-2.309	CSF2RB,GSTO1,HMOX1,MAP2K4,MAPK1,MAPK14,MAPK3,NFKBIA,NFKBIB,PLCG1,PLCG2,PLD1,SLC2A14,SLC2A3,STAT5B,TXN	C0 to B0	Inhibited	NP
Role of MAPK Signaling in the Pathogenesis of Influenza	2.2	0.159	0	AKT1,BCL2,IFNG,MAP2K2,MAP2K3,MAP2K4,MAP2K6,MAP3K5,MAPK1,MAPK14,MAPK3,RAF1,RALB	C0 to B0	Undetermined	NP
DNA damage-induced 14-3-3œÉ Signaling	2.21	0.263	0	ATM,CCNB1,CCNB2,CCNE2,CDK1	C0 to B0	Undetermined	P
Aryl Hydrocarbon Receptor Signaling	2.21	0.101	-0.832	AIP,ALDH2,ALDH3B1,ATM,CCNA2,CCNE2,CTSD,CYP1B1,FASLG,HSP90AB1,IL1B,NFIX,RARA,RXRA,TGFB1,TGM2	C0 to B0	Inhibited	P
Sperm Motility	2.21	0.0863	1.342	CLK1,CLK4,CSF1R,DYRK3,FES,FGR,GNA11,GNAI2,GNAZ,GNB2,GNG11,GUCY1A1,HCK,LYN,MAP2K3,PDGFRB,PLAAT4,PRKCD,PTK2,SLC16A10,SYK,TXK	C0 to B0	Activated	P
HOTAIR Regulatory Pathway	2.23	0.129	1.342	AGO4,AKT1,ATG3,ATG7,CD44,H3-3A/H3-3B,KMT2A,LEF1,MMP25,MMP9,NFKBIA,PIK3CB,PIK3CD,PTEN,RBM38,STAT3,TCF4,TCF7,TGFB1,TLR4,VIM	C0 to B0	Activated	NP
Glioma Invasiveness Signaling	2.23	0.137	1.897	HMMR,ITGB3,PIK3C2A,PIK3C3,PLAUR,PTK2,RHOG,RHOU,TIMP1,TIMP2	C0 to B0	Activated	P
Salvage Pathways of Pyrimidine Ribonucleotides	2.24	0.102	3.162	APOBEC3B,CDK1,CDK6,DAPK1,MAP2K3,NEK2,NME3,PAK1,PLK1,TTK	C0 to B0	Activated	Mock
Role of IL-17F in Allergic Inflammatory Airway Diseases	2.25	0.2	2.828	CREB5,CXCL1,IL17RA,IL1B,MAP2K2,MAPK1,MAPK3,RAF1,RPS6KA1	C0 to B0	Activated	NP
WNT/Œ≤-catenin Signaling	2.25	0.127	1.213	AKT1,AXIN2,CD44,CDKN2A,CSNK1D,FRAT1,FZD2,FZD5,FZD8,GNAQ,GSK3B,ILK,KREMEN1,LEF1,LRP1,PPP2R1A,PPP2R5A,RARA,TCF4,TCF7,TGFB1,TLE3	C0 to B0	Activated	NP
BEX2 Signaling Pathway	2.25	0.16	0.577	AKT1,BCL2,GSK3B,LEF1,MAP2K4,NFKBIA,PPP2R1A,PPP2R5A,PTEN,STAT3,TCF4,TCF7,TSC2	C0 to B0	Activated	NP
Apelin Cardiomyocyte Signaling Pathway	2.25	0.121	0.577	ATP2A3,GNA11,GNAI2,MYL4,MYL6,MYL9,PIK3C2A,PIK3C3,PRKCD,SLC8A3,SLC9A1,TGFB1	C0 to B0	Activated	P
Role of NANOG in Mammalian Embryonic Stem Cell Pluripotency	2.26	0.142	1.732	AKT1,BMP2,FZD2,FZD5,FZD8,GRB2,GSK3B,MAP2K2,MAPK1,MAPK3,PIK3CB,PIK3CD,RAF1,RALB,SMAD5,STAT3,TCL1A	C0 to B0	Activated	NP
Leukocyte Extravasation Signaling	2.27	0.0777	0.302	ACTA2,ACTN1,AFDN,ARHGAP6,BTK,CLDN5,CTTN,CYBB,GNAI1,ITGAM,MMP8,MMP9,NCF1,TIMP2,VCL	C0 to B0	Activated	Mock
Semaphorin Signaling in Neurons	2.27	0.177	0	ARHGEF12,DPYSL2,FES,LIMK2,MAPK1,MAPK3,PAK1,RAC2,RHOG,RHOH,RHOU	C0 to B0	Undetermined	NP
Coagulation System	2.28	0.171	0.816	F13A1,F5,PLAUR,PROS1,SERPINA1,VWF	C0 to B0	Activated	Mock
Pancreatic Adenocarcinoma Signaling	2.28	0.111	1.414	BCL2,BCL2L1,BIRC5,BRCA2,CCNE2,E2F7,E2F8,EGF,MAP2K2,PIK3C2A,PIK3C3,RAD51,STAT1,TGFB1	C0 to B0	Activated	P
Renal Cell Carcinoma Signaling	2.29	0.163	2.714	AKT1,FOS,GRB2,MAP2K2,MAPK1,MAPK3,PAK1,PIK3CB,PIK3CD,RAF1,RALB,TGFA,TGFB1	C0 to B0	Activated	NP
MIF Regulation of Innate Immunity	2.32	0.205	3	CD14,FOS,LY96,MAP2K4,MAPK1,MAPK3,NFKBIA,NFKBIB,TLR4	C0 to B0	Activated	NP
UVA-Induced MAPK Signaling	2.34	0.153	1.414	ATM,BCL2L1,CASP9,FOS,MAP2K4,MAPK1,MAPK14,MAPK3,PARP1,PIK3CB,PIK3CD,PLCG1,PLCG2,RALB,RPS6KA1	C0 to B0	Activated	NP
Thyroid Cancer Signaling	2.34	0.165	2.496	AKT1,FOS,GSK3B,LEF1,MAP2K2,MAPK1,MAPK3,PIK3CB,PIK3CD,PTEN,RALB,TCF4,TCF7	C0 to B0	Activated	NP
Salvage Pathways of Pyrimidine Deoxyribonucleotides	2.36	0.444	0	CDA,TK2,TYMP,UPP1	C0 to B0	Undetermined	NP
VDR/RXR Activation	2.38	0.167	1.155	CD14,CEBPA,CEBPB,IFNG,MXD1,NCOA1,PDGFA,PRKCD,PRKCH,PRKCQ,RXRA,SERPINB1,VDR	C0 to B0	Activated	NP
B Cell Activating Factor Signaling	2.38	0.209	0.816	FOS,MAP2K4,MAPK1,MAPK14,NFKBIA,NFKBIB,TNFRSF17,TNFSF13B,TRAF5	C0 to B0	Activated	NP
IL-15 Production	2.38	0.114	1.604	CLK1,CLK4,CSF1R,DYRK3,FES,FGR,HCK,LYN,MAP2K3,PDGFRB,PTK2,STAT1,SYK,TXK	C0 to B0	Activated	P
Coagulation System	2.41	0.2	0.378	A2M,F13A1,F5,PLAUR,SERPINA1,SERPINE1,VWF	C0 to B0	Activated	P
Phagosome Formation	2.41	0.068	4.23	ADGRE2,ADGRE5,ADGRG1,ADGRG5,ARPC5L,C3,C3AR1,C5AR1,CARD9,CCR1,CD14,CX3CR1,FCER1A,FCER1G,FCGR1A,FCGR1B,FGR,FN1,FPR1,GPR146,GPR183,GPR68,HCK,ITGA2B,ITGAM,ITGB3,ITGB5,LYN,MAP2K2,MAP2K3,MARCO,MYH9,MYL4,MYL6,MYL9,PIK3C2A,PIK3C3,PIKFYVE,PLAAT4,PRKCD,PTAFR,PTK2,S1PR5,SYK,TLN1,TLR7,WAS	C0 to B0	Activated	P
Semaphorin Neuronal Repulsive Signaling Pathway	2.41	0.106	-1.069	ARHGEF12,FES,GUCY1A1,ITGA2B,ITGAM,ITGB3,ITGB5,MAP2K2,MAP2K3,MPRIP,MYL4,MYL6,MYL9,PIK3C2A,PIK3C3,PPP1R12A	C0 to B0	Inhibited	P
Melanocyte Development and Pigmentation Signaling	2.42	0.156	2.673	BCL2,CREB5,GRB2,MAP2K2,MAPK1,MAPK3,PIK3CB,PIK3CD,PLCG1,PLCG2,PTPN6,RAF1,RALB,RPS6KA1,SH2B2	C0 to B0	Activated	NP
PDGF Signaling	2.44	0.163	2.673	FOS,GRB2,MAP2K2,MAP2K4,MAPK1,MAPK3,PDGFA,PIK3CB,PIK3CD,PLCG1,PLCG2,RAF1,RALB,STAT3	C0 to B0	Activated	NP
FAT10 Signaling Pathway	2.44	0.161	0	IFNG,PSMB10,PSMB2,PSMB8,PSMB9,PSMC3,PSMD3,PSMF1,UBA1	C0 to B0	Undetermined	P
Cell Cycle: G1/S Checkpoint Regulation	2.44	0.147	-1.134	ATM,BMI1,CCNE2,CDC34,CDKN2C,CDKN2D,CUL1,E2F7,E2F8,TGFB1	C0 to B0	Inhibited	P
April Mediated Signaling	2.45	0.214	1	FOS,MAP2K4,MAPK1,MAPK14,NFKBIA,NFKBIB,TNFRSF17,TNFSF13,TRAF5	C0 to B0	Activated	NP
4-1BB Signaling in T Lymphocytes	2.46	0.235	2.449	MAP2K2,MAP2K4,MAP3K5,MAPK1,MAPK14,MAPK3,NFKBIA,NFKBIB	C0 to B0	Activated	NP
Inhibition of Angiogenesis by TSP1	2.46	0.235	2.828	AKT1,CD36,MAP2K4,MAPK1,MAPK14,MMP9,TGFB1,THBS1	C0 to B0	Activated	NP
Melanoma Signaling	2.46	0.2	2.121	AKT1,CDKN2A,MAP2K2,MAPK1,MAPK3,PIK3CB,PIK3CD,PTEN,RAF1,RALB	C0 to B0	Activated	NP
Triacylglycerol Biosynthesis	2.46	0.2	1.265	AGPAT2,DGAT2,GPAT3,LPCAT3,LPGAT1,LPIN1,MBOAT1,MBOAT7,PLPP3,PLPP5	C0 to B0	Activated	NP
FAT10 Cancer Signaling Pathway	2.46	0.2	0.333	AKT1,GSK3B,IFNG,MAD2L1,NFKBIA,NFKBIB,STAT3,TGFB1,TNFRSF1A,TNFRSF1B	C0 to B0	Activated	NP
Pancreatic Adenocarcinoma Signaling	2.48	0.0952	0.707	BCL2L1,BIRC5,BRCA2,E2F2,E2F8,EGF,HMOX1,MMP9,PDGFC,PLD3,PTGS2,RAD51	C0 to B0	Activated	Mock
MSP-RON Signaling Pathway	2.48	0.19	0	ACTA2,ACTB,CCR2,CSF2RB,IFNG,ITGAM,ITGB2,PIK3CB,PIK3CD,TLR2,TLR4	C0 to B0	Undetermined	NP
FcŒ≥RIIB Signaling in B Lymphocytes	2.48	0.165	2.309	AKT1,BLNK,CACNA2D3,CD79A,CD79B,GRB2,ITPR3,LYN,MAP2K4,PIK3CB,PIK3CD,PLCG2,RALB,SYK	C0 to B0	Activated	NP
B Cell Development	2.48	0.182	0	CD86,HLA-A,HLA-B,HLA-DPA1,HLA-DPB1,HLA-DQB1,HLA-DRB1,IL7R	C0 to B0	Undetermined	P
IL-17A Signaling in Gastric Cells	2.52	0.269	1.89	CXCL1,FOS,IL17RA,MAP2K4,MAPK1,MAPK14,MAPK3	C0 to B0	Activated	NP
Role of JAK1, JAK2 and TYK2 in Interferon Signaling	2.52	0.269	2	IFNAR1,IFNG,IFNGR1,IFNGR2,PTPN6,RAF1,STAT3	C0 to B0	Activated	NP
Production of Nitric Oxide and Reactive Oxygen Species in Macrophages	2.52	0.0995	2.183	CLU,IFNG,MAP3K6,NCF1,NCF2,NFKBIB,PIK3C2A,PIK3C3,PPP1CA,PPP1R12A,PPP2R1A,PRKCD,PTPN6,RHOG,RHOU,SERPINA1,SPI1,STAT1,TNFRSF1B	C0 to B0	Activated	P
PAK Signaling	2.52	0.119	1.265	ITGA2B,ITGAM,ITGB3,ITGB5,MAP2K2,MYL4,MYL6,MYL9,PDGFA,PDGFD,PDGFRB,PIK3C2A,PIK3C3,PTK2	C0 to B0	Activated	P
CNTF Signaling	2.54	0.193	2.714	AKT1,GRB2,MAP2K2,MAPK1,MAPK3,PIK3CB,PIK3CD,RAF1,RALB,RPS6KA1,STAT3	C0 to B0	Activated	NP
fMLP Signaling in Neutrophils	2.54	0.115	1.508	ARPC5L,FPR1,GNA11,GNAI2,GNAZ,GNB2,GNG11,MAP2K2,NCF1,NCF2,NFKBIB,PIK3C2A,PIK3C3,PRKCD,WAS	C0 to B0	Activated	P
Sumoylation Pathway	2.55	0.126	-0.905	ARHGDIA,CDH1,CEBPA,FASLG,ISG20,MYB,PML,RFC4,RHOG,RHOU,RNF4,SNCA,SP3	C0 to B0	Inhibited	P
Cardiac Hypertrophy Signaling (Enhanced)	2.57	0.0572	4.472	ACE,ADCY9,CACNA2D3,CSF2RB,CXCR2,CYBB,DIAPH3,FZD1,FZD2,GNAI1,GNB4,GNG11,GUCY1A1,IFNG,IL13RA1,IL1R2,IL6R,ITGA2B,ITGA9,ITGAM,ITGB3,ITGB5,ITGB8,MAP2K3,MEF2C,PDE5A,PRKAR2B,PTGS2,TNFRSF1B,TNFSF13,TNFSF4	C0 to B0	Activated	Mock
Breast Cancer Regulation by Stathmin1	2.57	0.0557	2.828	ADGRD1,ADGRE2,ARHGEF12,AURKA,BMP6,C3AR1,CCR2,CCR7,CCR9,CCRL2,CDK1,CDK6,E2F2,E2F8,EGF,FPR2,FPR3,FZD1,FZD2,GNB4,GNG11,GPER1,GPR137B,MMP9,P2RY2,PAK1,PDGFC,PRKAR2B,PTAFR,PTGIR,TSHR,TUBB1,TUBG1	C0 to B0	Activated	Mock
Hepatic Fibrosis Signaling Pathway	2.58	0.0621	1.698	ACTA2,CACNA2D3,CCL2,CYBB,FZD1,FZD2,GNAI1,IL1R2,IRAK3,ITGA2B,ITGA9,ITGAM,ITGB3,ITGB5,ITGB8,LRP1,MAP2K3,MYL4,MYL9,MYLK,NCF1,PDGFA,PDGFC,PDGFRB,PRKAR2B,TNFRSF1B	C0 to B0	Activated	Mock
Heme Biosynthesis from Uroporphyrinogen-III I	2.58	0.75	0	FECH,PPOX,UROD	C0 to B0	Undetermined	P
Apelin Muscle Signaling Pathway	2.59	0.208	0	AKT1,GNA13,GNA15,GNAI2,GNAQ,GNAZ,GNB2,GNG10,GNG5,TFAM	C0 to B0	Undetermined	NP
Macropinocytosis Signaling	2.59	0.145	1	ACTN4,CD14,CSF1R,EGF,ITGB3,ITGB5,PDGFA,PDGFD,PIK3C2A,PIK3C3,PRKCD	C0 to B0	Activated	P
Germ Cell-Sertoli Cell Junction Signaling	2.62	0.105	0	A2M,ACTA2,ACTN1,ACTN4,CDH1,EPN1,GSN,MAP2K2,MAP2K3,MAP3K6,PIK3C2A,PIK3C3,PTK2,RHOG,RHOU,TGFB1,TUBB1,ZYX	C0 to B0	Undetermined	P
Xenobiotic Metabolism Signaling	2.65	0.117	0	ABCC3,ALDH2,ALDH3B1,CAMK4,CHST15,CYP1B1,GSTO1,HMOX1,IL1B,MAP2K2,MAP2K3,MAP2K4,MAP2K6,MAP3K4,MAP3K5,MAP3K6,MAPK1,MAPK14,MAPK3,MGST1,NCOA1,NFE2L2,PIK3CB,PIK3CD,PPP2R1A,PPP2R5A,PRKCD,PRKCH,PRKCQ,RAF1,RALB,RXRA,SULT1A1,SULT1B1	C0 to B0	Undetermined	NP
Aryl Hydrocarbon Receptor Signaling	2.67	0.138	0.728	ALDH2,ALDH3B1,ATM,CCNA2,CCND3,CCNE1,CCNE2,CDKN2A,CTSD,CYP1B1,FOS,GSTO1,IL1B,MAPK1,MAPK3,MGST1,NFE2L2,RARA,RBL1,RXRA,TGFB1,TGM2	C0 to B0	Activated	NP
Lymphotoxin Œ≤ Receptor Signaling	2.67	0.2	0	AKT1,BCL2L1,CASP9,CXCL1,LTBR,MAPK1,MAPK3,NFKBIA,PIK3CB,PIK3CD,TRAF5	C0 to B0	Undetermined	NP
CXCR4 Signaling	2.68	0.107	2.138	CD4,GNA11,GNAI2,GNAZ,GNB2,GNG11,GUCY1A1,LYN,MAP2K2,MYL4,MYL6,MYL9,PIK3C2A,PIK3C3,PRKCD,PTK2,RHOG,RHOU	C0 to B0	Activated	P
Regulation of eIF4 and p70S6K Signaling	2.7	0.134	1.508	AGO4,AKT1,GRB2,ITGA2B,ITGAL,ITGAM,ITGAX,ITGB2,ITGB3,ITGB5,MAP2K2,MAPK1,MAPK14,MAPK3,MKNK1,PIK3CB,PIK3CD,PPP2R1A,PPP2R5A,RAF1,RALB,RPS14,RPS18,RPS20	C0 to B0	Activated	NP
Salvage Pathways of Pyrimidine Ribonucleotides	2.72	0.133	3.606	APOBEC3B,CDA,CDK1,EIF2AK2,GRK6,MAP2K2,MAP2K3,MAP3K6,NEK2,PKN1,PLK1,PRKCD,TTK	C0 to B0	Activated	P
FAK Signaling	2.73	0.103	0	ACTA2,EGF,HMMR,ITGA2B,ITGA9,ITGAM,ITGB3,ITGB5,ITGB8,PAK1,TNS1,VCL	C0 to B0	Undetermined	Mock
Chemokine Signaling	2.73	0.175	2.138	CAMK4,FOS,GNAI2,GNAQ,LIMK2,MAP2K2,MAPK1,MAPK14,MAPK3,MPRIP,PLCG1,PLCG2,RAF1,RALB	C0 to B0	Activated	NP
Thrombin Signaling	2.73	0.0991	1.265	ARHGEF12,EGF,GATA1,GNA11,GNAI2,GNAZ,GNB2,GNG11,GUCY1A1,MAP2K2,MPRIP,MYL4,MYL6,MYL9,PIK3C2A,PIK3C3,PPP1R12A,PRKCD,PTK2,RHOG,RHOU	C0 to B0	Activated	P
Regulation of Actin-based Motility by Rho	2.75	0.103	-1.342	ACTA2,GSN,ITGA2B,ITGA9,ITGAM,ITGB3,ITGB5,ITGB8,MYL4,MYL9,MYLK,PAK1	C0 to B0	Inhibited	Mock
p53 Signaling	2.75	0.163	1.155	AKT1,ATM,BCL2,BCL2L1,BIRC5,CDKN2A,CSNK1D,DRAM1,GADD45B,GNL3,GSK3B,MAPK14,PIK3CB,PIK3CD,PTEN,THBS1	C0 to B0	Activated	NP
IL-17 Signaling	2.78	0.134	1.8	AKT1,CD40LG,CEBPB,CXCL1,FOS,GSK3B,IFNG,IL17RA,IL1B,MAP2K3,MAP2K4,MAP2K6,MAPK1,MAPK14,MAPK3,MMP9,OSM,PIK3CB,PIK3CD,RALB,TGFB1,TNFSF13,TNFSF13B,TNFSF4,TRAF5	C0 to B0	Activated	NP
Mitotic Roles of Polo-Like Kinase	2.81	0.136	2.121	CCNB1,CCNB2,CDC20,CDK1,ESPL1,KIF23,PKMYT1,PLK1,WEE1	C0 to B0	Activated	Mock
Clathrin-mediated Endocytosis Signaling	2.83	0.104	0	ACTA2,AP2A1,AP2M1,ARPC5L,CLU,CTTN,DAB2,EGF,EPN1,HGS,ITGB3,ITGB5,PDGFA,PDGFD,PIK3C2A,PIK3C3,RAB4B,RAB5C,SERPINA1,SYNJ1	C0 to B0	Undetermined	P
Hepatic Fibrosis Signaling Pathway	2.85	0.0811	2.556	ACTA2,BCL2,CCL2,GNAI2,IL1B,IRAK3,ITGA2B,ITGAM,ITGB3,ITGB5,LEF1,LRP1,MAP2K2,MAP2K3,MYL4,MYL6,MYL9,NCF1,NCF2,NFKBIB,PDGFA,PDGFD,PDGFRB,PIK3C2A,PIK3C3,PRKCD,PTK2,RHOG,RHOU,SERPINE1,TGFB1,TGFBR3,TIMP1,TNFRSF1B	C0 to B0	Activated	P
Sertoli Cell-Sertoli Cell Junction Signaling	2.87	0.102	0	A2M,ACTA2,ACTN1,ACTN4,CDH1,CLDN5,EPN1,GUCY1A1,ITGA2B,ITGAM,ITGB3,ITGB5,MAP2K2,MAP2K3,MAP3K6,SPTA1,SPTAN1,SPTB,TGFBR3,TUBB1,WAS	C0 to B0	Undetermined	P
NRF2-mediated Oxidative Stress Response	2.88	0.127	1.789	ACTA2,ACTB,AKT1,CDC34,DNAJB6,FOS,FTH1,GSK3B,GSTO1,HMOX1,JUNB,MAP2K2,MAP2K3,MAP2K4,MAP2K6,MAP3K5,MAPK1,MAPK14,MAPK3,MGST1,NFE2L2,PIK3CB,PIK3CD,PRKCD,PRKCH,PRKCQ,RAF1,RALB,SOD2,TXN	C0 to B0	Activated	NP
BER (Base Excision Repair) Pathway	2.88	0.227	3.162	CDKN2A,MAP2K2,MAP2K3,MAP2K4,MAP2K6,MAPK1,MAPK3,NTHL1,PARP1,SLC19A1	C0 to B0	Activated	NP
Estrogen Receptor Signaling	2.88	0.111	2.655	AKT1,ATP5F1D,BCL2,CACNA2D3,CARM1,CREB5,EGF,FOS,GNA13,GNA15,GNAI2,GNAQ,GNAZ,GNB2,GNG10,GNG5,GPER1,GRB2,GSK3B,IGF2R,LIMK2,MAP2K2,MAPK1,MAPK3,MMP25,MMP9,MPRIP,MYL4,MYL9,NCOA1,NDUFB3,PAK1,PIK3CB,PIK3CD,PLCG1,PLCG2,PRKCD,PRKCH,PRKCQ,PTEN,RAF1,RALB,SOD2,TFAM,ZDHHC7	C0 to B0	Activated	NP
TNFR1 Signaling	2.88	0.212	0.905	CASP9,CRADD,FADD,FOS,MAP2K4,NAIP,NFKBIA,NFKBIB,PAK1,TANK,TNFRSF1A	C0 to B0	Activated	NP
GŒ±12/13 Signaling	2.89	0.15	2.828	AKT1,F2RL1,GNA13,LPAR1,MAP2K2,MAP2K4,MAP3K5,MAPK1,MAPK3,MYL4,MYL9,NFKBIA,NFKBIB,PIK3CB,PIK3CD,PXN,RAF1,RALB,VAV1,VAV3	C0 to B0	Activated	NP
Oxytocin Signaling Pathway	2.92	0.122	2.058	AKT1,ARRB2,CACNA2D3,CAMK4,CD36,CHP1,CREB5,FOS,GNA13,GNAI2,GNAQ,GNB2,GNG10,GNG5,GRB2,GSK3B,ITPR3,MAP2K4,MAPK1,MAPK14,MAPK3,MFN2,MPRIP,MYH9,MYL4,MYL9,NFE2L2,PIK3CB,PIK3CD,PRKCD,PRKCH,PRKCQ,RAF1,RALB	C0 to B0	Activated	NP
UVC-Induced MAPK Signaling	2.94	0.216	2.111	FOS,MAP2K2,MAP2K4,MAPK1,MAPK14,MAPK3,PRKCD,PRKCH,PRKCQ,RAF1,RALB	C0 to B0	Activated	NP
Oncostatin M Signaling	2.95	0.233	3.162	CHI3L1,GRB2,MAP2K2,MAPK1,MAPK3,OSM,RAF1,RALB,STAT3,STAT5B	C0 to B0	Activated	NP
Role of BRCA1 in DNA Damage Response	2.95	0.15	0	ATM,BRCA2,BRIP1,E2F7,E2F8,FANCD2,IFNG,MLH1,PLK1,RAD51,RFC4,STAT1	C0 to B0	Undetermined	P
Ephrin Receptor Signaling	2.97	0.0846	2.828	EGF,GNAI1,GNAZ,GNB4,GNG11,GRINA,ITGA2B,ITGA9,ITGAM,ITGB3,ITGB5,ITGB8,PAK1,PDGFA,PDGFC,SDC2,SORBS1	C0 to B0	Activated	Mock
Virus Entry via Endocytic Pathways	2.98	0.135	0	ACTA2,AP2A1,AP2M1,FLNA,HLA-A,HLA-B,HLA-C,HLA-E,HLA-F,ITGB3,ITGB5,PIK3C2A,PIK3C3,PRKCD	C0 to B0	Undetermined	P
VEGF Family Ligand-Receptor Interactions	2.99	0.179	1.807	AKT1,FOS,GRB2,MAP2K2,MAPK1,MAPK3,PIK3CB,PIK3CD,PLCG1,PLCG2,PRKCD,PRKCH,PRKCQ,RAF1,RALB	C0 to B0	Activated	NP
Interferon Signaling	3	0.194	2.646	IFIT1,IFIT3,IFITM3,IFNG,ISG15,MX1,OAS1	C0 to B0	Activated	Mock
Mitotic Roles of Polo-Like Kinase	3.03	0.197	1.265	CAPN1,CCNB1,CCNB2,CDC20,CDK1,ESPL1,FBXO5,KIF11,PLK1,PLK4,PPP2R1A,PPP2R5A,TGFB1	C0 to B0	Activated	NP
Role of PI3K/AKT Signaling in the Pathogenesis of Influenza	3.03	0.197	1.155	AKT1,CASP9,GNAI2,GSK3B,IFNAR1,IFNG,MAP2K2,MAPK1,MAPK3,NFKBIA,NFKBIB,PIK3CB,PIK3CD	C0 to B0	Activated	NP
AMPK Signaling	3.04	0.128	2.065	ACTB,AKT1,CAB39,CCNA2,CREB5,GNA13,GNA15,GNAI2,GNAQ,GNAZ,GNB2,GNG10,GNG5,HMGCR,MAP2K3,MAPK1,MAPK14,ORAI2,PFKFB3,PFKFB4,PIK3CB,PIK3CD,PPM1M,PPP2R1A,PPP2R5A,RAB1A,RAB27A,RAB7A,SMARCD3,TSC2,ULK1	C0 to B0	Activated	NP
Synaptic Long Term Potentiation	3.05	0.155	0.688	CAMK4,CHP1,CREB5,GNA15,GNAQ,GRINA,ITPR3,MAP2K2,MAPK1,MAPK3,PLCG1,PLCG2,PPP1CA,PPP1R10,PRKCD,PRKCH,PRKCQ,RAF1,RALB,RPS6KA1	C0 to B0	Activated	NP
Pyridoxal 5'-phosphate Salvage Pathway	3.06	0.167	3.317	CDK1,EIF2AK2,GRK6,MAP2K2,MAP2K3,MAP3K6,NEK2,PKN1,PLK1,PRKCD,TTK	C0 to B0	Activated	P
ILK Signaling	3.07	0.106	2.236	ACTA2,ACTN1,ACTN4,CDH1,FLNA,FN1,ITGB3,ITGB5,LEF1,MYH9,MYL4,MYL6,MYL9,PARVB,PIK3C2A,PIK3C3,PPP1R12A,PPP2R1A,PTK2,RHOG,RHOU	C0 to B0	Activated	P
Regulation of Cellular Mechanics by Calpain Protease	3.07	0.146	0.447	ACTN1,ACTN4,CAPN1,CCNA2,CCNE2,CDK1,EGF,ITGA2B,ITGAM,ITGB3,ITGB5,PTK2,TLN1	C0 to B0	Activated	P
Protein Ubiquitination Pathway	3.07	0.0945	0	CDC34,CUL1,DNAJC8,HLA-A,HLA-B,HLA-C,HLA-E,HLA-F,HSP90AB1,IFNG,NEDD4L,PSMB10,PSMB2,PSMB8,PSMB9,PSMC3,PSMD3,TAP1,TAP2,UBA1,UBE2C,UBE2L6,UBE2M,UBE2O,UBE2T,USP18	C0 to B0	Undetermined	P
ERB2-ERBB3 Signaling	3.09	0.2	2.496	AKT1,GRB2,GSK3B,MAP2K2,MAPK1,MAPK3,PIK3CB,PIK3CD,PTEN,RAF1,RALB,STAT3,STAT5B	C0 to B0	Activated	NP
Osteoarthritis Pathway	3.1	0.0812	2.309	ANXA5,CXCR2,FN1,FZD1,FZD2,IL1R2,ITGA2B,ITGA9,ITGAM,ITGB3,ITGB5,ITGB8,LRP1,MEF2C,MMP9,PDGFC,PTGS2,TLR2,TNFRSF1B	C0 to B0	Activated	Mock
Regulation of Cellular Mechanics by Calpain Protease	3.1	0.124	0	ACTN1,CDK1,CDK6,EGF,ITGA2B,ITGA9,ITGAM,ITGB3,ITGB5,ITGB8,VCL	C0 to B0	Undetermined	Mock
RHOGDI Signaling	3.1	0.0837	-0.378	ACTA2,ARHGAP6,ARHGEF12,CDH1,GNAI1,GNAZ,GNB4,GNG11,ITGA2B,ITGA9,ITGAM,ITGB3,ITGB5,ITGB8,MYH11,MYL4,MYL9,PAK1	C0 to B0	Inhibited	Mock
NGF Signaling	3.12	0.161	2.982	AKT1,CREB5,GRB2,MAP2K2,MAP2K4,MAP3K4,MAP3K5,MAP3K6,MAPK1,MAPK3,PIK3CB,PIK3CD,PLCG1,PLCG2,PRKCD,RAF1,RALB,RHOG,RPS6KA1	C0 to B0	Activated	NP
Molecular Mechanisms of Cancer	3.15	0.0649	0	ADCY9,ARHGEF12,AURKA,BCL2L1,BMP6,CDH1,CDK1,CDK6,E2F2,E2F8,FZD1,FZD2,GAB1,GNAI1,GNAZ,GNB4,GNG11,GUCY1A1,ITGA2B,ITGA9,ITGAM,ITGB3,ITGB5,ITGB8,LRP1,MAP2K3,PAK1,PRKAR2B,PSEN2	C0 to B0	Undetermined	Mock
Huntington's Disease Signaling	3.16	0.125	-0.218	AKT1,ATP5F1D,BCL2L1,CAPN1,CASP1,CASP4,CASP5,CASP9,CREB5,CTSD,DNM2,EGF,GNA15,GNAQ,GNB2,GNG10,GNG5,GRB2,HSPA1L,HSPA6,MAP2K4,MAPK1,MAPK3,NAPA,PIK3CB,PIK3CD,POLR2H,PRKCD,PRKCH,PRKCQ,PSMD3,PSMF1,SNCA,TGM2,VAMP3	C0 to B0	Inhibited	NP
Synaptogenesis Signaling Pathway	3.16	0.121	2.795	AKT1,AP2A1,AP2M1,ARPC3,ARPC5,CAMK4,CNTNAP2,CREB5,EPHA4,FGR,GRB2,GRINA,GSK3B,HCK,LCK,LRP1,LRP8,LYN,MAPK1,MAPK14,MAPK3,NAPA,PAK1,PIK3CB,PIK3CD,PLCG1,PLCG2,PRKCD,RAB5C,RAF1,RALB,RASGRP1,SNCA,STXBP2,THBS1,TLN1,VAMP3,WAS	C0 to B0	Activated	NP
PAK Signaling	3.19	0.11	-0.378	ITGA2B,ITGA9,ITGAM,ITGB3,ITGB5,ITGB8,MYL4,MYL9,MYLK,PAK1,PDGFA,PDGFC,PDGFRB	C0 to B0	Inhibited	Mock
Tumor Microenvironment Pathway	3.19	0.112	1.342	BCL2,CCL2,EGF,FASLG,FN1,HLA-A,HLA-B,HLA-C,HLA-E,HLA-F,IL1B,ITGB3,LGALS9,MAP2K2,PDGFA,PDGFD,PIK3C2A,PIK3C3,SLC2A1,TGFB1	C0 to B0	Activated	P
Regulation of the Epithelial-Mesenchymal Transition Pathway	3.2	0.138	0	AKT1,EGF,FZD2,FZD5,FZD8,GRB2,GSK3B,LEF1,MAP2K2,MAP2K3,MAP2K4,MAP2K6,MAPK1,MAPK3,MMP9,NCSTN,PIK3CB,PIK3CD,PSENEN,RAF1,RALB,RBPJ,STAT3,TCF4,TCF7,TGFB1,ZEB1	C0 to B0	Undetermined	NP
Cell Cycle Control of Chromosomal Replication	3.25	0.161	2.333	CDC45,CDC6,CDK1,CDK6,CDT1,MCM2,MCM4,ORC1,TOP2A	C0 to B0	Activated	Mock
RHOA Signaling	3.27	0.161	1.342	ACTA2,ACTB,ARHGAP4,ARHGAP9,ARHGEF11,ARHGEF12,ARPC3,ARPC5,CDC42EP4,GNA13,LIMK2,LPAR1,MPRIP,MSN,MYL4,MYL9,PFN1,PKN1,PLD1,SEPTIN5	C0 to B0	Activated	NP
Type II Diabetes Mellitus Signaling	3.27	0.15	1.886	ACSL1,ADIPOR1,AKT1,CACNA2D3,CD36,CEBPB,ITPR3,MAP2K4,MAP3K5,MAPK1,MAPK3,NFKBIA,NFKBIB,PIK3CB,PIK3CD,PKM,PRKCD,PRKCH,PRKCQ,SLC27A1,SOCS3,TNFRSF1A,TNFRSF1B	C0 to B0	Activated	NP
Circadian Rhythm Signaling	3.28	0.128	0	BLK,CACNA2D3,CREB5,CSNK1D,FGR,GNA15,GNAI2,GNAQ,GNB2,GNG10,GNG5,GRINA,GSK3B,H3-3A/H3-3B,HCK,ITPR3,LCK,LYN,MAP2K2,MAP2K3,MAP2K4,MAP2K6,MAPK1,MAPK3,MKNK1,NFIL3,PLCG1,PLCG2,PRKCD,PRKCH,PRKCQ,RAF1,RALB,RORA	C0 to B0	Undetermined	NP
Endothelin-1 Signaling	3.29	0.141	1.732	CASP1,CASP4,CASP5,CASP9,FOS,GNA13,GNA15,GNAI2,GNAQ,GNAZ,GRB2,HMOX1,ITPR3,MAPK1,MAPK14,MAPK3,PIK3CB,PIK3CD,PLCG1,PLCG2,PLD1,PRKCD,PRKCH,PRKCQ,PTGS1,RAF1,RALB	C0 to B0	Activated	NP
TGF-Œ≤ Signaling	3.29	0.177	3.742	BCL2,BMP2,FOS,GRB2,MAP2K2,MAP2K3,MAP2K4,MAP2K6,MAPK1,MAPK14,MAPK3,RAF1,RALB,SERPINE1,SMAD5,TGFB1,VDR	C0 to B0	Activated	NP
Sperm Motility	3.29	0.129	0	BLK,CAMK4,CSF1R,CSK,DYRK3,EPHA4,FES,FGR,GNA13,GNA15,GNAI2,GNAQ,GNAZ,GNB2,GNG10,GNG5,HCK,ITK,ITPR3,LCK,LYN,MAP2K3,MAP2K4,MAP2K6,PLCG1,PLCG2,PRKCD,PRKCH,PRKCQ,SLC16A10,SYK,TXK,ZAP70	C0 to B0	Undetermined	NP
Glycogen Degradation III	3.32	0.429	1.633	GAA,MGAM,MTAP,PGM1,PYGL,TYMP	C0 to B0	Activated	NP
Role of Hypercytokinemia/hyperchemokinemia in the Pathogenesis of Influenza	3.35	0.186	2	CASP1,IFNAR1,IFNG,IL1B,IL1RN,IRF9,ISG15,MX1,MYD88,NLRP3,OAS2,OAS3,PYCARD,RSAD2,S1PR1,TLR4	C0 to B0	Activated	NP
Apelin Endothelial Signaling Pathway	3.35	0.156	2	AKT1,CAMK4,FOS,GNA13,GNA15,GNAI2,GNAQ,GNAZ,GNB2,GNG10,GNG5,MAP2K2,MAP2K4,MAPK1,MAPK3,PIK3CB,PIK3CD,PRKCD,PRKCH,PRKCQ,RAF1,RALB	C0 to B0	Activated	NP
IL-17A Signaling in Fibroblasts	3.38	0.263	0	CEBPB,CEBPD,FOS,GSK3B,IL17RA,MAPK1,MAPK14,MAPK3,NFKBIA,NFKBIB	C0 to B0	Undetermined	NP
DNA damage-induced 14-3-3œÉ Signaling	3.38	0.368	0	AKT1,ATM,CCNB1,CCNB2,CCNE1,CCNE2,CDK1	C0 to B0	Undetermined	NP
Role of MAPK Signaling in Inhibiting the Pathogenesis of Influenza	3.38	0.195	2.84	IFNG,IL1B,MAP2K2,MAP2K3,MAP2K4,MAP2K6,MAP3K5,MAPK1,MAPK14,MAPK3,MYD88,NFKBIA,NFKBIB,RAF1,TLR4	C0 to B0	Activated	NP
Adrenomedullin signaling pathway	3.39	0.141	2.646	AKT1,BCL2,C3,CAMK4,CEBPB,CSK,FOS,GNA15,GNAQ,GRB2,GSK3B,IL1B,IL1RN,ITPR3,MAP2K2,MAP2K3,MAP2K4,MAP2K6,MAPK1,MAPK14,MAPK3,PIK3CB,PIK3CD,PLCG1,PLCG2,RAF1,RALB,RXRA	C0 to B0	Activated	NP
Tumor Microenvironment Pathway	3.39	0.145	2.353	AKT1,BCL2,CD44,CFLAR,EGF,FN1,FOS,HLA-E,IL1B,IL6R,ITGB3,MAP2K2,MAPK1,MAPK3,MMP25,MMP9,OSM,PDGFA,PIK3CB,PIK3CD,RAF1,RALB,SLC2A3,STAT3,TGFB1,TNFRSF1A	C0 to B0	Activated	NP
GŒ±i Signaling	3.39	0.157	3.5	CXCR2,FPR1,FPR2,GNA13,GNA15,GNAI2,GNAQ,GNAZ,GNB2,GNG10,GNG5,GRB2,LPAR1,LTB4R,MAPK1,MAPK3,P2RY13,RAF1,RALB,S1PR1,S1PR3,STAT3	C0 to B0	Activated	NP
Phagosome Maturation	3.39	0.119	0	ATP6V0C,CTSA,CTSD,CTSW,HLA-A,HLA-B,HLA-C,HLA-DRB1,HLA-E,HLA-F,NAPA,NCF1,NCF2,PIK3C3,PIKFYVE,PRDX2,RAB5C,TAP1,TUBB1	C0 to B0	Undetermined	P
Cell Cycle: G2/M DNA Damage Checkpoint Regulation	3.39	0.2	-2.121	ATM,AURKA,CCNB1,CCNB2,CDC34,CDK1,CKS2,CUL1,PLK1,TOP2A	C0 to B0	Inhibited	P
Remodeling of Epithelial Adherens Junctions	3.41	0.206	-0.816	ACTA2,ACTB,ACTN1,ACTN4,ARPC3,ARPC5,CTNNA1,DNM2,HGS,IQGAP1,RAB5C,RAB7A,TUBA1A,ZYX	C0 to B0	Inhibited	NP
Actin Nucleation by ARP-WASP Complex	3.43	0.183	1.414	ARPC3,ARPC5,GRB2,ITGA2B,ITGAL,ITGAM,ITGAX,ITGB2,ITGB3,ITGB5,RAC2,RALB,RHOG,RHOH,RHOU,VASP,WAS	C0 to B0	Activated	NP
GDNF Family Ligand-Receptor Interactions	3.43	0.197	1.941	DOK3,FOS,GRB2,ITPR3,MAP2K2,MAP2K4,MAPK1,MAPK3,PDLIM7,PIK3CB,PIK3CD,PLCG1,PLCG2,RAF1,RALB	C0 to B0	Activated	NP
UVB-Induced MAPK Signaling	3.43	0.231	1.508	AKT1,FOS,H3-3A/H3-3B,MAP2K4,MAPK1,MAPK14,MAPK3,PIK3CB,PIK3CD,PRKCD,PRKCH,PRKCQ	C0 to B0	Activated	NP
FGF Signaling	3.45	0.19	3	AKT1,CREB5,GRB2,MAP2K3,MAP2K6,MAP3K5,MAPK1,MAPK14,MAPK3,MAPKAPK2,PIK3CB,PIK3CD,PLCG1,PTPN6,RAF1,STAT3	C0 to B0	Activated	NP
G Protein Signaling Mediated by Tubby	3.46	0.25	0	GNA13,GNA15,GNAI2,GNAQ,GNAZ,GNB2,GNG10,GNG5,LCK,PLCG1,PLCG2	C0 to B0	Undetermined	NP
Necroptosis Signaling Pathway	3.46	0.153	1.225	CAPN1,CASP1,CFLAR,CHP1,CYBB,FADD,FKBP1A,GLUL,IFNAR1,IRF9,MLKL,NLRP3,PYCARD,PYGL,RBCK1,RBL1,RIPK3,TLR4,TNFRSF1A,TNFRSF1B,TNIP1,TOMM5,TOMM7,TSPO	C0 to B0	Activated	NP
Complement System	3.46	0.27	-0.447	C1QA,C3,C3AR1,C5AR1,CD55,CR1,CR2,ITGAM,ITGAX,ITGB2	C0 to B0	Inhibited	NP
MSP-RON Signaling In Cancer Cells Pathway	3.46	0.159	2.985	ACTA2,AKT1,CREB5,CSF2RB,ETS2,FLNA,FOS,GRB2,GSK3B,LEF1,MAP2K2,MAPK1,MAPK3,NFKBIA,PIK3CB,PIK3CD,RAF1,RALB,STAT3,TCF4,TCF7,VIM	C0 to B0	Activated	NP
FAK Signaling	3.47	0.137	0	ACTA2,ARHGAP26,CAPN1,EGF,HMMR,ITGA2B,ITGAM,ITGB3,ITGB5,MAP2K2,PIK3C2A,PIK3C3,PTK2,TLN1,TNS1,WAS	C0 to B0	Undetermined	P
Human Embryonic Stem Cell Pluripotency	3.49	0.151	0	AKT1,BMP2,FZD2,FZD5,FZD8,GNA13,GNA15,GNAI2,GNAQ,GNAZ,GNB2,GNG10,GNG5,GSK3B,LEF1,PDGFA,PIK3CB,PIK3CD,S1PR1,S1PR3,S1PR4,SMAD5,TCF4,TCF7,TGFB1	C0 to B0	Undetermined	NP
Neuroinflammation Signaling Pathway	3.53	0.0762	3.13	BIRC5,CCL2,CD86,CSF1R,CXCL10,CYBB,FZD1,GLUL,GRINA,HMOX1,IFNG,IL6R,IRAK3,MMP9,NCF1,NLRP3,PSEN2,PTGS2,SLC1A3,SNCA,SYK,TLR2,TLR7,TLR8	C0 to B0	Activated	Mock
IL-8 Signaling	3.53	0.109	3.153	BCL2,BCL2L1,CDH1,EGF,GNA11,GNAI2,GNAZ,GNB2,GNG11,IRAK3,ITGAM,ITGB3,MAP2K2,MYL9,NCF1,NCF2,NFKBIB,PIK3C2A,PIK3C3,PRKCD,PTK2,RHOG,RHOU	C0 to B0	Activated	P
Molecular Mechanisms of Cancer	3.54	0.085	0	ARHGEF12,ATM,AURKA,BCL2,BCL2L1,BMP6,CCNE2,CDH1,CDK1,CDKN2C,CDKN2D,E2F7,E2F8,FANCD2,FASLG,GNA11,GNAI2,GNAZ,GNB2,GNG11,GUCY1A1,ITGA2B,ITGAM,ITGB3,ITGB5,LEF1,LRP1,MAP2K2,MAP2K3,NFKBIB,PIK3C2A,PIK3C3,PRKCD,PTK2,RHOG,RHOU,SMAD5,TGFB1	C0 to B0	Undetermined	P
Polyamine Regulation in Colon Cancer	3.55	0.224	1.941	AKT1,FOS,GSK3B,MAP2K2,MAP2K3,MAP2K4,MAP2K6,MAPK1,MAPK3,MXD1,RAF1,SAT1,TCF4	C0 to B0	Activated	NP
MSP-RON Signaling In Macrophages Pathway	3.56	0.171	0.894	CREB5,FOS,GAB2,GRB2,HLA-DOB,HLA-DRB1,IFNG,IFNGR1,IFNGR2,ITGAM,ITGB2,MAPK1,MAPK3,PIK3CB,PIK3CD,RALB,SBNO2,SOCS3,STAT3,TLR4	C0 to B0	Activated	NP
RAR Activation	3.56	0.142	0	ACTB,AKT1,CARM1,CSF2RB,CSK,DUSP1,FOS,MAP2K4,MAP3K5,MAPK1,MAPK14,MAPKAPK2,NCOA1,PARP1,PIK3CB,PIK3CD,PNRC1,PRKCD,PRKCH,PRKCQ,PTEN,RARA,RBP7,RXRA,SMAD5,SMARCD3,STAT5B,TGFB1,TNIP1	C0 to B0	Undetermined	NP
Cell Cycle: G2/M DNA Damage Checkpoint Regulation	3.58	0.24	-0.632	ATM,CCNB1,CCNB2,CDC34,CDK1,CDKN2A,CKS2,FBXL5,PLK1,RPS6KA1,SKP2,TOP2A	C0 to B0	Inhibited	NP
Ceramide Signaling	3.59	0.189	1.213	AKT1,BCL2,CTSD,FOS,MAP2K4,MAPK3,PIK3CB,PIK3CD,PPP2R1A,PPP2R5A,RAF1,RALB,S1PR1,S1PR3,S1PR4,TNFRSF1A,TNFRSF1B	C0 to B0	Activated	NP
Glioma Invasiveness Signaling	3.6	0.205	1.069	CD44,HMMR,ITGB3,MAPK1,MAPK3,MMP9,PIK3CB,PIK3CD,RAC2,RALB,RHOG,RHOH,RHOU,TIMP1,TIMP2	C0 to B0	Activated	NP
Endocannabinoid Developing Neuron Pathway	3.61	0.168	3.441	AKT1,CREB5,GNAI2,GNB2,GNG10,GNG5,GSK3B,MAP2K2,MAP2K3,MAP2K4,MAP2K6,MAPK1,MAPK14,MAPK3,MGLL,PIK3CB,PIK3CD,RAC2,RAF1,RALB,STAT3	C0 to B0	Activated	NP
Chronic Myeloid Leukemia Signaling	3.61	0.178	0	AKT1,BCL2L1,CCND3,CDKN2A,E2F3,E2F5,E2F7,GAB2,GRB2,MAP2K2,MAPK1,MAPK3,PIK3CB,PIK3CD,RAF1,RALB,RBL1,STAT5B,TGFB1	C0 to B0	Undetermined	NP
Signaling by Rho Family GTPases	3.62	0.0821	0.905	ACTA2,ARHGEF12,CDH1,CYBB,DIAPH3,GNAI1,GNAZ,GNB4,GNG11,ITGA2B,ITGA9,ITGAM,ITGB3,ITGB5,ITGB8,MYL4,MYL9,MYLK,NCF1,PAK1,SEPTIN5,WASF3	C0 to B0	Activated	Mock
Role of Pattern Recognition Receptors in Recognition of Bacteria and Viruses	3.62	0.103	2.646	C1QB,C3AR1,DDX58,IFIH1,IFNG,NLRC4,NLRP3,OAS1,OAS2,OAS3,SYK,TLR2,TLR7,TLR8,TNFSF13,TNFSF4	C0 to B0	Activated	Mock
Iron homeostasis signaling pathway	3.62	0.108	0	ALAS2,ATP6V0C,BMP6,CD163,CDC34,CYBRD1,EGF,FECH,HBD,HMOX1,IL6R,LRP1,MCOLN1,PDGFA,PDGFRB	C0 to B0	Undetermined	Mock
Role of NFAT in Cardiac Hypertrophy	3.63	0.14	1.671	AKT1,CACNA2D3,CAMK4,CHP1,GNAI2,GNAQ,GNB2,GNG10,GNG5,GRB2,GSK3B,ITPR3,MAP2K2,MAP2K3,MAP2K4,MAP2K6,MAPK1,MAPK14,MAPK3,PIK3CB,PIK3CD,PLCG1,PLCG2,PRKCD,PRKCH,PRKCQ,RAF1,RALB,SLC8A1,SLC8A3,TGFB1	C0 to B0	Activated	NP
Leukocyte Extravasation Signaling	3.63	0.114	2.683	ACTA2,ACTN1,ACTN4,ARHGAP6,CLDN5,CTTN,GNAI2,ITGAM,MAP2K2,MSN,MYL6,NCF1,NCF2,PIK3C2A,PIK3C3,PRKCD,PTK2,SIPA1,TIMP1,TIMP2,TXK,WAS	C0 to B0	Activated	P
Heme Biosynthesis II	3.65	0.556	1.342	ALAS2,FECH,HMBS,PPOX,UROD	C0 to B0	Activated	P
Salvage Pathways of Pyrimidine Deoxyribonucleotides	3.65	0.556	2.236	APOBEC3B,CDA,TK1,TK2,TYMP	C0 to B0	Activated	P
Mitotic Roles of Polo-Like Kinase	3.65	0.182	2.121	CAPN1,CCNB1,CCNB2,CDK1,HSP90AB1,KIF11,PLK1,PLK4,PPP2R1A,PTTG1,STAG2,TGFB1	C0 to B0	Activated	P
Activation of IRF by Cytosolic Pattern Recognition Receptors	3.68	0.185	1.155	ADAR,DDX58,DHX58,IFIH1,IFIT2,IRF7,IRF9,ISG15,NFKBIB,STAT1,STAT2,ZBP1	C0 to B0	Activated	P
Small Cell Lung Cancer Signaling	3.74	0.188	0.707	AKT1,BCL2,BCL2L1,CASP9,CCND3,CCNE1,CCNE2,E2F3,E2F5,NFKBIA,NFKBIB,PIK3CB,PIK3CD,PTEN,RBL1,RXRA,SKP2,TRAF5	C0 to B0	Activated	NP
Renin-Angiotensin Signaling	3.76	0.172	1.342	FOS,GNAQ,GRB2,ITPR3,MAP2K2,MAP2K4,MAPK1,MAPK14,MAPK3,PAK1,PIK3CB,PIK3CD,PLCG1,PLCG2,PRKCD,PRKCH,PRKCQ,PTPN6,RAF1,RALB,STAT3	C0 to B0	Activated	NP
P2Y Purigenic Receptor Signaling Pathway	3.77	0.168	1.414	AKT1,CREB5,FOS,GNAI2,GNAQ,GNB2,GNG10,GNG5,ITGA2B,ITGB3,MAP2K2,MAPK1,MAPK3,PIK3CB,PIK3CD,PLCG1,PLCG2,PRKCD,PRKCH,PRKCQ,RAF1,RALB	C0 to B0	Activated	NP
GM-CSF Signaling	3.8	0.214	2.84	AKT1,BCL2L1,CSF2RB,GRB2,HCK,LYN,MAP2K2,MAPK1,MAPK3,PIK3CB,PIK3CD,RAF1,RALB,STAT3,STAT5B	C0 to B0	Activated	NP
NF-Œ∫B Activation by Viruses	3.81	0.205	1.5	AKT1,CR2,CXCR5,ITGB3,LCK,MAPK1,MAPK3,NFKBIA,NFKBIB,PIK3CB,PIK3CD,PRKCD,PRKCH,PRKCQ,RAF1,RALB	C0 to B0	Activated	NP
Glucocorticoid Receptor Signaling	3.84	0.0809	0	A2M,ATP5F1D,BCL2,BCL2L1,CCL2,CD163,CD247,CEBPA,CREBZF,EGF,FBP1,FCGR1A,GTF2H5,HLA-A,HLA-B,HLA-C,HLA-DPA1,HLA-DPB1,HLA-DQB1,HLA-DRB1,HLA-E,HLA-F,HSP90AB1,IFNG,IL12RB2,IL1B,IL2RB,IL2RG,IL7R,KRT1,MAP2K2,NDUFA13,NDUFA3,NDUFA9,NDUFB11,NDUFB2,NDUFB8,NDUFS3,NDUFS5,NFKBIB,PIK3C2A,PIK3C3,RARA,RXRA,SERPINE1,STAT1,TGFB1	C0 to B0	Undetermined	P
Cyclins and Cell Cycle Regulation	3.84	0.167	1.155	ATM,CCNA2,CCNB1,CCNB2,CCNE2,CDC34,CDK1,CDKN2C,CDKN2D,CUL1,E2F7,E2F8,PPP2R1A,TGFB1	C0 to B0	Activated	P
Protein Kinase A Signaling	3.87	0.12	-0.333	AKAP11,CAMK4,CDKN3,CHP1,CREB5,DUSP1,DUSP3,FLNA,GNA13,GNAI2,GNAQ,GNB2,GNG10,GNG5,GSK3B,H3-3A/H3-3B,ITPR3,LEF1,MAP2K2,MAPK1,MAPK3,MTMR3,MYL4,MYL9,NFKBIA,NFKBIB,PDE5A,PHKA2,PLCG1,PLCG2,PPP1CA,PPP1R10,PRKCD,PRKCH,PRKCQ,PTEN,PTPN1,PTPN22,PTPN6,PTPRC,PTPRE,PXN,PYGL,RAF1,SIRPA,TCF4,TCF7,TGFB1,VASP	C0 to B0	Inhibited	NP
IL-2 Signaling	3.9	0.23	2.138	AKT1,FOS,GRB2,IL2RG,LCK,MAP2K2,MAPK1,MAPK3,PIK3CB,PIK3CD,RAF1,RALB,STAT5B,SYK	C0 to B0	Activated	NP
PFKFB4 Signaling Pathway	3.92	0.261	2.887	CREB5,FBP1,HK3,MAP2K2,MAP2K3,MAP2K4,MAP2K6,MAPK1,MAPK3,PFKFB4,TGFB1,TKT	C0 to B0	Activated	NP
Agranulocyte Adhesion and Diapedesis	3.92	0.145	0	ACTA2,ACTB,C5AR1,CCR1,CCR2,CCR6,CKLF,CLDN23,CLDN5,CXCL1,CXCL16,CXCR1,CXCR2,CXCR5,CXCR6,FN1,GNAI2,IL1B,IL1R1,IL1RN,ITGB2,MMP25,MMP9,MSN,MYH9,MYL4,MYL9,PPBP,SELL,SELP,TNFRSF1A	C0 to B0	Undetermined	NP
PEDF Signaling	3.95	0.202	1.807	AKT1,BCL2,BCL2L1,CFLAR,MAPK1,MAPK14,MAPK3,NFKBIA,NFKBIB,PIK3CB,PIK3CD,RAF1,RALB,SOD2,TCF4,TCF7,ZEB1	C0 to B0	Activated	NP
Hepatic Fibrosis / Hepatic Stellate Cell Activation	3.99	0.119	0	A2M,ACTA2,BCL2,CCL2,CD14,EGF,FASLG,FN1,IFNG,IL1B,MYH9,MYL4,MYL6,MYL9,PDGFA,PDGFD,PDGFRB,SERPINE1,STAT1,TGFB1,TIMP1,TIMP2,TNFRSF1B	C0 to B0	Undetermined	P
Estrogen-mediated S-phase Entry	4	0.346	1	CCNA2,CCNE1,CCNE2,CDK1,E2F3,E2F5,E2F7,RBL1,SKP2	C0 to B0	Activated	NP
IL-17A Signaling in Airway Cells	4.02	0.224	1.387	AKT1,CXCL1,GSK3B,IL17RA,MAP2K2,MAP2K4,MAPK1,MAPK14,MAPK3,NFKBIA,NFKBIB,PIK3CB,PIK3CD,PTEN,STAT3	C0 to B0	Activated	NP
Colorectal Cancer Metastasis Signaling	4.03	0.0849	2.357	ADCY9,BCL2L1,BIRC5,CDH1,EGF,FZD1,FZD2,GNAI1,GNAZ,GNB4,GNG11,GUCY1A1,IFNG,IL6R,LRP1,MMP8,MMP9,PDGFC,PRKAR2B,PTGS2,TLR2,TLR7,TLR8	C0 to B0	Activated	Mock
Crosstalk between Dendritic Cells and Natural Killer Cells	4.03	0.198	1.807	ACTA2,ACTB,CD28,CD40LG,CD86,CSF2RB,HLA-DRB1,HLA-E,ICAM3,IFNG,IL2RG,ITGAL,KLRC4-KLRK1/KLRK1,LTBR,TLN1,TLR4,TNFRSF1B,TYROBP	C0 to B0	Activated	NP
Hepatic Fibrosis / Hepatic Stellate Cell Activation	4.05	0.0979	0	ACTA2,CCL2,CCR7,COL6A3,CXCL9,EGF,FN1,IFNG,IL1R2,IL6R,MMP9,MYH11,MYL4,MYL9,PDGFA,PDGFC,PDGFRB,TIMP2,TNFRSF1B	C0 to B0	Undetermined	Mock
VEGF Signaling	4.05	0.192	2.982	ACTA2,ACTB,ACTN1,ACTN4,AKT1,BCL2,BCL2L1,GRB2,MAP2K2,MAPK1,MAPK3,PIK3CB,PIK3CD,PLCG1,PLCG2,PTPN6,PXN,RAF1,RALB	C0 to B0	Activated	NP
Apelin Cardiomyocyte Signaling Pathway	4.05	0.192	1.606	AKT1,GNAI2,MAPK1,MAPK14,MAPK3,MYL4,MYL9,PIK3CB,PIK3CD,PLCG1,PLCG2,PRKCD,PRKCH,PRKCQ,SLC8A1,SLC8A3,SLC9A1,SLC9A8,TGFB1	C0 to B0	Activated	NP
IL-8 Signaling	4.06	0.0948	2	AZU1,BCL2L1,CDH1,CXCR2,CYBB,EGF,GNAI1,GNAZ,GNB4,GNG11,HMOX1,IRAK3,ITGAM,ITGB3,MMP9,MYL9,NCF1,PDGFC,PLD3,PTGS2	C0 to B0	Activated	Mock
GADD45 Signaling	4.06	0.4	0	ATM,CCNB1,CCND3,CCNE1,CCNE2,CDK1,GADD45B,MAP3K4	C0 to B0	Undetermined	NP
Xenobiotic Metabolism General Signaling Pathway	4.06	0.168	3.128	AKT1,GSTO1,HMOX1,MAP2K2,MAP2K3,MAP2K4,MAP2K6,MAP3K4,MAP3K5,MAP3K6,MAPK1,MAPK14,MAPK3,MGST1,NFE2L2,NR1H2,PIK3CB,PIK3CD,PRKCD,PRKCH,PRKCQ,RAF1,RALB,RXRA	C0 to B0	Activated	NP
GNRH Signaling	4.07	0.153	3.4	CACNA2D3,CAMK4,CREB5,FOS,GNA15,GNAI2,GNAQ,GNB2,GNG10,GNG5,GRB2,ITPR3,MAP2K2,MAP2K3,MAP2K4,MAP2K6,MAP3K4,MAP3K5,MAP3K6,MAPK1,MAPK14,MAPK3,PAK1,PRKCD,PRKCH,PRKCQ,PXN,RAF1,RALB	C0 to B0	Activated	NP
Role of JAK family kinases in IL-6-type Cytokine Signaling	4.13	0.36	0	IL6R,MAP2K4,MAPK1,MAPK14,MAPK3,OSM,SOCS3,STAT3,STAT5B	C0 to B0	Undetermined	NP
Actin Cytoskeleton Signaling	4.14	0.0898	1.155	ACTA2,ACTN1,ARHGEF12,DIAPH3,EGF,FN1,GSN,IQGAP3,ITGA2B,ITGA9,ITGAM,ITGB3,ITGB5,ITGB8,MYH11,MYL4,MYL9,MYLK,PAK1,PDGFA,PDGFC,VCL	C0 to B0	Activated	Mock
Sertoli Cell-Sertoli Cell Junction Signaling	4.16	0.0971	0	ACTA2,ACTN1,AFDN,CDH1,CLDN5,GUCY1A1,ITGA2B,ITGA9,ITGAM,ITGB3,ITGB5,ITGB8,JUP,MAP2K3,PRKAR2B,SORBS1,SPTB,TUBB1,TUBG1,VCL	C0 to B0	Undetermined	Mock
PTEN Signaling	4.16	0.167	-2.668	AKT1,BCL2,BCL2L1,CASP9,CBL,GRB2,GSK3B,IGF2R,ILK,ITGA2B,ITGAL,ITGAM,ITGAX,ITGB2,ITGB3,ITGB5,MAP2K2,MAPK1,MAPK3,PIK3CB,PIK3CD,PTEN,RAC2,RAF1,RALB	C0 to B0	Inhibited	NP
Role of PKR in Interferon Induction and Antiviral Response	4.18	0.14	2.183	ATF3,DDX58,EIF2AK2,FASLG,FCGR1A,HSP90AB1,IFIH1,IFNG,IL1B,IRF9,MAP2K3,MARCO,NFKBIB,NLRP3,PDGFA,PDGFD,PDGFRB,STAT1,STAT2	C0 to B0	Activated	P
RHOA Signaling	4.18	0.145	1.213	ACTA2,ANLN,ARHGAP6,ARHGEF12,ARPC5L,CDC42EP4,MPRIP,MSN,MYL4,MYL6,MYL9,PFN1,PIKFYVE,PKN1,PPP1R12A,PTK2,SEPTIN4,SEPTIN5	C0 to B0	Activated	P
RHOGDI Signaling	4.19	0.116	-1.807	ACTA2,ARHGAP6,ARHGDIA,ARHGEF12,ARPC5L,CDH1,DGKZ,GNA11,GNAI2,GNAZ,GNB2,GNG11,ITGA2B,ITGAM,ITGB3,ITGB5,MSN,MYH9,MYL4,MYL6,MYL9,PIKFYVE,PPP1R12A,RHOG,RHOU	C0 to B0	Inhibited	P
FLT3 Signaling in Hematopoietic Progenitor Cells	4.2	0.212	3.153	AKT1,CBL,CREB5,GAB2,GRB2,MAP2K2,MAPK1,MAPK14,MAPK3,PIK3CB,PIK3CD,RAF1,RALB,RPS6KA1,STAT3,STAT5B,STAT6	C0 to B0	Activated	NP
Death Receptor Signaling	4.21	0.198	0.471	ACTA2,ACTB,ARHGDIB,BCL2,CASP9,CFLAR,CRADD,FADD,MAP2K4,MAP3K5,MAP4K4,NAIP,NFKBIA,NFKBIB,PARP1,TANK,TNFRSF1A,TNFRSF1B,TNFRSF25	C0 to B0	Activated	NP
Ovarian Cancer Signaling	4.21	0.165	1.508	AKT1,BCL2,CD44,CDKN2A,E2F3,E2F5,EGF,FZD2,FZD5,FZD8,GSK3B,LEF1,MAP2K2,MAPK1,MAPK3,MMP9,PIK3CB,PIK3CD,PTEN,PTGS1,RAD51,RAF1,RALB,RBL1,TCF4,TCF7	C0 to B0	Activated	NP
Melatonin Signaling	4.21	0.222	1.807	CAMK4,GNAI2,GNAQ,MAP2K2,MAP2K3,MAP2K4,MAP2K6,MAPK1,MAPK3,PLCG1,PLCG2,PRKCD,PRKCH,PRKCQ,RAF1,RORA	C0 to B0	Activated	NP
CD27 Signaling in Lymphocytes	4.21	0.246	1.732	BCL2L1,CASP9,CD27,FOS,MAP2K2,MAP2K3,MAP2K4,MAP2K6,MAP3K4,MAP3K5,MAP3K6,NFKBIA,NFKBIB,TRAF5	C0 to B0	Activated	NP
Phagosome Formation	4.24	0.0622	3.812	ADGRD1,ADGRE2,C3AR1,CCR2,CCR7,CCR9,CCRL2,CD36,CLEC4E,CR1,FCER1A,FCGR3A/FCGR3B,FN1,FPR2,FPR3,FZD1,FZD2,GPER1,GPR137B,HMOX1,ITGA2B,ITGA9,ITGAM,ITGB3,ITGB5,ITGB8,LYN,MAP2K3,MARCO,MYH11,MYL4,MYL9,MYLK,P2RY2,PAK1,PLD3,PTAFR,PTGIR,SYK,TLR2,TLR7,TLR8,TSHR	C0 to B0	Activated	Mock
Virus Entry via Endocytic Pathways	4.24	0.192	0	ACTA2,ACTB,AP2A1,AP2M1,CD55,DNM2,FLNA,HLA-E,ITGB2,ITGB3,ITGB5,PIK3CB,PIK3CD,PLCG1,PLCG2,PRKCD,PRKCH,PRKCQ,RAC2,RALB	C0 to B0	Undetermined	NP
Mouse Embryonic Stem Cell Pluripotency	4.24	0.192	3.441	AKT1,FZD2,FZD5,FZD8,GRB2,GSK3B,ID3,LEF1,MAP2K2,MAPK1,MAPK14,MAPK3,PIK3CB,PIK3CD,RAF1,RALB,SMAD5,STAT3,TCF4,TCF7	C0 to B0	Activated	NP
Interferon Signaling	4.25	0.306	1.897	BCL2,IFIT1,IFITM2,IFNAR1,IFNG,IFNGR1,IFNGR2,IRF9,ISG15,MX1,TAP1	C0 to B0	Activated	NP
Growth Hormone Signaling	4.27	0.225	1.5	CEBPA,FOS,MAPK1,MAPK3,PIK3CB,PIK3CD,PLCG1,PLCG2,PRKCD,PRKCH,PRKCQ,PTPN6,RPS6KA1,SOCS3,STAT3,STAT5B	C0 to B0	Activated	NP
IL-22 Signaling	4.27	0.375	2.333	AKT1,IL10RB,MAP2K4,MAPK1,MAPK14,MAPK3,SOCS3,STAT3,STAT5B	C0 to B0	Activated	NP
G Beta Gamma Signaling	4.28	0.178	1.964	AKT1,CACNA2D3,DNM2,GNA13,GNA15,GNAI2,GNAQ,GNAZ,GNB2,GNG10,GNG5,GRB2,ITPR3,MAPK1,MAPK3,PAK1,PLCG1,PLCG2,PRKCD,PRKCH,PRKCQ,RAF1,RALB	C0 to B0	Activated	NP
Sphingosine-1-phosphate Signaling	4.29	0.183	1.091	AKT1,CASP1,CASP4,CASP5,CASP9,GNA13,GNAI2,GNAQ,MAPK1,MAPK3,PDGFA,PIK3CB,PIK3CD,PLCG1,PLCG2,RAC2,RHOG,RHOH,RHOU,S1PR1,S1PR3,S1PR4	C0 to B0	Activated	NP
Cell Cycle: G2/M DNA Damage Checkpoint Regulation	4.3	0.2	-2.121	AURKA,CCNB1,CCNB2,CDC34,CDK1,CKS2,PKMYT1,PLK1,TOP2A,WEE1	C0 to B0	Inhibited	Mock
Caveolar-mediated Endocytosis Signaling	4.33	0.187	0	ACTA2,DYRK3,EGF,FLNA,HLA-A,HLA-B,HLA-C,HLA-E,HLA-F,ITGA2B,ITGAM,ITGB3,ITGB5,RAB5C	C0 to B0	Undetermined	P
EGF Signaling	4.36	0.255	2.138	AKT1,EGF,FOS,GRB2,ITPR3,MAP2K4,MAPK1,MAPK14,MAPK3,PIK3CB,PIK3CD,PLCG1,RAF1,STAT3	C0 to B0	Activated	NP
Regulation Of The Epithelial Mesenchymal Transition By Growth Factors Pathway	4.36	0.156	1.826	AKT1,CD40LG,DOCK10,EGF,FOS,GRB2,GSK3B,IL6R,MAP2K2,MAP2K3,MAP2K4,MAP2K6,MAPK1,MAPK14,MAPK3,MMP9,PDGFA,PIK3CB,PIK3CD,RAF1,RALB,STAT3,TGFB1,TNFRSF1A,TNFRSF1B,TNFSF13,TNFSF13B,TNFSF4,VIM,ZEB1	C0 to B0	Activated	NP
Complement System	4.37	0.27	2.121	C1QA,C1QB,C1QC,C2,C3,C3AR1,C5AR1,CFD,ITGAM,SERPING1	C0 to B0	Activated	P
Agranulocyte Adhesion and Diapedesis	4.38	0.0981	0	ACTA2,CCL2,CCR2,CCR7,CCR9,CLDN5,CXCL10,CXCL5,CXCL9,CXCR2,FN1,GNAI1,MMP8,MMP9,MYH11,MYL4,MYL9,PF4,PPBP,SELP,XCL1	C0 to B0	Undetermined	Mock
GP6 Signaling Pathway	4.38	0.181	2.524	AKT1,APBB1IP,CAMK4,FCER1G,GRB2,GSK3B,ITGA2B,ITGB3,ITK,LCP2,LYN,PIK3CB,PIK3CD,PLCG1,PLCG2,PRKCD,PRKCH,PRKCQ,RHOG,SYK,TLN1,VAV1,VAV3	C0 to B0	Activated	NP
PAK Signaling	4.4	0.186	3.357	GRB2,ITGA2B,ITGAL,ITGAM,ITGAX,ITGB2,ITGB3,ITGB5,LIMK2,MAP2K2,MAP2K4,MAPK1,MAPK3,MYL4,MYL9,PAK1,PDGFA,PIK3CB,PIK3CD,PXN,RAF1,RALB	C0 to B0	Activated	NP
CCR3 Signaling in Eosinophils	4.42	0.178	1.732	CAMK4,GNA13,GNA15,GNAI2,GNAQ,GNAZ,GNB2,GNG10,GNG5,ITPR3,LIMK2,MAP2K2,MAPK1,MAPK14,MAPK3,MPRIP,PAK1,PIK3CB,PIK3CD,PRKCD,PRKCH,PRKCQ,RAF1,RALB	C0 to B0	Activated	NP
Reelin Signaling in Neurons	4.43	0.183	2.294	AKT1,ARHGEF11,ARHGEF12,ARPC3,ARPC5,BLK,FGR,GRINA,GSK3B,HCK,LCK,LRP8,LYN,MAP2K2,MAP2K3,MAP2K4,MAP2K6,MAPK1,MAPK3,NDEL1,PDK3,PIK3CB,PIK3CD	C0 to B0	Activated	NP
Neurotrophin/TRK Signaling	4.46	0.224	3.153	AKT1,CREB5,FOS,GRB2,MAP2K2,MAP2K3,MAP2K4,MAP2K6,MAP3K5,MAPK1,MAPK3,PIK3CB,PIK3CD,PLCG1,RAF1,RALB,RPS6KA1	C0 to B0	Activated	NP
Macropinocytosis Signaling	4.46	0.224	0.632	ACTN4,CD14,CSF1R,EGF,ITGB2,ITGB3,ITGB5,PAK1,PDGFA,PIK3CB,PIK3CD,PLCG1,PLCG2,PRKCD,PRKCH,PRKCQ,RALB	C0 to B0	Activated	NP
ERBB4 Signaling	4.49	0.235	1.604	AKT1,GRB2,MAP2K2,MAPK1,MAPK3,NCSTN,PIK3CB,PIK3CD,PLCG1,PLCG2,PRKCD,PRKCH,PRKCQ,PSENEN,RAF1,RALB	C0 to B0	Activated	NP
CREB Signaling in Neurons	4.5	0.114	2.433	ADGRD1,ADGRE1,ADGRE2,ADGRE5,ADGRG3,AKT1,C3AR1,C5AR1,CACNA2D3,CAMK4,CCR1,CCR2,CCR6,CCRL2,CELSR1,CREB5,CXCR1,CXCR6,EGF,F2RL1,FFAR2,FPR1,FPR2,FZD2,FZD5,FZD8,GNA13,GNA15,GNAI2,GNAQ,GNAZ,GNB2,GNG10,GNG5,GPER1,GPR146,GPR18,GPR183,GPR84,GRB2,HCAR3,HRH2,IGF2R,ITPR3,LPAR1,LTB4R,MAP2K2,MAPK1,MAPK3,NTSR1,P2RY13,PIK3CB,PIK3CD,PLCG1,PLCG2,POLR2H,PRKCD,PRKCH,PRKCQ,PTAFR,RAF1,RALB,RPS6KA1,S1PR1,S1PR3,S1PR4,SUCN…	C0 to B0	Activated	NP
Regulation of Actin-based Motility by Rho	4.5	0.155	1.387	ACTA2,ARHGDIA,ARPC5L,GSN,ITGA2B,ITGAM,ITGB3,ITGB5,MPRIP,MYL4,MYL6,MYL9,PFN1,PIKFYVE,PPP1R12A,RHOG,RHOU,WAS	C0 to B0	Activated	P
Iron homeostasis signaling pathway	4.53	0.144	0	ALAS2,ATP6V0C,BMP6,CD163,CDC34,CUL1,EGF,FECH,HBD,HBG1,HBG2,HBQ1,LRP1,MCOLN1,NUBP1,PDGFA,PDGFRB,SLC25A37,SMAD5,STEAP3	C0 to B0	Undetermined	P
Endometrial Cancer Signaling	4.54	0.25	2.887	AKT1,CASP9,CTNNA1,GRB2,GSK3B,ILK,LEF1,MAP2K2,MAPK1,MAPK3,PIK3CB,PIK3CD,PTEN,RAF1,RALB	C0 to B0	Activated	NP
Salvage Pathways of Pyrimidine Ribonucleotides	4.57	0.204	3.13	CDA,CDK1,CSNK1D,GRK6,LIMK2,MAP2K2,MAP2K3,MAP2K4,MAP2K6,MAP3K6,MAPK1,MAPK3,NEK2,PAK1,PKN1,PLK1,PRKCD,PRKCH,PRKCQ,UPP1	C0 to B0	Activated	NP
Pulmonary Fibrosis Idiopathic Signaling Pathway	4.57	0.135	4.012	ACTA2,ACTB,AKT1,BCL2,BIRC5,FN1,FOS,FZD2,FZD5,FZD8,GNA13,GRB2,GSK3B,IL13RA1,IL17RA,IL1B,ILK,LEF1,LPAR1,MAP2K3,MAP2K4,MAP2K6,MAPK1,MAPK14,MAPK3,MMP25,MMP9,PDGFA,PIK3CB,PIK3CD,PTEN,RAF1,RALB,RBPJ,RPS6KA1,SERPINE1,STAT3,STAT6,TCF4,TCF7,TGFA,TGFB1,THBS1,VIM	C0 to B0	Activated	NP
Ferroptosis Signaling Pathway	4.57	0.182	2.858	ABCA1,ALOX12,ALOX5,ARF5,CARS1,CTSB,CYBB,DPP4,FTH1,HMGCR,HMOX1,LPCAT3,MACROH2A1,MAP2K2,MAPK1,MAPK3,NFE2L2,RAF1,RALB,RBL1,SAT1,SLC38A1,STAT3,STEAP3	C0 to B0	Activated	NP
Wound Healing Signaling Pathway	4.66	0.147	2.466	ACTA2,CD40LG,CEBPB,EGF,FN1,FOS,GRB2,IFNG,IFNGR1,IFNGR2,IL18RAP,IL1B,IL1R1,IL1R2,IL1RAP,IL1RN,MAP2K2,MAP2K3,MAP2K4,MAP2K6,MAPK1,MAPK3,MMP9,NFKBIA,NFKBIB,OSM,PDGFA,RAF1,RALB,TGFA,TGFB1,TNFRSF1A,TNFRSF1B,TNFSF13,TNFSF13B,TNFSF4,VIM	C0 to B0	Activated	NP
Hepatic Fibrosis / Hepatic Stellate Cell Activation	4.66	0.16	0	ACTA2,BCL2,CD14,CD40LG,EGF,FN1,IFNAR1,IFNG,IFNGR1,IFNGR2,IL18RAP,IL1B,IL1R1,IL1R2,IL1RAP,IL4R,IL6R,LY96,MMP9,MYH9,MYL4,MYL9,PDGFA,SERPINE1,TGFA,TGFB1,TIMP1,TIMP2,TLR4,TNFRSF1A,TNFRSF1B	C0 to B0	Undetermined	NP
Role of MAPK Signaling in Promoting the Pathogenesis of Influenza	4.67	0.195	0.853	ATP6AP1,ATP6V0B,ATP6V0C,ATP6V0D1,ATP6V0E1,ATP6V1A,ATP6V1B2,ATP6V1C1,BCL2,MAP2K2,MAP2K3,MAP2K4,MAP2K6,MAP3K5,MAPK1,MAPK14,MAPK3,NFKBIA,NFKBIB,RAF1,RALB,TCIRG1	C0 to B0	Activated	NP
Prostate Cancer Signaling	4.73	0.196	0	AKT1,BCL2,CASP9,CCNE1,CCNE2,CREB5,E2F3,E2F5,GRB2,GSK3B,LEF1,MAP2K2,MAPK1,MAPK3,NFKBIA,NFKBIB,PIK3CB,PIK3CD,PTEN,RAF1,RALB,RBL1	C0 to B0	Undetermined	NP
Ephrin B Signaling	4.75	0.236	1.941	CAP1,CBL,GNA13,GNA15,GNAI2,GNAQ,GNAZ,GNB2,GNG10,GNG5,MAPK1,MAPK3,PAK1,PXN,RAC2,VAV1,VAV3	C0 to B0	Activated	NP
Semaphorin Neuronal Repulsive Signaling Pathway	4.79	0.119	-0.775	ARHGEF12,DPYSL2,GUCY1A1,ITGA2B,ITGA9,ITGAM,ITGB3,ITGB5,ITGB8,MAP2K3,MYL4,MYL9,NRP1,NRP2,PAK1,PLXND1,PRKAR2B,VCAN	C0 to B0	Inhibited	Mock
Role of IL-17A in Arthritis	4.81	0.263	0	CXCL1,IL17RA,MAP2K2,MAP2K3,MAP2K4,MAP2K6,MAPK1,MAPK14,MAPK3,MAPKAPK2,NFKBIA,NFKBIB,PIK3CB,PIK3CD,RPS6KA1	C0 to B0	Undetermined	NP
Non-Small Cell Lung Cancer Signaling	4.84	0.213	2.138	AKT1,CASP9,CCND3,CDKN2A,E2F3,E2F5,EGF,GRB2,ITPR3,MAP2K2,MAPK1,MAPK3,PIK3CB,PIK3CD,PLCG1,RAF1,RALB,RBL1,RXRA,TGFA	C0 to B0	Activated	NP
p38 MAPK Signaling	4.87	0.195	1.964	CREB5,DUSP1,FADD,H3-3A/H3-3B,IL18RAP,IL1B,IL1R1,IL1R2,IL1RAP,IL1RN,IRAK3,IRAK4,MAP2K3,MAP2K4,MAP2K6,MAP3K5,MAPK14,MAPKAPK2,MKNK1,RPS6KA1,TGFB1,TNFRSF1A,TNFRSF1B	C0 to B0	Activated	NP
Primary Immunodeficiency Signaling	4.9	0.268	0	BLNK,CD19,CD3D,CD40LG,CD79A,CD8A,ICOS,IGLL1/IGLL5,IL2RG,IL7R,LCK,PTPRC,TAP1,TAP2,ZAP70	C0 to B0	Undetermined	NP
Neuregulin Signaling	4.93	0.197	2.5	AKT1,EGF,GRB2,ITGA2B,ITGAL,ITGAM,ITGAX,ITGB2,ITGB3,ITGB5,MAP2K2,MAPK1,MAPK3,PLCG1,PLCG2,PRKCD,PRKCH,PRKCQ,PTEN,RAF1,RALB,STAT5B,TGFA	C0 to B0	Activated	NP
Axonal Guidance Signaling	4.94	0.0728	0	ABLIM3,ACE,ADAM12,ADAM9,ARHGEF12,BMP6,DPYSL2,EGF,FZD1,FZD2,GNAI1,GNAZ,GNB4,GNG11,ITGA2B,ITGA9,ITGAM,ITGB3,ITGB5,ITGB8,KEL,MMP8,MMP9,MYL4,MYL9,NRP1,NRP2,PAK1,PDGFA,PDGFC,PLXNB2,PLXND1,PRKAR2B,SDC2,SEMA4A,TUBB1,TUBG1	C0 to B0	Undetermined	Mock
Paxillin Signaling	4.97	0.204	2.84	ACTA2,ACTB,ACTN1,ACTN4,CSK,GRB2,ITGA2B,ITGAL,ITGAM,ITGAX,ITGB2,ITGB3,ITGB5,MAP2K4,MAPK1,MAPK14,PAK1,PIK3CB,PIK3CD,PXN,RALB,TLN1	C0 to B0	Activated	NP
Regulation of Actin-based Motility by Rho	4.99	0.198	1.291	ACTA2,ACTB,ARHGDIA,ARPC3,ARPC5,GSN,ITGA2B,ITGAL,ITGAM,ITGAX,ITGB2,ITGB3,ITGB5,MPRIP,MYL4,MYL9,PAK1,PFN1,RAC2,RHOG,RHOH,RHOU,WAS	C0 to B0	Activated	NP
ERK/MAPK Signaling	5	0.159	1.732	CREB5,DUSP1,ETS2,FOS,GRB2,H3-3A/H3-3B,ITGA2B,ITGAL,ITGAM,ITGAX,ITGB2,ITGB3,ITGB5,MAP2K2,MAPK1,MAPK3,MKNK1,PAK1,PIK3CB,PIK3CD,PLCG1,PLCG2,PPP1CA,PPP1R10,PPP2R1A,PPP2R5A,PRKCD,PXN,RAC2,RAF1,RALB,RPS6KA1,STAT3,TLN1	C0 to B0	Activated	NP
Role of JAK1 and JAK3 in Œ≥c Cytokine Signaling	5	0.246	0	BLNK,FES,GRB2,IL21R,IL2RG,IL4R,IL7R,MAPK1,MAPK3,PIK3CB,PIK3CD,RALB,SOCS3,STAT3,STAT5B,STAT6,SYK	C0 to B0	Undetermined	NP
PPAR Signaling	5.03	0.206	-2.558	FOS,GRB2,IL18RAP,IL1B,IL1R1,IL1R2,IL1RAP,IL1RN,MAP2K2,MAP4K4,MAPK1,MAPK3,NCOA1,NFKBIA,NFKBIB,PDGFA,RAF1,RALB,RXRA,STAT5B,TNFRSF1A,TNFRSF1B	C0 to B0	Inhibited	NP
Role of Hypercytokinemia/hyperchemokinemia in the Pathogenesis of Influenza	5.05	0.163	3.207	CCL2,CXCL10,DDX58,IFIT2,IFIT3,IFNG,ISG15,MX1,NLRP3,OAS1,OAS2,OAS3,RSAD2,TLR7	C0 to B0	Activated	Mock
LXR/RXR Activation	5.06	0.195	0.218	ABCA1,C3,CD14,CD36,CLU,HADH,HMGCR,IL18RAP,IL1B,IL1R1,IL1R2,IL1RAP,IL1RN,LY96,LYZ,MMP9,NR1H2,ORM1,RXRA,SCD,SERPINA1,TLR4,TNFRSF1A,TNFRSF1B	C0 to B0	Activated	NP
Coronavirus Pathogenesis Pathway	5.07	0.128	-1.177	BCL2,BST2,CCDC22,CCL2,CCNE2,DDX58,E2F7,E2F8,FASLG,IFNG,IL1B,IRF7,IRF9,NFKBIB,NLRP3,OAS1,OAS2,OAS3,PIK3C3,PIKFYVE,RIPK3,SERPINE1,STAT1,STAT2,TGFB1,TLR7	C0 to B0	Inhibited	P
Neuroinflammation Signaling Pathway	5.07	0.108	4.041	BCL2,BIRC5,CCL2,CD86,CSF1R,CX3CR1,CXCL10,FASLG,GRINA,HLA-A,HLA-B,HLA-C,HLA-DPA1,HLA-DPB1,HLA-DQB1,HLA-DRB1,HLA-E,HLA-F,IFNG,IL1B,IRAK3,IRF7,NCF1,NCF2,NLRP3,PIK3C2A,PIK3C3,SNCA,STAT1,SYK,TGFB1,TGFBR3,TLR7,TYROBP	C0 to B0	Activated	P
Clathrin-mediated Endocytosis Signaling	5.1	0.166	0	ACTA2,ACTB,AP2A1,AP2M1,ARPC3,ARPC5,ARRB2,CBL,CHP1,CLU,CTTN,DAB2,DNM2,EGF,EPN1,GRB2,HGS,ITGB2,ITGB3,ITGB5,LYZ,NUMB,ORM1,PDGFA,PICALM,PIK3CB,PIK3CD,RAB4B,RAB5C,RAB7A,SERPINA1,USP9X	C0 to B0	Undetermined	NP
JAK/STAT Signaling	5.13	0.232	1.606	AKT1,BCL2L1,CEBPB,FOS,GNAQ,GRB2,MAP2K2,MAPK1,MAPK3,PIK3CB,PIK3CD,PTPN1,PTPN6,RAF1,RALB,SOCS3,STAT3,STAT5B,STAT6	C0 to B0	Activated	NP
Endocannabinoid Cancer Inhibition Pathway	5.27	0.186	2.353	AKT1,CASP1,CASP4,CASP5,CASP9,CCND3,CCNE1,CCNE2,CREB5,GNA13,GNAI2,GNAQ,GSK3B,LEF1,MAP2K2,MAP2K3,MAP2K4,MAP2K6,MAPK1,MAPK14,MAPK3,PIK3CB,PIK3CD,RAF1,TCF4,TCF7,VIM	C0 to B0	Activated	NP
Glucocorticoid Receptor Signaling	5.28	0.12	0	ACTB,AKT1,ATP5F1D,BCL2,BCL2L1,CD163,CD3D,CD3G,CEBPA,CHP1,CSF2RB,CXCR1,CXCR2,DUSP1,EGF,FBP1,FCGR1A,FOS,GRB2,H3-3A/H3-3B,HLA-DOB,HLA-DRB1,HLA-E,HP,HSPA1L,HSPA6,IFNAR1,IFNG,IL10RB,IL13RA1,IL17RA,IL18RAP,IL1B,IL1R1,IL1R2,IL1RN,IL21R,IL2RG,IL4R,IL6R,IL7R,KRT1,KRT23,MAP2K2,MAP2K4,MAPK1,MAPK14,MAPK3,MMP9,NCOA1,NDUFB3,NFKBIA,NFKBIB,NR3C2,PIK3CB,PIK3CD,POLR2H,RAF1,RALB,RARA,RXRA,SERPINE1,SMARCD3,STAT3,STA…	C0 to B0	Undetermined	NP
14-3-3-mediated Signaling	5.33	0.197	1.043	AKT1,CBL,FOS,GRB2,GSK3B,MAP2K2,MAP2K4,MAP3K5,MAPK1,MAPK3,PIK3CB,PIK3CD,PLCG1,PLCG2,PRKCD,PRKCH,PRKCQ,RAF1,RALB,RPS6KA1,SNCA,TNFRSF1A,TSC2,TUBA1A,VIM	C0 to B0	Activated	NP
Sertoli Cell-Sertoli Cell Junction Signaling	5.35	0.165	0	ACTA2,ACTB,ACTN1,ACTN4,AKT1,CLDN23,CLDN5,CTNNA1,EPN1,GSK3B,ILK,ITGA2B,ITGAL,ITGAM,ITGAX,ITGB2,ITGB3,ITGB5,MAP2K2,MAP2K3,MAP2K4,MAP3K4,MAP3K5,MAP3K6,MAPK1,MAPK14,MAPK3,PTEN,RAF1,RALB,SPTA1,TNFRSF1A,TUBA1A,WAS	C0 to B0	Undetermined	NP
Th1 Pathway	5.39	0.164	3.357	CD247,CD28,CD4,CD86,HLA-A,HLA-B,HLA-DPA1,HLA-DPB1,HLA-DQB1,HLA-DRB1,ICOS,IFNG,IL12RB2,KLRC1,KLRD1,LGALS9,PIK3C2A,PIK3C3,STAT1,TBX21	C0 to B0	Activated	P
Prolactin Signaling	5.41	0.233	1.886	CEBPB,FOS,GRB2,MAP2K2,MAPK1,MAPK3,NMI,PIK3CB,PIK3CD,PLCG1,PLCG2,PRKCD,PRKCH,PRKCQ,RAF1,RALB,SOCS3,STAT3,STAT5B,TCF7	C0 to B0	Activated	NP
Semaphorin Neuronal Repulsive Signaling Pathway	5.41	0.185	-1	AKT1,ARHGEF12,CD44,DPYSL2,FES,GSK3B,ITGA2B,ITGAL,ITGAM,ITGAX,ITGB2,ITGB3,ITGB5,LIMK2,MAP2K2,MAP2K3,MAP2K4,MAP2K6,MPRIP,MYL4,MYL9,PAK1,PIK3CB,PIK3CD,PLCG1,PLCG2,PLXND1,VCAN	C0 to B0	Inhibited	NP
Role of Pattern Recognition Receptors in Recognition of Bacteria and Viruses	5.42	0.147	2.84	C1QA,C1QB,C1QC,C3,C3AR1,C5AR1,DDX58,EIF2AK2,FASLG,IFIH1,IFNG,IL1B,IRF7,NLRP3,OAS1,OAS2,OAS3,PIK3C2A,PIK3C3,PRKCD,SYK,TGFB1,TLR7	C0 to B0	Activated	P
PPARŒ±/RXRŒ± Activation	5.43	0.169	-1.347	ABCA1,ACAA1,ACOX1,ADIPOR1,BCL3,CD36,GNA15,GNAQ,GRB2,IL18RAP,IL1B,IL1R1,IL1R2,IL1RAP,ITGB5,MAP2K2,MAP2K3,MAP2K4,MAP2K6,MAP4K4,MAPK1,MAPK14,MAPK3,NFKBIA,NFKBIB,PLCG1,PLCG2,RAF1,RALB,RXRA,SLC27A1,STAT5B,TGFB1	C0 to B0	Inhibited	NP
IL-7 Signaling Pathway	5.45	0.244	0.728	AKT1,BCL2,BCL6,CCND3,CXCR5,EBF1,GRB2,GSK3B,IFNG,IL2RG,IL7R,LYN,MAPK1,MAPK14,MAPK3,PAX5,PIK3CB,PIK3CD,STAT5B	C0 to B0	Activated	NP
Cardiac Hypertrophy Signaling	5.46	0.154	3.43	AKT1,CACNA2D3,CAMK4,CHP1,GNA13,GNA15,GNAI2,GNAQ,GNAZ,GNB2,GNG10,GNG5,GRB2,GSK3B,IL6R,MAP2K2,MAP2K3,MAP2K4,MAP2K6,MAP3K4,MAP3K5,MAP3K6,MAPK1,MAPK14,MAPK3,MAPKAPK2,MYL4,MYL9,PIK3CB,PIK3CD,PLCG1,PLCG2,RAC2,RAF1,RALB,RHOG,RHOH,RHOU,RPS6KA1,TGFB1	C0 to B0	Activated	NP
mTOR Signaling	5.47	0.108	0	FAU,HMOX1,PDGFC,PLD3,RPS10,RPS11,RPS12,RPS13,RPS14,RPS15A,RPS16,RPS18,RPS19,RPS20,RPS25,RPS27,RPS27A,RPS28,RPS29,RPS3,RPS3A,RPS5,RPS8	C0 to B0	Undetermined	Mock
RANK Signaling in Osteoclasts	5.61	0.231	2.524	AKT1,CAMK4,CBL,CHP1,FOS,GSN,MAP2K2,MAP2K4,MAP2K6,MAP3K4,MAP3K5,MAP3K6,MAPK1,MAPK14,MAPK3,NFKBIA,NFKBIB,PIK3CB,PIK3CD,RAF1,TRAF5	C0 to B0	Activated	NP
Granulocyte Adhesion and Diapedesis	5.65	0.116	0	CCL2,CCR2,CCR7,CCR9,CLDN5,CXCL10,CXCL5,CXCL9,CXCR2,FPR2,FPR3,GNAI1,IL1R2,ITGAM,MMP8,MMP9,PF4,PPBP,SDC2,SELP,TNFRSF1B,XCL1	C0 to B0	Undetermined	Mock
RAC Signaling	5.67	0.196	1.698	ANK1,ARPC3,ARPC5,CD44,CYBB,IQGAP1,ITGA2B,ITGAL,ITGAM,ITGAX,ITGB2,ITGB3,ITGB5,LIMK2,MAP2K2,MAP2K4,MAPK1,MAPK3,NCF1,NCF2,PAK1,PIK3CB,PIK3CD,PLD1,RAC2,RAF1,RALB	C0 to B0	Activated	NP
Caveolar-mediated Endocytosis Signaling	5.72	0.253	0	ACTA2,ACTB,CD55,DNM2,DYRK3,EGF,FLNA,FLOT1,FLOT2,HLA-E,ITGA2B,ITGAL,ITGAM,ITGAX,ITGB2,ITGB3,ITGB5,PTPN1,RAB5C	C0 to B0	Undetermined	NP
Cell Cycle: G1/S Checkpoint Regulation	5.72	0.265	0	ATM,BMI1,CCND3,CCNE1,CCNE2,CDC34,CDKN2A,CDKN2D,E2F3,E2F5,E2F7,FBXL5,GNL3,GSK3B,RBL1,RPL5,SKP2,TGFB1	C0 to B0	Undetermined	NP
RHOGDI Signaling	5.78	0.167	-2.982	ACTA2,ACTB,ARHGAP4,ARHGAP9,ARHGDIA,ARHGDIB,ARHGEF11,ARHGEF12,ARPC3,ARPC5,CD44,GNA13,GNA15,GNAI2,GNAQ,GNAZ,GNB2,GNG10,GNG5,ITGA2B,ITGAL,ITGAM,ITGAX,ITGB2,ITGB3,ITGB5,LIMK2,MSN,MYH9,MYL4,MYL9,PAK1,RAC2,RHOG,RHOH,RHOU	C0 to B0	Inhibited	NP
Apoptosis Signaling	5.78	0.221	-1.279	BCL2,BCL2L1,CAPN1,CASP9,CDK1,MAP2K2,MAP2K4,MAP3K5,MAP4K4,MAPK1,MAPK3,NAIP,NFKBIA,NFKBIB,PARP1,PLCG1,PLCG2,PRKCQ,RAF1,RALB,RPS6KA1,TNFRSF1A,TNFRSF1B	C0 to B0	Inhibited	NP
IL-1 Signaling	5.79	0.229	2.673	FOS,GNA13,GNA15,GNAI2,GNAQ,GNAZ,GNB2,GNG10,GNG5,IL1R1,IL1RAP,IRAK3,IRAK4,MAP2K3,MAP2K4,MAP2K6,MAPK1,MAPK14,MYD88,NFKBIA,NFKBIB,TOLLIP	C0 to B0	Activated	NP
CD40 Signaling	5.8	0.269	1.213	CD40LG,FOS,MAP2K2,MAP2K3,MAP2K4,MAP2K6,MAPK1,MAPK14,MAPK3,MAPKAPK2,NFKBIA,NFKBIB,PIK3CB,PIK3CD,PTGS1,STAT3,TANK,TRAF5	C0 to B0	Activated	NP
Cholecystokinin/Gastrin-mediated Signaling	5.81	0.21	2.858	EPHA4,FOS,GNA13,GNAQ,GRB2,IL1B,IL1RN,ITPR3,MAP2K2,MAP2K3,MAP2K4,MAP2K6,MAPK1,MAPK14,MAPK3,PRKCD,PRKCH,PRKCQ,PXN,RAC2,RAF1,RALB,RHOG,RHOH,RHOU	C0 to B0	Activated	NP
iNOS Signaling	5.85	0.319	3.207	CAMK4,CD14,FOS,IFNG,IFNGR1,IFNGR2,IRAK3,IRAK4,LY96,MAPK1,MAPK14,MYD88,NFKBIA,NFKBIB,TLR4	C0 to B0	Activated	NP
Pyridoxal 5'-phosphate Salvage Pathway	5.88	0.273	3.3	CDK1,CSNK1D,GRK6,LIMK2,MAP2K2,MAP2K3,MAP2K4,MAP2K6,MAP3K6,MAPK1,MAPK3,NEK2,PAK1,PKN1,PLK1,PRKCD,PRKCH,PRKCQ	C0 to B0	Activated	NP
Fc Epsilon RI Signaling	5.88	0.212	3.4	AKT1,FCER1G,GRB2,LCP2,LYN,MAP2K2,MAP2K3,MAP2K4,MAP2K6,MAPK1,MAPK14,MAPK3,PIK3CB,PIK3CD,PLCG1,PLCG2,PRKCD,PRKCH,PRKCQ,RAC2,RAF1,RALB,SYK,VAV1,VAV3	C0 to B0	Activated	NP
Senescence Pathway	5.89	0.152	2.03	AKT1,ATM,CACNA2D3,CAMK4,CAPN1,CCNB1,CCNB2,CCND3,CCNE1,CCNE2,CDK1,CDKN2A,CEBPB,CHP1,DHCR24,E2F3,E2F5,E2F7,ETS2,GADD45B,ITPR3,MAP2K2,MAP2K3,MAP2K4,MAP2K6,MAPK1,MAPK14,MAPK3,MAPKAPK2,PARP1,PDK3,PIK3CB,PIK3CD,PPP1CA,PPP2R1A,PPP2R5A,PTEN,RAF1,RALB,RBL1,SERPINE1,SMAD5,SOD2,TGFB1,TLR2	C0 to B0	Activated	NP
Phagosome Maturation	5.89	0.189	0	ATP6AP1,ATP6V0B,ATP6V0C,ATP6V0D1,ATP6V0E1,ATP6V1A,ATP6V1B2,ATP6V1C1,CTSA,CTSB,CTSD,CTSH,CTSL,CTSS,CTSZ,CYBB,DYNLT1,HLA-DRB1,HLA-E,LAMP2,NAPA,NCF1,NCF2,RAB5C,RAB7A,RAC2,TAP1,TCIRG1,TUBA1A,VAMP3	C0 to B0	Undetermined	NP
HMGB1 Signaling	5.91	0.186	3.266	AKT1,CD40LG,FOS,IFNG,IFNGR1,IFNGR2,IL1B,IL1R1,MAP2K2,MAP2K3,MAP2K4,MAP2K6,MAPK1,MAPK14,MAPK3,OSM,PIK3CB,PIK3CD,RAC2,RALB,RHOG,RHOH,RHOU,SERPINE1,TGFB1,TLR4,TNFRSF1A,TNFRSF1B,TNFSF13,TNFSF13B,TNFSF4	C0 to B0	Activated	NP
Actin Cytoskeleton Signaling	5.97	0.127	2.558	ACTA2,ACTN1,ACTN4,ARHGEF12,ARPC5L,CD14,EGF,FLNA,FN1,GSN,ITGA2B,ITGAM,ITGB3,ITGB5,MAP2K2,MPRIP,MSN,MYH9,MYL4,MYL6,MYL9,PDGFA,PDGFD,PFN1,PIK3C2A,PIK3C3,PPP1R12A,PTK2,SLC9A1,TLN1,WAS	C0 to B0	Activated	P
p70S6K Signaling	6	0.205	1.347	AKT1,CD19,CD79A,CD79B,F2RL1,GNAI2,GNAQ,GRB2,IL2RG,IL4R,LYN,MAP2K2,MAPK1,MAPK3,PIK3CB,PIK3CD,PLCG1,PLCG2,PLD1,PPP2R1A,PPP2R5A,PRKCD,PRKCH,PRKCQ,RAF1,RALB,SYK	C0 to B0	Activated	NP
Œ±-Adrenergic Signaling	6.01	0.222	1.886	CAMK4,GNA13,GNA15,GNAI2,GNAQ,GNAZ,GNB2,GNG10,GNG5,ITPR3,MAP2K2,MAPK1,MAPK3,PHKA2,PLCG1,PLCG2,PRKCD,PRKCH,PRKCQ,PYGL,RAF1,RALB,SLC8A1,SLC8A3	C0 to B0	Activated	NP
Hepatic Cholestasis	6.03	0.178	0	ABCB4,ABCC3,CD14,CD40LG,IFNG,IL18RAP,IL1B,IL1R1,IL1R2,IL1RAP,IL1RN,IRAK3,IRAK4,LY96,MAP2K4,MAP3K4,MYD88,NFKBIA,NFKBIB,NR1H2,OSM,PRKCD,PRKCH,PRKCQ,RARA,RXRA,SLCO3A1,TGFB1,TLR4,TNFRSF1A,TNFRSF1B,TNFSF13,TNFSF13B,TNFSF4	C0 to B0	Undetermined	NP
LPS-stimulated MAPK Signaling	6.04	0.247	3.13	CD14,FOS,MAP2K2,MAP2K3,MAP2K4,MAP2K6,MAP3K5,MAPK1,MAPK14,MAPK3,NFKBIA,NFKBIB,PAK1,PIK3CB,PIK3CD,PRKCD,PRKCH,PRKCQ,RAF1,RALB,TLR4	C0 to B0	Activated	NP
Granulocyte Adhesion and Diapedesis	6.13	0.18	0	C5AR1,CCR1,CCR2,CCR6,CKLF,CLDN23,CLDN5,CSF3R,CXCL1,CXCL16,CXCR1,CXCR2,CXCR5,CXCR6,FPR1,FPR2,GNAI2,HRH2,IL18RAP,IL1B,IL1R1,IL1R2,IL1RAP,IL1RN,ITGAM,ITGB2,MMP25,MMP9,MSN,PPBP,SELL,SELP,TNFRSF1A,TNFRSF1B	C0 to B0	Undetermined	NP
Thrombopoietin Signaling	6.17	0.286	1.886	FOS,GAB2,GRB2,MAP2K2,MAPK1,MAPK3,MPL,PIK3CB,PIK3CD,PLCG1,PLCG2,PRKCD,PRKCH,PRKCQ,RAF1,RALB,STAT3,STAT5B	C0 to B0	Activated	NP
Opioid Signaling Pathway	6.26	0.158	2.401	AKT1,AP2A1,AP2M1,ARRB2,BLK,CACNA2D3,CAMK4,CREB5,FGR,FOS,GNA13,GNA15,GNAI2,GNAQ,GNAZ,GNB2,GNG10,GNG5,GRINA,GRK6,GSK3B,HCK,ITPR3,LCK,LEF1,LYN,MAP2K2,MAP2K3,MAP2K4,MAP2K6,MAPK1,MAPK3,NFKBIA,PRKCD,PRKCH,PRKCQ,RAC2,RAF1,RALB,RGS1,RGS19,RPS6KA1,TCF4,TCF7	C0 to B0	Activated	NP
CXCR4 Signaling	6.27	0.189	3	AKT1,ARHGEF11,FOS,GNA13,GNA15,GNAI2,GNAQ,GNAZ,GNB2,GNG10,GNG5,ITPR3,LYN,MAP2K2,MAP2K4,MAPK1,MAPK3,MYL4,MYL9,PAK1,PIK3CB,PIK3CD,PRKCD,PRKCH,PRKCQ,PXN,RAC2,RAF1,RALB,RHOG,RHOH,RHOU	C0 to B0	Activated	NP
Thrombin Signaling	6.31	0.175	2.268	AKT1,ARHGEF11,ARHGEF12,CAMK4,EGF,GATA1,GATA3,GNA13,GNA15,GNAI2,GNAQ,GNAZ,GNB2,GNG10,GNG5,GRB2,ITPR3,MAP2K2,MAPK1,MAPK14,MAPK3,MPRIP,MYL4,MYL9,PIK3CB,PIK3CD,PLCG1,PLCG2,PRKCD,PRKCH,PRKCQ,RAC2,RAF1,RALB,RHOG,RHOH,RHOU	C0 to B0	Activated	NP
Breast Cancer Regulation by Stathmin1	6.37	0.127	2.121	ADGRD1,ADGRE1,ADGRE2,ADGRE5,ADGRG3,ARHGEF11,ARHGEF12,C3AR1,C5AR1,CAMK4,CCND3,CCR1,CCR2,CCR6,CCRL2,CDK1,CELSR1,CREB5,CXCR1,CXCR6,E2F3,E2F5,E2F7,EGF,F2RL1,FFAR2,FPR1,FPR2,FZD2,FZD5,FZD8,GNA13,GNAQ,GNB2,GNG10,GNG5,GPER1,GPR146,GPR18,GPR183,GPR84,GRB2,HCAR3,HRH2,LPAR1,LTB4R,MAP2K2,MAPK1,MAPK3,MMP9,NTSR1,P2RY13,PAK1,PIK3CB,PIK3CD,PPP1CA,PPP1R10,PPP2R1A,PPP2R5A,PPP4C,PRKCD,PRKCH,PRKCQ,PTAFR,RAC2,RAF1,R…	C0 to B0	Activated	NP
G-Protein Coupled Receptor Signaling	6.39	0.121	3.579	ADGRD1,ADGRE1,ADGRE2,ADGRE5,ADGRG3,AKT1,ARRB2,C3AR1,C5AR1,CAMK4,CCR1,CCR2,CCR6,CCRL2,CELSR1,CHP1,CREB5,CXCR1,CXCR2,CXCR6,DUSP1,F2RL1,FFAR2,FOS,FPR1,FPR2,FZD2,FZD5,FZD8,GNA13,GNA15,GNAI2,GNAQ,GNAZ,GNB2,GNG10,GNG5,GPER1,GPR146,GPR18,GPR183,GPR84,GRB2,GRK6,GSK3B,HCAR3,HRH2,LPAR1,LTB4R,MAP2K2,MAP2K3,MAP2K4,MAP2K6,MAP3K4,MAP3K5,MAP3K6,MAPK1,MAPK14,MAPK3,MKNK1,MYL4,MYL9,NFKBIA,NFKBIB,NTSR1,P2RY13,PAK1,…	C0 to B0	Activated	NP
Th2 Pathway	6.43	0.168	1.291	CCR1,CD247,CD28,CD4,CD86,HLA-A,HLA-B,HLA-DPA1,HLA-DPB1,HLA-DQB1,HLA-DRB1,ICOS,IFNG,IL12RB2,IL2RB,IL2RG,PIK3C2A,PIK3C3,SPI1,TBX21,TGFB1,TGFBR3,TNFRSF4	C0 to B0	Activated	P
HER-2 Signaling in Breast Cancer	6.45	0.172	1.947	AKT1,ARF5,BIRC5,BLK,CASP9,CCNE1,CCNE2,EGF,ETS2,FCER1G,FGR,FOS,GRB2,GSK3B,HCK,ITGB2,ITGB3,ITGB5,LCK,LYN,MAP2K2,MAPK1,MAPK3,NFKBIA,NFKBIB,NUP214,PIK3CB,PIK3CD,PLCG1,PRKCD,PRKCH,PRKCQ,PTEN,RAF1,RALB,RBL1,STAT3,TGFA,TSC2	C0 to B0	Activated	NP
ERBB Signaling	6.5	0.245	2.711	AKT1,EGF,FOS,GRB2,GSK3B,MAP2K2,MAP2K3,MAP2K4,MAP2K6,MAPK1,MAPK14,MAPK3,PAK1,PIK3CB,PIK3CD,PLCG1,PLCG2,PRKCD,PRKCH,PRKCQ,RAF1,RALB,TGFA	C0 to B0	Activated	NP
Glioma Signaling	6.51	0.218	2.683	AKT1,CAMK4,CCND3,CDKN2A,CDKN2D,E2F3,E2F5,E2F7,EGF,GRB2,IGF2R,MAP2K2,MAPK1,MAPK3,PDGFA,PIK3CB,PIK3CD,PLCG1,PLCG2,PRKCD,PRKCH,PRKCQ,PTEN,RAF1,RALB,RBL1,TGFA	C0 to B0	Activated	NP
Kinetochore Metaphase Signaling Pathway	6.56	0.162	2.5	BIRC5,BOD1,BUB1,BUB1B,CCNB1,CDC20,CDK1,CENPE,CENPN,CENPW,ESPL1,KIF2C,KNL1,NEK2,NUF2,PLK1,TTK,ZWINT	C0 to B0	Activated	Mock
Pyroptosis Signaling Pathway	6.57	0.247	2.711	CASP1,CASP4,CASP5,CASP9,GBP2,IL1B,IL1R1,MAPK1,MAPK14,MEFV,NAIP,NLRC4,NLRP12,NLRP3,PYCARD,TLR1,TLR2,TLR4,TLR5,TLR6,TLR8,TNFRSF1A,TNFRSF1B	C0 to B0	Activated	NP
IL-3 Signaling	6.57	0.266	2.837	AKT1,CHP1,CSF2RB,FOS,GAB2,GRB2,MAP2K2,MAPK1,MAPK3,PAK1,PIK3CB,PIK3CD,PRKCD,PRKCH,PRKCQ,PTPN6,RAF1,RALB,STAT3,STAT5B,STAT6	C0 to B0	Activated	NP
Signaling by Rho Family GTPases	6.6	0.127	2.449	ACTA2,ARHGEF12,ARPC5L,CDC42EP4,CDH1,GNA11,GNAI2,GNAZ,GNB2,GNG11,ITGA2B,ITGAM,ITGB3,ITGB5,MAP2K2,MSN,MYL4,MYL6,MYL9,NCF1,NCF2,PIK3C2A,PIK3C3,PIKFYVE,PKN1,PPP1R12A,PTK2,RHOG,RHOU,SEPTIN4,SEPTIN5,SLC9A1,WAS,WASF3	C0 to B0	Activated	P
Glioblastoma Multiforme Signaling	6.61	0.193	2.2	AKT1,CCND3,CCNE1,CCNE2,CDKN2A,E2F3,E2F5,E2F7,EGF,FZD2,FZD5,FZD8,GRB2,GSK3B,ITPR3,LEF1,MAP2K2,MAPK1,MAPK3,PDGFA,PIK3CB,PIK3CD,PLCG1,PLCG2,PRKCD,PTEN,RAC2,RAF1,RALB,RHOG,RHOH,RHOU,TSC2	C0 to B0	Activated	NP
GŒ±q Signaling	6.67	0.194	1.8	AKT1,CAMK4,CHP1,CSK,GNA13,GNA15,GNAI2,GNAQ,GNAZ,GNB2,GNG10,GNG5,GSK3B,HMOX1,ITPR3,MAP2K2,MAPK1,MAPK3,NFKBIA,NFKBIB,PIK3CB,PIK3CD,PLCG1,PLCG2,PLD1,PRKCD,PRKCH,PRKCQ,RAC2,RAF1,RHOG,RHOH,RHOU	C0 to B0	Activated	NP
Th2 Pathway	6.68	0.212	2.449	CCR1,CD28,CD3D,CD3G,CD86,CXCR6,GATA3,GRB2,HLA-DOB,HLA-DRB1,ICOS,IFNG,IL2RG,IL4R,ITGB2,NCSTN,PIK3CB,PIK3CD,PRKCQ,PSENEN,S1PR1,SOCS3,SPI1,STAT5B,STAT6,TGFB1,TIMD4,TNFSF4,VAV1	C0 to B0	Activated	NP
Integrin Signaling	6.71	0.141	3.266	ACTA2,ACTN1,ACTN4,ARF5,ARHGAP26,ARPC5L,CAPN1,CTTN,GSN,ITGA2B,ITGAM,ITGB3,ITGB5,MAP2K2,MPRIP,MYL9,PARVB,PFN1,PIK3C2A,PIK3C3,PIKFYVE,PPP1R12A,PTK2,RHOG,RHOU,TLN1,TSPAN3,TSPAN5,WAS,ZYX	C0 to B0	Activated	P
Acute Myeloid Leukemia Signaling	6.72	0.253	2.236	AKT1,CEBPA,CSF1R,CSF2RB,CSF3R,GRB2,LEF1,MAP2K2,MAP2K3,MAP2K4,MAP2K6,MAPK1,MAPK3,PIK3CB,PIK3CD,RAF1,RALB,RARA,SPI1,STAT3,STAT5B,TCF4,TCF7	C0 to B0	Activated	NP
Cyclins and Cell Cycle Regulation	6.72	0.262	-1.213	ATM,CCNA2,CCNB1,CCNB2,CCND3,CCNE1,CCNE2,CDC34,CDK1,CDKN2A,CDKN2D,E2F3,E2F5,E2F7,FBXL5,GSK3B,PPP2R1A,PPP2R5A,RAF1,RBL1,SKP2,TGFB1	C0 to B0	Inhibited	NP
Erythropoietin Signaling Pathway	6.73	0.192	0.343	AKT1,BCL2L1,CD40LG,CSF2RB,FOS,GATA1,GRB2,GSK3B,HBD,HBQ1,IFNG,IL1B,ITPR3,MAP2K2,MAPK1,MAPK3,NFKBIA,NFKBIB,OSM,PIK3CB,PIK3CD,PLCG1,PRKCD,PRKCH,PRKCQ,PTPN6,RAC2,RAF1,RALB,STAT5B,TGFB1,TNFSF13,TNFSF13B,TNFSF4	C0 to B0	Activated	NP
Natural Killer Cell Signaling	6.75	0.146	0	CD247,FASLG,FCER1G,HLA-A,HLA-B,HLA-C,HLA-E,HLA-F,IFNG,IL12RB2,IL2RB,KIR2DL1/KIR2DL3,KIR3DL1,KIR3DL2,KLRB1,KLRC1,KLRD1,LILRB1,MAP2K2,MAP2K3,MAP3K6,NCR3,PIK3C2A,PIK3C3,PTPN6,SIGLEC7,SYK,TYROBP,WAS	C0 to B0	Undetermined	P
Ephrin Receptor Signaling	6.83	0.184	3.138	AKT1,ARPC3,ARPC5,CREB5,EGF,EPHA4,GNA13,GNA15,GNAI2,GNAQ,GNAZ,GNB2,GNG10,GNG5,GRB2,GRINA,ITGA2B,ITGAL,ITGAM,ITGAX,ITGB2,ITGB3,ITGB5,LIMK2,MAP2K2,MAP4K4,MAPK1,MAPK3,PAK1,PDGFA,PXN,RAC2,RAF1,RALB,SDCBP,STAT3,WAS	C0 to B0	Activated	NP
PD-1, PD-L1 cancer immunotherapy pathway	6.86	0.198	-1.886	BCL2L1,CBLB,CD247,CD28,CIP2A,HLA-A,HLA-B,HLA-C,HLA-DPA1,HLA-DPB1,HLA-DQB1,HLA-DRB1,HLA-E,HLA-F,IFNG,IL2RB,IL2RG,PIK3C2A,PIK3C3,TGFB1,TNFRSF1B	C0 to B0	Inhibited	P
Th1 and Th2 Activation Pathway	6.86	0.157	0	CCR1,CD247,CD28,CD4,CD86,HLA-A,HLA-B,HLA-DPA1,HLA-DPB1,HLA-DQB1,HLA-DRB1,ICOS,IFNG,IL12RB2,IL2RB,IL2RG,KLRC1,KLRD1,LGALS9,PIK3C2A,PIK3C3,SPI1,STAT1,TBX21,TGFB1,TGFBR3,TNFRSF4	C0 to B0	Undetermined	P
Regulation of Cellular Mechanics by Calpain Protease	6.87	0.258	1	ACTN1,ACTN4,CAPN1,CAST,CCNA2,CCND3,CCNE1,CCNE2,CDK1,EGF,GRB2,ITGA2B,ITGAL,ITGAM,ITGAX,ITGB2,ITGB3,ITGB5,MAPK1,MAPK3,PXN,RALB,TLN1	C0 to B0	Activated	NP
Pancreatic Adenocarcinoma Signaling	6.87	0.222	2.236	AKT1,BCL2,BCL2L1,BIRC5,CASP9,CCNE1,CCNE2,CDKN2A,E2F3,E2F5,E2F7,EGF,GRB2,HMOX1,MAP2K2,MAP2K4,MAPK1,MAPK3,MMP9,PIK3CB,PIK3CD,PLD1,RAD51,RAF1,RBL1,STAT3,TGFA,TGFB1	C0 to B0	Activated	NP
Kinetochore Metaphase Signaling Pathway	6.87	0.234	1.46	BIRC5,BOD1,BUB1,BUB1B,BUB3,CCNB1,CDC20,CDK1,CENPA,CENPN,CENPW,ESPL1,KIF2C,KNL1,KNTC1,MACROH2A1,MAD2L1,NEK2,NUF2,PLK1,PPP1CA,PPP1R10,PPP2R5A,SKA3,SPDL1,ZWINT	C0 to B0	Activated	NP
Pulmonary Healing Signaling Pathway	6.89	0.186	3.781	BLK,CCNB1,EGF,FGR,FZD2,FZD5,FZD8,GRB2,HCK,LCK,LEF1,LYN,MAP2K4,MAPK1,MAPK14,MAPK3,MMP25,MMP9,MYD88,NFKBIA,PRKCD,PRKCH,PRKCQ,RAF1,RALB,RBPJ,SMAD5,STAT3,STAT5B,TCF4,TCF7,TGFB1,THBS1,TLR2,TLR4,TNFRSF1A,TNFRSF1B	C0 to B0	Activated	NP
Inflammasome pathway	6.89	0.55	2.714	CASP1,CASP5,CTSB,IL1B,MYD88,NAIP,NLRC4,NLRP3,NOD2,PYCARD,TLR4	C0 to B0	Activated	NP
Axonal Guidance Signaling	6.89	0.136	0	ABLIM3,ADAM19,ADAM9,AKT1,ARHGEF11,ARHGEF12,ARPC3,ARPC5,BMP2,CHP1,DPYSL2,EGF,EPHA4,FES,FZD2,FZD5,FZD8,GNA13,GNA15,GNAI2,GNAQ,GNAZ,GNB2,GNG10,GNG5,GRB2,GSK3B,ITGA2B,ITGAL,ITGAM,ITGAX,ITGB2,ITGB3,ITGB5,KEL,LIMK2,MAP2K2,MAPK1,MAPK3,MKNK1,MME,MMP25,MMP9,MYL4,MYL9,NTNG2,PAK1,PDGFA,PFN1,PIK3CB,PIK3CD,PLCG1,PLCG2,PLXNB2,PLXND1,PRKCD,PRKCH,PRKCQ,PXN,RAC2,RAF1,RALB,RTN4,SDCBP,SEMA4A,SEMA4B,TUBA1A,VASP,WAS	C0 to B0	Undetermined	NP
ILK Signaling	6.94	0.187	3.182	ACTA2,ACTB,ACTN1,ACTN4,AKT1,BMP2,CREB5,FLNA,FN1,FOS,GSK3B,ILK,ITGB2,ITGB3,ITGB5,LEF1,MAP2K4,MAP2K6,MAPK1,MAPK3,MMP9,MYH9,MYL4,MYL9,PARVB,PIK3CB,PIK3CD,PPP2R1A,PPP2R5A,PTEN,PXN,RAC2,RHOG,RHOH,RHOU,TNFRSF1A,VIM	C0 to B0	Activated	NP
Role of Tissue Factor in Cancer	7.01	0.233	0	AKT1,ARRB2,BCL2L1,BLK,CXCL1,F2RL1,FGR,GNA13,GNA15,GNAQ,HCK,IL1B,ITGB3,LCK,LIMK2,LYN,MAPK1,MAPK14,MAPK3,PAK1,PDXP,PIK3CB,PIK3CD,PTEN,RALB,RPS6KA1,STAT5B	C0 to B0	Undetermined	NP
Germ Cell-Sertoli Cell Junction Signaling	7.03	0.199	0	ACTA2,ACTB,ACTN1,ACTN4,AKT1,CTNNA1,EPN1,GSN,ILK,IQGAP1,LIMK2,MAP2K2,MAP2K3,MAP2K4,MAP2K6,MAP3K4,MAP3K5,MAP3K6,MAPK1,MAPK14,MAPK3,PAK1,PIK3CB,PIK3CD,PXN,RAC2,RALB,RHOG,RHOH,RHOU,TGFB1,TNFRSF1A,TUBA1A,ZYX	C0 to B0	Undetermined	NP
Th1 Pathway	7.12	0.23	2.2	CD28,CD3D,CD3G,CD40LG,CD86,CD8A,GATA3,GRB2,HLA-DOB,HLA-DRB1,ICOS,IFNAR1,IFNG,IFNGR1,IFNGR2,IL10RB,IL6R,ITGB2,MAP2K6,NCSTN,NFIL3,PIK3CB,PIK3CD,PRKCQ,PSENEN,SOCS3,STAT3,VAV1	C0 to B0	Activated	NP
Toll-like Receptor Signaling	7.24	0.282	3.638	CD14,FOS,IL1B,IL1RN,IRAK3,IRAK4,LY96,MAP2K3,MAP2K4,MAP2K6,MAP4K4,MAPK1,MAPK14,MYD88,NFKBIA,TLR1,TLR2,TLR4,TLR5,TLR6,TLR8,TOLLIP	C0 to B0	Activated	NP
Autophagy	7.55	0.188	1.761	AKT1,ATG3,ATG7,ATM,BCL2,CAMK4,CHP1,CREB5,DRAM1,EGF,FOS,GABARAP,GSK3B,LAMP2,MAP1LC3B,MAP2K2,MAP2K4,MAPK1,MAPK3,MYD88,NOD2,PIK3CB,PIK3CD,PLEKHM1,PPP2R1A,PPP2R5A,PRKCQ,PTEN,RAB7A,RAF1,RALB,RGS19,SLC7A5,TGFA,TGFB1,TLR4,TNFRSF1A,TNFRSF1B,TSC2,ULK1	C0 to B0	Activated	NP
Osteoarthritis Pathway	7.83	0.184	1.461	ALPL,ANXA5,BMP2,CASP1,CASP4,CASP5,CASP9,CEBPB,CREB5,CTNNA1,CXCR2,FADD,FN1,FZD2,FZD5,FZD8,IL18RAP,IL1B,IL1R1,IL1R2,IL1RAP,ITGA2B,ITGAL,ITGAM,ITGAX,ITGB2,ITGB3,ITGB5,LEF1,LRP1,MMP9,NAMPT,RBPJ,S100A9,S1PR3,SMAD5,TCF4,TCF7,TGFB1,TLR2,TLR4,TNFRSF1A,TNFRSF1B	C0 to B0	Activated	NP
PD-1, PD-L1 cancer immunotherapy pathway	7.87	0.255	-0.784	AKT1,BCL2L1,CBLB,CD28,CSK,GSK3B,HLA-DOB,HLA-DRB1,HLA-E,IFNG,IFNGR1,IFNGR2,IL2RG,LCK,LCP2,PIK3CB,PIK3CD,PLCG1,PRKCQ,PTEN,RASGRP1,SKP2,STAT5B,TGFB1,TNFRSF1A,TNFRSF1B,ZAP70	C0 to B0	Inhibited	NP
STAT3 Pathway	7.88	0.23	3.71	BCL2,CSF2RB,CXCR1,CXCR2,EGF,IFNAR1,IGF2R,IL10RB,IL13RA1,IL17RA,IL18RAP,IL1B,IL1R1,IL1R2,IL21R,IL2RG,IL4R,IL6R,IL7R,MAP2K2,MAP2K4,MAPK1,MAPK14,MAPK3,PTPN6,RAF1,RALB,SOCS3,STAT3,TGFA,TGFB1	C0 to B0	Activated	NP
Cardiac Hypertrophy Signaling (Enhanced)	8.12	0.14	3.048	AKT1,ATF6,CACNA2D3,CAMK4,CD40LG,CHP1,CSF2RB,CXCR1,CXCR2,CYBB,FZD2,FZD5,FZD8,GNA13,GNA15,GNAI2,GNAQ,GNB2,GNG10,GNG5,GSK3B,IFNAR1,IFNG,IL10RB,IL13RA1,IL17RA,IL18RAP,IL1B,IL1R1,IL1R2,IL21R,IL2RG,IL4R,IL6R,IL7R,ITGA2B,ITGAL,ITGAM,ITGAX,ITGB2,ITGB3,ITGB5,ITPR3,MAP2K2,MAP2K3,MAP2K4,MAP2K6,MAP3K4,MAP3K5,MAP3K6,MAPK1,MAPK14,MAPK3,MAPKAPK2,MKNK1,OSM,PDE5A,PIK3CB,PIK3CD,PKN1,PLCG1,PLCG2,PRKCD,PRKCH,PRKCQ,P…	C0 to B0	Activated	NP
HGF Signaling	8.12	0.235	2.711	AKT1,CDKN2A,ETS2,FOS,GRB2,ITGA2B,ITGAL,ITGAM,ITGAX,ITGB2,ITGB3,ITGB5,MAP2K2,MAP2K4,MAP3K4,MAP3K5,MAP3K6,MAPK1,MAPK3,PAK1,PIK3CB,PIK3CD,PLCG1,PLCG2,PRKCD,PRKCH,PRKCQ,PXN,RAF1,RALB,STAT3	C0 to B0	Activated	NP
Colorectal Cancer Metastasis Signaling	8.17	0.177	3.781	AKT1,BCL2L1,BIRC5,CASP9,EGF,FOS,FZD2,FZD5,FZD8,GNA13,GNA15,GNAI2,GNAQ,GNAZ,GNB2,GNG10,GNG5,GRB2,GSK3B,IFNG,IFNGR1,IL6R,LEF1,LRP1,MAP2K2,MAP2K4,MAPK1,MAPK3,MMP25,MMP9,PIK3CB,PIK3CD,RAC2,RALB,RHOG,RHOH,RHOU,STAT3,TCF4,TCF7,TGFB1,TLR1,TLR2,TLR4,TLR5,TLR6,TLR8,TNFRSF1A	C0 to B0	Activated	NP
IL-12 Signaling and Production in Macrophages	8.38	0.235	0	AKT1,ALOX12,CD40LG,CEBPB,CLU,FOS,IFNG,IFNGR1,LYZ,MAP2K2,MAP2K4,MAPK1,MAPK14,MAPK3,MYD88,NCOA1,NFKBIA,NFKBIB,ORM1,PIK3CB,PIK3CD,PRKCD,PRKCH,PRKCQ,RAB7A,RXRA,SERPINA1,SPI1,STAT6,TGFB1,TLR2,TLR4	C0 to B0	Undetermined	NP
Role of PKR in Interferon Induction and Antiviral Response	8.38	0.235	2.353	CASP1,CASP5,CASP9,COLEC12,FADD,FCGR1A,FOS,HSPA1L,HSPA6,IFNAR1,IFNG,IFNGR1,IFNGR2,IL1B,IRF9,MAP2K3,MAP2K4,MAP2K6,MAPK1,MAPK14,MAPK3,MARCO,MYD88,NFKBIA,NFKBIB,NLRP12,NLRP3,PDGFA,PYCARD,STAT3,TLR4,TNFRSF1A	C0 to B0	Activated	NP
IL-6 Signaling	8.41	0.242	2.921	AKT1,CD14,CEBPB,FOS,GRB2,IL18RAP,IL1B,IL1R1,IL1R2,IL1RAP,IL1RN,IL6R,MAP2K2,MAP2K3,MAP2K4,MAP2K6,MAP4K4,MAPK1,MAPK14,MAPK3,MAPKAPK2,NFKBIA,NFKBIB,PIK3CB,PIK3CD,RAF1,RALB,SOCS3,STAT3,TNFRSF1A,TNFRSF1B	C0 to B0	Activated	NP
Role of Pattern Recognition Receptors in Recognition of Bacteria and Viruses	8.56	0.224	2.294	C1QA,C3,C3AR1,C5AR1,CASP1,CD40LG,IFNG,IL1B,MAP2K4,MAPK1,MAPK3,MYD88,NLRC4,NLRP3,NOD2,OAS2,OAS3,OSM,PIK3CB,PIK3CD,PLCG2,PRKCD,PRKCH,PRKCQ,SYK,TGFB1,TLR1,TLR2,TLR4,TLR5,TLR6,TLR8,TNFSF13,TNFSF13B,TNFSF4	C0 to B0	Activated	NP
Role of Hypercytokinemia/hyperchemokinemia in the Pathogenesis of Influenza	8.59	0.244	3.71	CCL2,CXCL10,DDX58,EIF2AK2,IFIT2,IFIT3,IFNG,IL1B,IRF7,IRF9,ISG15,ISG20,MX1,NLRP3,OAS1,OAS2,OAS3,RSAD2,STAT1,STAT2,TLR7	C0 to B0	Activated	P
Antigen Presentation Pathway	8.69	0.385	0	CD74,HLA-A,HLA-B,HLA-C,HLA-DPA1,HLA-DPB1,HLA-DQB1,HLA-DRB1,HLA-E,HLA-F,IFNG,PSMB8,PSMB9,TAP1,TAP2	C0 to B0	Undetermined	P
Kinetochore Metaphase Signaling Pathway	8.69	0.216	1.877	BIRC5,BUB1,BUB1B,CCNB1,CDK1,CENPA,CENPE,KNTC1,MAD1L1,NEK2,NUF2,PLK1,PPP1CA,PPP1R12A,PTTG1,REC8,SKA1,SKA3,SPC24,SPDL1,STAG2,TTK,ZWILCH,ZWINT	C0 to B0	Activated	P
Signaling by Rho Family GTPases	8.77	0.183	3.536	ACTA2,ACTB,ARHGEF11,ARHGEF12,ARPC3,ARPC5,CDC42EP4,CYBB,FOS,GNA13,GNA15,GNAI2,GNAQ,GNAZ,GNB2,GNG10,GNG5,IQGAP1,ITGA2B,ITGAL,ITGAM,ITGAX,ITGB2,ITGB3,ITGB5,LIMK2,MAP2K2,MAP2K4,MAPK1,MAPK3,MSN,MYL4,MYL9,NCF1,NCF2,PAK1,PIK3CB,PIK3CD,PKN1,PLD1,RAC2,RAF1,RHOG,RHOH,RHOU,SEPTIN5,SLC9A1,VIM,WAS	C0 to B0	Activated	NP
fMLP Signaling in Neutrophils	8.77	0.244	0.626	ARPC3,ARPC5,CAMK4,CHP1,CYBB,FPR1,FPR2,GNA13,GNA15,GNAI2,GNAQ,GNAZ,GNB2,GNG10,GNG5,ITPR3,MAP2K2,MAPK1,MAPK3,NCF1,NCF2,NFKBIA,NFKBIB,PIK3CB,PIK3CD,PRKCD,PRKCH,PRKCQ,RAC2,RAF1,RALB,WAS	C0 to B0	Activated	NP
HIF1Œ± Signaling	8.78	0.202	1.406	AKT1,CAMK4,CHP1,CYBB,EGF,EGLN1,HK3,HMOX1,HSPA1L,HSPA6,IL6R,MAP2K2,MAP2K3,MAP2K4,MAP2K6,MAPK1,MAPK3,MKNK1,MMP25,MMP9,NCF1,NCF2,NCOA1,PIK3CB,PIK3CD,PKM,PLCG1,PLCG2,PRKCD,PRKCH,PRKCQ,RAC2,RAF1,RALB,SAT1,SERPINE1,SLC2A14,SLC2A3,STAT3,TGFA,TGFB1,VIM	C0 to B0	Activated	NP
Regulation of eIF4 and p70S6K Signaling	8.86	0.145	0	FAU,ITGA2B,ITGA9,ITGAM,ITGB3,ITGB5,ITGB8,RPS10,RPS11,RPS12,RPS13,RPS14,RPS15A,RPS16,RPS18,RPS19,RPS20,RPS25,RPS27,RPS27A,RPS28,RPS29,RPS3,RPS3A,RPS5,RPS8	C0 to B0	Undetermined	Mock
PI3K Signaling in B Lymphocytes	8.96	0.238	3.413	AKT1,ATF6,BLK,BLNK,C3,CAMK4,CBL,CD19,CD79A,CD79B,CHP1,CR2,FOS,IL4R,ITPR3,LYN,MAP2K2,MAPK1,MAPK3,NFKBIA,NFKBIB,PIK3CB,PIK3CD,PLCG1,PLCG2,PLEKHA1,PTEN,PTPRC,RAF1,RALB,SYK,TLR4,VAV1,VAV3	C0 to B0	Activated	NP
Interferon Signaling	9.07	0.417	1.604	BCL2,IFI35,IFIT1,IFIT3,IFITM1,IFITM3,IFNG,IRF9,ISG15,MX1,OAS1,PSMB8,STAT1,STAT2,TAP1	C0 to B0	Activated	P
Coronavirus Pathogenesis Pathway	9.1	0.207	0.632	ADAM9,ATP6AP1,ATP6V1A,BCL2,BST2,CASP1,CASP9,CCDC22,CCNE1,CCNE2,CCR2,CTSL,E2F3,E2F5,E2F7,FOS,IFNAR1,IFNG,IL17RA,IL1B,IRF9,MAP2K4,MAPK1,MAPK14,MAPK3,NFKBIA,NFKBIB,NLRP3,OAS2,OAS3,PYCARD,RAB7A,RBL1,RIPK3,RPS14,RPS18,RPS20,SERPINE1,STAT3,TGFB1,TRIM25,ZC3HAV1	C0 to B0	Activated	NP
Iron homeostasis signaling pathway	9.28	0.245	0	ALAS2,ATP6AP1,ATP6V0B,ATP6V0C,ATP6V0D1,ATP6V0E1,ATP6V1A,ATP6V1B2,ATP6V1C1,BMP2,CD163,CDC34,EGF,FBXL5,FECH,FTH1,HBD,HBQ1,HMOX1,HP,IL6R,LRP1,MAPK1,MAPK3,MCOLN1,PDGFA,SKP2,SLC11A1,SLC25A37,SMAD5,STAT3,STAT5B,STEAP3,TCIRG1	C0 to B0	Undetermined	NP
Role of Osteoblasts, Osteoclasts and Chondrocytes in Rheumatoid Arthritis	9.3	0.201	0	AKT1,ALPL,BCL2,BMP2,CAMK4,CASP9,CBL,CHP1,CSF1R,CSNK1D,FOS,FZD2,FZD5,FZD8,GSK3B,GSN,IFNG,IL18RAP,IL1B,IL1R1,IL1R2,IL1RAP,IL1RN,ITGB3,LEF1,LRP1,MAP2K3,MAP2K4,MAP2K6,MAP3K5,MAPK1,MAPK14,MAPK3,NAIP,NFKBIA,NFKBIB,PIK3CB,PIK3CD,SMAD5,TCF4,TCF7,TGFB1,TNFRSF1A,TNFRSF1B,TRAF5	C0 to B0	Undetermined	NP
IL-10 Signaling	9.33	0.333	0	BLVRB,CCR1,CD14,FCGR2A,FOS,HMOX1,IL10RB,IL18RAP,IL1B,IL1R1,IL1R2,IL1RAP,IL1RN,IL4R,MAP2K3,MAP2K4,MAP2K6,MAP4K4,MAPK1,MAPK14,NFKBIA,NFKBIB,SOCS3,STAT3	C0 to B0	Undetermined	NP
Th1 and Th2 Activation Pathway	9.58	0.227	0	CCR1,CD28,CD3D,CD3G,CD40LG,CD86,CD8A,CXCR6,GATA3,GRB2,HLA-DOB,HLA-DRB1,ICOS,IFNAR1,IFNG,IFNGR1,IFNGR2,IL10RB,IL2RG,IL4R,IL6R,ITGB2,MAP2K6,NCSTN,NFIL3,PIK3CB,PIK3CD,PRKCQ,PSENEN,S1PR1,SOCS3,SPI1,STAT3,STAT5B,STAT6,TGFB1,TIMD4,TNFSF4,VAV1	C0 to B0	Undetermined	NP
Acute Phase Response Signaling	9.75	0.222	2	AKT1,C1QA,C3,CEBPB,FN1,FOS,GRB2,HMOX1,HP,IL1B,IL1R1,IL1RAP,IL1RN,IL6R,MAP2K2,MAP2K3,MAP2K4,MAP2K6,MAP3K5,MAPK1,MAPK14,MAPK3,MYD88,NFKBIA,NFKBIB,ORM1,OSM,PIK3CB,PIK3CD,RAF1,RALB,RBP7,SERPINA1,SERPINE1,SOCS3,SOD2,STAT3,TCF4,TNFRSF1A,TNFRSF1B,VWF	C0 to B0	Activated	NP
PI3K/AKT Signaling	9.84	0.216	0.894	AKT1,BCL2,BCL2L1,CSF2RB,CXCR1,CXCR2,GAB2,GRB2,GSK3B,IFNAR1,IL10RB,IL13RA1,IL17RA,IL18RAP,IL1R1,IL1R2,IL21R,IL2RG,IL4R,IL6R,IL7R,ILK,ITGA2B,ITGAL,ITGAM,ITGAX,ITGB2,ITGB3,ITGB5,MAP2K2,MAP3K5,MAPK1,MAPK3,NFKBIA,NFKBIB,PIK3CB,PIK3CD,PPP2R1A,PPP2R5A,PTEN,RAF1,RALB,TSC2	C0 to B0	Activated	NP
FAK Signaling	9.94	0.274	0	ACTA2,ACTB,AKT1,ARHGAP26,ASAP1,CAPN1,CSK,EGF,GRB2,HMMR,ITGA2B,ITGAL,ITGAM,ITGAX,ITGB2,ITGB3,ITGB5,MAP2K2,MAPK1,MAPK3,PAK1,PIK3CB,PIK3CD,PLCG1,PLCG2,PTEN,PXN,RAF1,RALB,TLN1,TNS1,WAS	C0 to B0	Undetermined	NP
Actin Cytoskeleton Signaling	9.95	0.2	2.596	ACTA2,ACTB,ACTN1,ACTN4,ARHGEF12,ARPC3,ARPC5,CD14,CSK,EGF,FGD3,FLNA,FN1,GNA13,GRB2,GSN,IQGAP1,ITGA2B,ITGAL,ITGAM,ITGAX,ITGB2,ITGB3,ITGB5,LIMK2,MAP2K2,MAPK1,MAPK3,MPRIP,MSN,MYH9,MYL4,MYL9,PAK1,PDGFA,PFN1,PIK3CB,PIK3CD,PXN,RAC2,RAF1,RALB,SLC9A1,SSH1,SSH2,TLN1,VAV1,VAV3,WAS	C0 to B0	Activated	NP
Crosstalk between Dendritic Cells and Natural Killer Cells	10.1	0.264	3.357	ACTA2,CD28,CD86,FASLG,HLA-A,HLA-B,HLA-C,HLA-DRB1,HLA-E,HLA-F,IFNG,IL2RB,IL2RG,KIR2DL1/KIR2DL3,KIR3DL1,KIR3DL2,KLRD1,LTBR,NCR3,PRF1,TLN1,TLR7,TNFRSF1B,TYROBP	C0 to B0	Activated	P
Neuroinflammation Signaling Pathway	10.8	0.187	3.221	AKT1,BCL2,BIRC5,CASP1,CD200,CD86,CFLAR,CHP1,CREB5,CSF1R,CYBB,FOS,GLUL,GRINA,GSK3B,HLA-DOB,HLA-DRB1,HLA-E,HMOX1,IFNG,IFNGR1,IFNGR2,IL1B,IL1R1,IL6R,IRAK3,IRAK4,MAP2K4,MAPK1,MAPK14,MAPK3,MMP9,MYD88,NAIP,NCF1,NCF2,NCSTN,NFE2L2,NLRP3,PIK3CB,PIK3CD,PLCG1,PLCG2,PSENEN,PYCARD,RAC2,SLC1A3,SNCA,SOD2,SYK,TGFB1,TLR1,TLR2,TLR4,TLR5,TLR6,TLR8,TNFRSF1A,TYROBP	C0 to B0	Activated	NP
Natural Killer Cell Signaling	10.9	0.226	4.621	AKT1,FCER1G,FCGR2A,FCGR3A/FCGR3B,GRB2,HLA-E,HSPA1L,HSPA6,IFNG,IL18RAP,IRAK4,ITGAL,KLRC4-KLRK1/KLRK1,LCK,LCP2,LILRB1,LIMK2,MAP2K2,MAP2K3,MAP3K4,MAP3K5,MAP3K6,MAPK1,MAPK14,MAPK3,MYD88,PAK1,PIK3CB,PIK3CD,PLCG1,PLCG2,PRKCQ,PTPN6,PXN,RAC2,RAF1,RALB,SH2D1A,SIGLEC7,SYK,TYROBP,VAV1,VAV3,WAS,ZAP70	C0 to B0	Activated	NP
Production of Nitric Oxide and Reactive Oxygen Species in Macrophages	11.6	0.236	2.16	AKT1,CLU,CYBA,CYBB,FOS,IFNG,IFNGR1,IFNGR2,LYZ,MAP2K4,MAP3K4,MAP3K5,MAP3K6,MAPK1,MAPK14,MAPK3,NCF1,NCF2,NCF4,NFKBIA,NFKBIB,ORM1,PIK3CB,PIK3CD,PLCG1,PLCG2,PPP1CA,PPP1R10,PPP2R1A,PPP2R5A,PRKCD,PRKCH,PRKCQ,PTPN6,RAC2,RHOG,RHOH,RHOU,SERPINA1,SIRPA,SPI1,TLR2,TLR4,TNFRSF1A,TNFRSF1B	C0 to B0	Activated	NP
TREM1 Signaling	11.8	0.364	3.78	AKT1,CASP1,CASP5,CD86,GRB2,IL1B,ITGAX,LAT2,MAPK1,MAPK3,MYD88,NLRC3,NLRC4,NLRP12,NLRP3,NOD2,PLCG1,PLCG2,STAT3,STAT5B,TLR1,TLR2,TLR4,TLR5,TLR6,TLR8,TREM1,TYROBP	C0 to B0	Activated	NP
Molecular Mechanisms of Cancer	12.2	0.172	0	AKT1,ARHGEF11,ARHGEF12,ATM,BCL2,BCL2L1,BMP2,CASP9,CBL,CCND3,CCNE1,CCNE2,CDK1,CDK14,CDKN2A,CDKN2D,CFLAR,CTNNA1,E2F3,E2F5,E2F7,FADD,FOS,FZD2,FZD5,FZD8,GAB2,GNA13,GNA15,GNAI2,GNAQ,GNAZ,GNB2,GNG10,GNG5,GRB2,GSK3B,ITGA2B,ITGAL,ITGAM,ITGAX,ITGB2,ITGB3,ITGB5,LEF1,LRP1,MAP2K2,MAP2K3,MAP2K4,MAP2K6,MAP3K5,MAPK1,MAPK14,MAPK3,NAIP,NCSTN,NFKBIA,NFKBIB,PAK1,PIK3CB,PIK3CD,PRKCD,PRKCH,PRKCQ,PSENEN,RAC2,RAF1,RALB…	C0 to B0	Undetermined	NP
Integrin Signaling	12.7	0.235	2.832	ACTA2,ACTB,ACTN1,ACTN4,AKT1,ARF5,ARHGAP26,ARPC3,ARPC5,ASAP1,CAPN1,CTTN,GRB2,GSK3B,GSN,ILK,ITGA2B,ITGAL,ITGAM,ITGAX,ITGB2,ITGB3,ITGB5,MAP2K2,MAP2K4,MAPK1,MAPK3,MPRIP,MYL9,PAK1,PARVB,PFN1,PIK3CB,PIK3CD,PLCG1,PLCG2,PTEN,PXN,RAC2,RAF1,RALB,RHOG,RHOH,RHOU,TLN1,TSPAN3,TSPAN5,VASP,WAS,ZYX	C0 to B0	Activated	NP
Hepatic Fibrosis Signaling Pathway	12.7	0.179	3.654	ACTA2,AKT1,BCL2,CACNA2D3,CAMK4,CD40LG,CEBPB,CREB5,CSNK1D,CYBB,FOS,FTH1,FZD2,FZD5,FZD8,GNAI2,GSK3B,IL17RA,IL18RAP,IL1B,IL1R1,IL1R2,IL1RAP,IL1RN,IRAK3,IRAK4,ITGA2B,ITGAL,ITGAM,ITGAX,ITGB2,ITGB3,ITGB5,LEF1,LRP1,MAP2K2,MAP2K3,MAP2K4,MAP2K6,MAPK1,MAPK14,MAPK3,MYD88,MYL4,MYL9,NCF1,NCF2,NFKBIA,NFKBIB,PDGFA,PIK3CB,PIK3CD,PLCG1,PLCG2,PRKCD,PRKCH,PRKCQ,PTEN,RAC2,RAF1,RALB,RHOG,RHOH,RHOU,SERPINE1,SOD2,STAT3…	C0 to B0	Activated	NP
Coronavirus Pathogenesis Pathway	13.8	0.167	-3.307	ACE,ADAM9,CCL2,CCR2,DDX58,E2F2,E2F8,FAU,IFNG,NLRP3,OAS1,OAS2,OAS3,PTGS2,RPS10,RPS11,RPS12,RPS13,RPS14,RPS15A,RPS16,RPS18,RPS19,RPS20,RPS25,RPS27,RPS27A,RPS28,RPS29,RPS3,RPS3A,RPS5,RPS8,TLR7	C0 to B0	Inhibited	Mock
Leukocyte Extravasation Signaling	13.8	0.254	2.111	ACTA2,ACTB,ACTN1,ACTN4,ARHGAP4,ARHGAP9,CD44,CLDN23,CLDN5,CTNNA1,CTTN,CYBA,CYBB,GNAI2,ICAM3,ITGAL,ITGAM,ITGB2,ITK,MAP2K2,MAP2K4,MAP3K4,MAPK1,MAPK14,MMP25,MMP9,MSN,NCF1,NCF2,NCF4,PIK3CB,PIK3CD,PLCG1,PLCG2,PRKCD,PRKCH,PRKCQ,PXN,RAC2,RASGRP1,RHOH,SIPA1,TIMP1,TIMP2,TXK,VASP,VAV1,VAV3,WAS	C0 to B0	Activated	NP
Phagosome Formation	14.1	0.156	4.426	ADGRD1,ADGRE1,ADGRE2,ADGRE5,ADGRG3,AKT1,APBB1IP,ARPC3,ARPC5,C3,C3AR1,C5AR1,CARD9,CCR1,CCR2,CCR6,CCRL2,CD14,CD36,CELSR1,CLEC4E,COLEC12,CR1,CR2,CXCR1,CXCR6,F2RL1,FCAR,FCER1G,FCGR1A,FCGR1B,FCGR2A,FCGR3A/FCGR3B,FFAR2,FGR,FN1,FPR1,FPR2,FZD2,FZD5,FZD8,GAB2,GPER1,GPR146,GPR18,GPR183,GPR84,GRB2,HCAR3,HCK,HMOX1,HRH2,ITGA2B,ITGAL,ITGAM,ITGAX,ITGB2,ITGB3,ITGB5,ITPR3,LCK,LIMK2,LPAR1,LTB4R,LYN,MAP2K2,MAP2K3,M…	C0 to B0	Activated	NP
FcŒ≥ Receptor-mediated Phagocytosis in Macrophages and Monocytes	14.1	0.362	2.744	ACTA2,ACTB,AKT1,ARPC3,ARPC5,CBL,FCGR1A,FCGR2A,FCGR3A/FCGR3B,FGR,GAB2,HCK,HMOX1,LCP2,LYN,MAPK1,MAPK3,NCF1,PAK1,PLCG1,PLD1,PRKCD,PRKCH,PRKCQ,PTEN,PXN,RAC2,SYK,TLN1,VAMP3,VASP,VAV1,VAV3,WAS	C0 to B0	Activated	NP
IL-8 Signaling	14.4	0.251	3.015	AKT1,ARRB2,BCL2,BCL2L1,CCND3,CR2,CXCL1,CXCR1,CXCR2,CYBB,EGF,FOS,GNA13,GNA15,GNAI2,GNAQ,GNAZ,GNB2,GNG10,GNG5,HMOX1,IQGAP1,IRAK3,IRAK4,ITGAM,ITGAX,ITGB2,ITGB3,LIMK2,MAP2K2,MAP2K4,MAP4K4,MAPK1,MAPK3,MMP9,MYL9,NCF1,NCF2,NFKBIA,NFKBIB,PIK3CB,PIK3CD,PLD1,PRKCD,PRKCH,PRKCQ,RAC2,RAF1,RALB,RHOG,RHOH,RHOU,VASP	C0 to B0	Activated	NP
EIF2 Signaling	14.7	0.165	3.5	ACTA2,ATF3,FAU,RPL12,RPL14,RPL27,RPL30,RPL31,RPL32,RPL35A,RPL36,RPL38,RPL39,RPL4,RPL5,RPL8,RPL9,RPLP0,RPS10,RPS11,RPS12,RPS13,RPS14,RPS15A,RPS16,RPS18,RPS19,RPS20,RPS25,RPS27,RPS27A,RPS28,RPS29,RPS3,RPS3A,RPS5,RPS8	C0 to B0	Activated	Mock
Role of Macrophages, Fibroblasts and Endothelial Cells in Rheumatoid Arthritis	14.7	0.212	0	AKT1,C5AR1,CAMK4,CEBPA,CEBPB,CEBPD,CHP1,CREB5,CSNK1D,F2RL1,FCGR1A,FCGR3A/FCGR3B,FN1,FOS,FZD2,FZD5,FZD8,GNAQ,GSK3B,IL17RA,IL18RAP,IL1B,IL1R1,IL1R2,IL1RAP,IL1RN,IL6R,IRAK3,IRAK4,LEF1,LRP1,LTBR,MAP2K2,MAP2K3,MAP2K4,MAP2K6,MAPK1,MAPK14,MAPK3,MAPKAPK2,MYD88,NFKBIA,NFKBIB,OSM,PDGFA,PIK3CB,PIK3CD,PLCG1,PLCG2,PRKCD,PRKCH,PRKCQ,RAF1,RALB,SOCS3,STAT3,TCF4,TCF7,TGFB1,TLR1,TLR2,TLR4,TLR5,TLR6,TLR8,TNFRSF1A,T…	C0 to B0	Undetermined	NP

## Sheet: C1 to C0
Pathway	log_padj	Ratio	zScore	Molecules	Time	Direction	Status
Xenobiotic Metabolism CAR Signaling Pathway	1.31	0.0585	-0.905	ABCB1,CHST15,MAP2K4,MAPK1,MAPK3,MGST1,NCOA1,PPP2R2B,PRKCD,SULT1A1,SULT1B1	C1 to C0	Inhibited	Mock
Adrenomedullin signaling pathway	1.31	0.0603	-1.732	AKT1,CEBPB,FOS,IL1B,IL1RN,MAP2K2,MAP2K4,MAPK14,MAPK3,PIK3CD,RAF1,RALB	C1 to C0	Inhibited	NP
NF-Œ∫B Signaling	1.31	0.0474	-2.887	AKT1,FADD,FCER1G,IGF2R,IL1B,IL1R2,IL1RN,IRAK4,LTBR,MAP4K4,MYD88,NFKBIA,NFKBIB,PIK3CD,RAF1,RALB,TGFA,TGFBR2,TGFBR3,TLR1,TLR2,TLR4,TLR5,TLR8,TNFRSF1A,TNIP1,TRAF5	C1 to C0	Inhibited	NP
Role of Macrophages, Fibroblasts and Endothelial Cells in Rheumatoid Arthritis	1.31	0.0646	0	CALM1 (includes others),CREB5,FCGR3A/FCGR3B,IL18RAP,IL1R1,IL32,IRAK3,LEF1,MAP2K3,MIF,PDGFC,PIK3C2A,PIK3C3,PIK3R2,PPP3CA,PRKCQ,TCF7,TGFB1,TLR1,TLR4,TLR5	C1 to C0	Undetermined	P
Eumelanin Biosynthesis	1.31	0.5	0	DDT,MIF	C1 to C0	Undetermined	P
Apelin Muscle Signaling Pathway	1.31	0.125	0	GNA11,GNAI1,GNAI2,GNAZ,GNB2,GNG7	C1 to C0	Undetermined	P
NF-Œ∫B Activation by Viruses	1.32	0.103	0.707	CR2,CXCR5,EIF2AK2,LCK,PIK3C2A,PIK3C3,PIK3R2,PRKCQ	C1 to C0	Activated	P
P2Y Purigenic Receptor Signaling Pathway	1.32	0.0853	0.333	CREB5,GNAI1,GNAI2,GNB2,GNG7,ITGA2B,PIK3C2A,PIK3C3,PIK3R2,PRKAR2B,PRKCQ	C1 to C0	Activated	P
Toll-like Receptor Signaling	1.32	0.103	-0.816	EIF2AK2,IRAK3,MAP2K3,MAP4K4,RPS27A,TLR1,TLR4,TLR5	C1 to C0	Inhibited	P
IL-7 Signaling Pathway	1.32	0.103	0	BCL6,CXCR5,PAX5,PIK3C2A,PIK3C3,PIK3R2,SLC2A1,STAT1	C1 to C0	Undetermined	P
Relaxin Signaling	1.33	0.0654	-0.707	AKT1,FOS,GNAI2,GNB2,GNG5,MAPK3,MMP9,NFKBIA,NFKBIB,PIK3CD	C1 to C0	Inhibited	NP
Unfolded protein response	1.33	0.0778	-1.134	ATF6,CEBPB,CEBPD,HSPA1L,HSPA6,MAP3K5,PPP1R15A	C1 to C0	Inhibited	NP
Lymphotoxin Œ≤ Receptor Signaling	1.34	0.0909	-2.236	APAF1,CXCL1,MAPK1,MAPK3,PIK3CB	C1 to C0	Inhibited	Mock
Complement System	1.34	0.108	0	C5AR1,CD46,CR1,ITGAM	C1 to C0	Undetermined	Mock
Ephrin Receptor Signaling	1.34	0.0746	-0.632	ARPC5L,CREB5,CRK,EGF,GNA11,GNAI1,GNAI2,GNAZ,GNB2,GNG7,GRINA,ITGA2B,ITGB5,MAP4K4,PDGFC	C1 to C0	Inhibited	P
AMPK Signaling	1.35	0.0579	-1.265	AKT1,CREB5,GNAI2,GNB2,GNG5,MAPK14,ORAI2,PFKFB3,PFKFB4,PIK3CD,PPP2R1A,PPP2R2B,RAB27A,ULK1	C1 to C0	Inhibited	NP
Regulation of Cellular Mechanics by Calpain Protease	1.35	0.0787	0	ACTN1,ACTN4,CAPN1,ITGAM,MAPK3,RALB,TLN1	C1 to C0	Undetermined	NP
Melanocyte Development and Pigmentation Signaling	1.37	0.0745	-1.89	CREB5,GRB2,MAPK1,MAPK3,PIK3CB,RAF1,RALB	C1 to C0	Inhibited	Mock
Synaptic Long Term Potentiation	1.37	0.0698	-1	CHP1,CREB5,MAP2K2,MAPK3,PPP1CA,PPP1R3D,PPP3CA,RAF1,RALB	C1 to C0	Inhibited	NP
Natural Killer Cell Signaling	1.37	0.0754	0	CD247,FCGR3A/FCGR3B,IL18RAP,KLRB1,LAT,LCK,MAP2K3,MAP3K2,PIK3C2A,PIK3C3,PIK3R2,PRKCQ,TNFSF10,VAV3,ZAP70	C1 to C0	Undetermined	P
Reelin Signaling in Neurons	1.37	0.0873	0.302	AFDN,ARPC5L,BLK,CDK5R1,CRK,GRINA,LCK,MAP2K3,PIK3C2A,PIK3C3,PIK3R2	C1 to C0	Activated	P
Actin Nucleation by ARP-WASP Complex	1.39	0.0753	0	ARPC3,GRB2,ITGA2B,ITGAM,ITGB3,ITGB5,RALB	C1 to C0	Undetermined	Mock
BMP signaling pathway	1.39	0.0805	-1.89	MAP2K2,MAP2K4,MAPK14,MAPK3,RAF1,RALB,SMAD5	C1 to C0	Inhibited	NP
Cell Cycle: G1/S Checkpoint Regulation	1.39	0.0882	1	ATM,BMI1,CDKN2D,FBXL5,RPL11,TGFB1	C1 to C0	Activated	NP
Stearate Biosynthesis I (Animals)	1.4	0.0943	-2	ACSBG1,ACSL1,LPGAT1,MBOAT7,PPT1	C1 to C0	Inhibited	Mock
GP6 Signaling Pathway	1.4	0.0709	-2.121	AKT1,APBB1IP,FCER1G,LYN,PIK3CD,RHOG,SYK,TLN1,VAV1	C1 to C0	Inhibited	NP
Hereditary Breast Cancer Signaling	1.4	0.0845	0	BARD1,BRCA1,BRCA2,HDAC1,HDAC3,NBN,PIK3C2A,PIK3C3,PIK3R2,POLR2G,RAD51,RPS27A	C1 to C0	Undetermined	P
Hepatic Fibrosis Signaling Pathway	1.4	0.0621	0.816	CALM1 (includes others),CD40LG,CREB5,GNAI1,GNAI2,IL18RAP,IL1R1,IRAK3,ITGA2B,ITGB5,LEF1,MAP2K3,MYL4,MYL9,PDGFC,PIK3C2A,PIK3C3,PIK3R2,PRKAR2B,PRKCQ,RHOH,RHOU,TCF7,TGFB1,TGFBR2,TLR4	C1 to C0	Activated	P
NRF2-mediated Oxidative Stress Response	1.41	0.0591	-2.121	ACTA2,AKT1,FOS,MAP2K2,MAP2K4,MAP3K5,MAPK14,MAPK3,MGST1,MGST3,PIK3CD,RAF1,RALB,SOD2	C1 to C0	Inhibited	NP
Œ±-Adrenergic Signaling	1.41	0.0755	-0.816	GNAI2,GNB2,GNG5,MAP2K2,MAPK3,PYGL,RAF1,RALB	C1 to C0	Inhibited	NP
Œ±-Adrenergic Signaling	1.42	0.0943	-0.447	CALM1 (includes others),GNA11,GNAI1,GNAI2,GNAZ,GNB2,GNG7,PRKAR2B,PRKCQ,SLC8A1	C1 to C0	Inhibited	P
Endocannabinoid Developing Neuron Pathway	1.42	0.0894	0.333	BRCA1,CREB5,GNAI1,GNAI2,GNB2,GNG7,MAP2K3,PIK3C2A,PIK3C3,PIK3R2,PRKAR2B	C1 to C0	Activated	P
TNFR1 Signaling	1.43	0.0962	-0.447	APAF1,FOS,MAP2K4,NAIP,PAK1	C1 to C0	Inhibited	Mock
HIPPO signaling	1.43	0.0824	0	CSNK1D,PPP1CA,PPP1R3D,PPP2R1A,PPP2R2B,SMAD5,STK3	C1 to C0	Undetermined	NP
Virus Entry via Endocytic Pathways	1.44	0.0769	0	ACTA2,AP2M1,CD55,DNM2,HLA-E,PIK3CD,RAC2,RALB	C1 to C0	Undetermined	NP
TNFR2 Signaling	1.44	0.125	0	FOS,MAP2K4,NFKBIA,NFKBIB	C1 to C0	Undetermined	NP
Glutathione-mediated Detoxification	1.44	0.125	0	ANPEP,LANCL1,MGST1,MGST3	C1 to C0	Undetermined	NP
PPARŒ±/RXRŒ± Activation	1.44	0.0777	1.387	ABCA1,ADIPOR1,AIP,GNA11,HSP90AB1,IL18RAP,IL1R1,ITGB5,MAP2K3,MAP4K4,MED23,MEF2C,PRKAR2B,TGFB1,TGFBR2	C1 to C0	Activated	P
Ephrin B Signaling	1.44	0.111	-0.447	CBL,GNA11,GNAI1,GNAI2,GNAZ,GNB2,GNG7,VAV3	C1 to C0	Inhibited	P
Iron homeostasis signaling pathway	1.44	0.0863	0	ACO2,ALAS2,ATP6V0C,ATP6V1A,ATP6V1F,CDC34,CYBRD1,EGF,HBQ1,HP,NUBP1,SLC40A1	C1 to C0	Undetermined	P
Apelin Endothelial Signaling Pathway	1.44	0.0863	-0.333	CALM1 (includes others),GNA11,GNAI1,GNAI2,GNAZ,GNB2,GNG7,MEF2C,PIK3C2A,PIK3C3,PIK3R2,PRKCQ	C1 to C0	Inhibited	P
4-1BB Signaling in T Lymphocytes	1.45	0.118	-2	MAP2K4,MAPK1,MAPK14,MAPK3	C1 to C0	Inhibited	Mock
Antioxidant Action of Vitamin C	1.45	0.0721	2.449	MAP2K4,MAPK1,MAPK14,MAPK3,PLA2G4A,SLC2A3,STAT5B,TXN	C1 to C0	Activated	Mock
TR/RXR Activation	1.45	0.0833	0	AKR1C3,AKT1,BCL3,HP,NCOA1,PIK3CD,SLC16A3	C1 to C0	Undetermined	NP
Human Embryonic Stem Cell Pluripotency	1.45	0.0663	0	AKT1,GNAI2,GNB2,GNG5,PDGFD,PIK3CD,S1PR4,S1PR5,SMAD5,TGFB1,TGFBR2	C1 to C0	Undetermined	NP
RHOA Signaling	1.45	0.0726	-0.333	ACTA2,ARHGAP9,ARHGEF11,LIMK2,MPRIP,MSN,PFN1,PKN1,PLD1	C1 to C0	Inhibited	NP
Cyclins and Cell Cycle Regulation	1.45	0.0833	1.342	ATM,CDKN2D,FBXL5,PPP2R1A,PPP2R2B,RAF1,TGFB1	C1 to C0	Activated	NP
VEGF Family Ligand-Receptor Interactions	1.45	0.0833	-1.134	AKT1,FOS,MAP2K2,MAPK3,PIK3CD,RAF1,RALB	C1 to C0	Inhibited	NP
Xenobiotic Metabolism CAR Signaling Pathway	1.45	0.0638	-1.732	ABCB1,CHST15,MAP2K2,MAP2K4,MAPK3,MGST1,MGST3,NCOA1,PPP2R1A,PPP2R2B,SULT1A1,SULT1B1	C1 to C0	Inhibited	NP
FAT10 Cancer Signaling Pathway	1.49	0.1	-1.342	GSK3B,IFNG,STAT3,TGFBR2,TGFBR3	C1 to C0	Inhibited	Mock
Role of PKR in Interferon Induction and Antiviral Response	1.49	0.0882	-0.905	ATF3,CASP1,CYC1,DDX58,EIF2AK2,HSP90AB1,IFIH1,MAP2K3,PDGFC,STAT1,STAT2,TLR4	C1 to C0	Inhibited	P
Systemic Lupus Erythematosus In B Cell Signaling Pathway	1.51	0.047	-2.744	AKT1,CBL,CHP1,FASLG,FCGR2A,FOS,HCK,IFNAR1,IFNG,IFNGR2,IL1B,IL6R,IRAK4,IRF9,LILRA6,LILRB3,LYN,MAP2K2,MAP4K4,MAPK3,MYD88,OSM,PIK3CD,PPP3CA,PTPN6,RAC2,RAF1,RALB,STAT3,SYK,TGFB1,TLR8,TRAF5,VAV1	C1 to C0	Inhibited	NP
CCR3 Signaling in Eosinophils	1.51	0.0889	1	CALM1 (includes others),GNA11,GNAI1,GNAI2,GNAZ,GNB2,GNG7,PIK3C2A,PIK3C3,PIK3R2,PPP1R12A,PRKCQ	C1 to C0	Activated	P
Synaptic Long Term Potentiation	1.52	0.0698	-1.667	CAMK2G,CREB5,MAPK1,MAPK3,PPP1R10,PPP3CA,PRKCD,RAF1,RALB	C1 to C0	Inhibited	Mock
Factors Promoting Cardiogenesis in Vertebrates	1.52	0.0662	-2.333	BMP6,CAMK2G,CREB5,GSK3B,LRP1,MAP2K4,MAPK14,PRKCD,TGFBR2,TGFBR3	C1 to C0	Inhibited	Mock
BEX2 Signaling Pathway	1.52	0.0864	0	AKT1,MAP2K4,NFKBIA,PPP2R1A,PPP2R2B,PTEN,STAT3	C1 to C0	Undetermined	NP
Heme Biosynthesis II	1.53	0.333	0	ALAS2,HMBS,UROS	C1 to C0	Undetermined	P
MSP-RON Signaling In Macrophages Pathway	1.53	0.094	0.905	ARG1,CIITA,CREB5,HLA-DOA,HLA-DOB,PIK3C2A,PIK3C3,PIK3R2,PTGS2,STAT1,TLR4	C1 to C0	Activated	P
Role of Hypercytokinemia/hyperchemokinemia in the Pathogenesis of Influenza	1.55	0.0814	-2.646	CCL2,IFNAR1,IFNG,IL1RN,MYD88,TLR4,TLR7	C1 to C0	Inhibited	Mock
Granzyme B Signaling	1.55	0.188	0	GZMB,LMNB1,PRF1	C1 to C0	Undetermined	NP
Apelin Cardiomyocyte Signaling Pathway	1.55	0.0808	-1.414	AKT1,GNAI2,MAPK14,MAPK3,PIK3CD,SLC9A1,SLC9A8,TGFB1	C1 to C0	Inhibited	NP
AMPK Signaling	1.55	0.0744	0	CCNA2,CREB5,GNA11,GNAI1,GNAI2,GNAZ,GNB2,GNG7,HMGCR,MAP2K3,PIK3C2A,PIK3C3,PIK3R2,PPM1G,PPP2R1A,PRKAR2B,RAB27A,SLC2A1	C1 to C0	Undetermined	P
Cell Cycle: G1/S Checkpoint Regulation	1.55	0.118	-1.633	CDC34,E2F7,E2F8,HDAC1,HDAC3,RPL11,RPL5,TGFB1	C1 to C0	Inhibited	P
Pyridoxal 5'-phosphate Salvage Pathway	1.56	0.0909	-1.633	MAP2K4,MAPK1,MAPK3,PAK1,PRKCD,SGK1	C1 to C0	Inhibited	Mock
Apelin Muscle Signaling Pathway	1.56	0.104	0	GNA13,GNAI2,GNAZ,GNG10,GNG11	C1 to C0	Undetermined	Mock
PAK Signaling	1.56	0.0763	-1.414	ITGAM,LIMK2,MAP2K2,MAP2K4,MAPK3,PDGFD,PIK3CD,RAF1,RALB	C1 to C0	Inhibited	NP
Neuroprotective Role of THOP1 in Alzheimer's Disease	1.56	0.0763	-1.89	CFD,CTSG,GZMA,GZMB,HLA-E,IFNG,MME,MMP9,PRSS23	C1 to C0	Inhibited	NP
Thyroid Cancer Signaling	1.57	0.0886	-0.378	AKT1,FOS,MAP2K2,MAPK3,PIK3CD,PTEN,RALB	C1 to C0	Inhibited	NP
Endocannabinoid Neuronal Synapse Pathway	1.59	0.068	-2.121	CACNA2D3,GNAI2,GNG10,GNG11,MAPK1,MAPK14,MAPK3,MGLL,PPP3CA,PTGS2	C1 to C0	Inhibited	Mock
Retinoic acid Mediated Apoptosis Signaling	1.59	0.1	0.816	CFLAR,FADD,IFNAR1,IFNG,RARA,TNFRSF10C	C1 to C0	Activated	NP
VDR/RXR Activation	1.59	0.0897	2.646	CAMP,CD14,CEBPB,IFNG,MXD1,NCOA1,SERPINB1	C1 to C0	Activated	NP
NF-Œ∫B Activation by Viruses	1.59	0.0897	-1.89	AKT1,MAPK3,NFKBIA,NFKBIB,PIK3CD,RAF1,RALB	C1 to C0	Inhibited	NP
ATM Signaling	1.59	0.0825	0.816	ATM,CREB5,GADD45B,MAP2K4,MAPK14,NFKBIA,PPP2R1A,PPP2R2B	C1 to C0	Activated	NP
NF-Œ∫B Signaling	1.6	0.0474	-3.53	CD247,EGF,FCER1G,GSK3B,IGF2R,IL1R1,IL1R2,IL1RN,IRAK3,MAP4K4,MYD88,PELI1,PIK3CB,RAF1,RALB,TGFA,TGFBR2,TGFBR3,TLR1,TLR2,TLR4,TLR5,TLR6,TLR7,TLR8,TNFRSF17,ZAP70	C1 to C0	Inhibited	Mock
Antiproliferative Role of Somatostatin Receptor 2	1.61	0.0909	-1.633	GNB2,GNG5,MAP2K2,MAPK3,PIK3CD,PTPN6,RALB	C1 to C0	Inhibited	NP
Mitotic Roles of Polo-Like Kinase	1.62	0.121	0.447	ANAPC11,ANAPC5,HSP90AB1,KIF11,PLK4,PPP2R1A,STAG2,TGFB1	C1 to C0	Activated	P
Granzyme B Signaling	1.65	0.188	0	APAF1,GZMB,PRF1	C1 to C0	Undetermined	Mock
ILK Signaling	1.65	0.0808	1.291	CREB5,FLNA,ITGB5,LEF1,MYL4,MYL9,PARVB,PDGFC,PIK3C2A,PIK3C3,PIK3R2,PPP1R12A,PPP2R1A,PTGS2,RHOH,RHOU	C1 to C0	Activated	P
Sperm Motility	1.65	0.0748	-0.447	BLK,CALM1 (includes others),CLK1,CLK4,DYRK3,FLT3LG,GNA11,GNAI1,GNAI2,GNAZ,GNB2,GNG7,LCK,MAP2K3,PNPLA8,PRKAR2B,PRKCQ,ZAP70,ZP3	C1 to C0	Inhibited	P
Role of BRCA1 in DNA Damage Response	1.65	0.113	-1.89	BARD1,BRCA1,BRCA2,BRIP1,E2F7,E2F8,NBN,RAD51,STAT1	C1 to C0	Inhibited	P
MSP-RON Signaling Pathway	1.66	0.103	0	ACTA2,IFNG,ITGAM,PIK3CD,TLR2,TLR4	C1 to C0	Undetermined	NP
IL-1 Signaling	1.66	0.106	-1	GNA11,GNAI1,GNAI2,GNAZ,GNB2,GNG7,IL1R1,IRAK3,MAP2K3,PRKAR2B	C1 to C0	Inhibited	P
PI3K Signaling in B Lymphocytes	1.66	0.0909	0.302	ATF3,BLK,CALM1 (includes others),CBL,CD19,CD79A,CD79B,CR2,FCGR2B,PIK3R2,PPP3CA,TLR4,VAV3	C1 to C0	Activated	P
Integrin Signaling	1.66	0.0798	0.535	ARPC5L,CRK,CTTN,ITGA2B,ITGB5,MYL9,PARVB,PFN1,PIK3C2A,PIK3C3,PIK3R2,PIKFYVE,PPP1R12A,RHOH,RHOU,TSPAN5,ZYX	C1 to C0	Activated	P
Endocannabinoid Cancer Inhibition Pathway	1.66	0.0909	0	ATF3,CASP1,CREB5,GNAI1,GNAI2,LEF1,MAP2K3,PDGFC,PIK3C2A,PIK3C3,PIK3R2,PRKAR2B,TCF7	C1 to C0	Undetermined	P
Complement System	1.66	0.162	0.447	C1QA,C1QB,CD46,CR1,CR2,SERPING1	C1 to C0	Activated	P
Osteoarthritis Pathway	1.66	0.0769	-0.832	CASP1,CREB5,HDAC3,IL18RAP,IL1R1,ITGA2B,ITGB5,JAG1,LEF1,MEF2C,PDGFC,PTGS2,RBPJ,S100A8,TCF7,TGFB1,TGFBR2,TLR4	C1 to C0	Inhibited	P
Protein Citrullination	1.68	0.4	0	PADI2,PADI4	C1 to C0	Undetermined	NP
Glioma Signaling	1.68	0.0968	1.134	CALM1 (includes others),E2F7,E2F8,EGF,HDAC1,HDAC3,IDH3B,PDGFC,PIK3C2A,PIK3C3,PIK3R2,PRKCQ	C1 to C0	Activated	P
Chronic Myeloid Leukemia Signaling	1.68	0.103	0	BCL2L1,CRK,E2F7,E2F8,HDAC1,HDAC3,PIK3C2A,PIK3C3,PIK3R2,TGFB1,TGFBR2	C1 to C0	Undetermined	P
Ovarian Cancer Signaling	1.68	0.0886	0.816	BRCA1,BRCA2,EGF,HDAC1,HDAC3,LEF1,PDGFC,PIK3C2A,PIK3C3,PIK3R2,PRKAR2B,PTGS2,RAD51,TCF7	C1 to C0	Activated	P
Signaling by Rho Family GTPases	1.68	0.0746	1.155	ARPC5L,GNA11,GNAI1,GNAI2,GNAZ,GNB2,GNG7,IQGAP1,ITGA2B,ITGB5,MYL4,MYL9,PIK3C2A,PIK3C3,PIK3R2,PIKFYVE,PPP1R12A,RHOH,RHOU,SEPTIN5	C1 to C0	Activated	P
G Protein Signaling Mediated by Tubby	1.7	0.114	0	GNA13,GNAI2,GNAZ,GNG10,GNG11	C1 to C0	Undetermined	Mock
Role of NANOG in Mammalian Embryonic Stem Cell Pluripotency	1.7	0.075	-1.414	BMP6,GRB2,GSK3B,MAPK1,MAPK3,PIK3CB,RAF1,RALB,STAT3	C1 to C0	Inhibited	Mock
HOTAIR Regulatory Pathway	1.7	0.0675	-2.714	ATG7,ATXN1,CD44,MMP25,MMP8,MMP9,PIK3CB,PTEN,STAT3,TLR4,VIM	C1 to C0	Inhibited	Mock
RHOGDI Signaling	1.7	0.0651	0.707	ACTA2,ARHGAP9,ARHGDIA,ARHGDIB,ARHGEF11,GNAI2,GNB2,GNG5,ITGAM,LIMK2,MSN,MYH9,RAC2,RHOG	C1 to C0	Activated	NP
Th1 Pathway	1.7	0.0984	0	CD247,CD3D,CD3E,CD40LG,GATA3,HLA-DOA,HLA-DOB,PIK3C2A,PIK3C3,PIK3R2,PRKCQ,STAT1	C1 to C0	Undetermined	P
Antioxidant Action of Vitamin C	1.71	0.0811	1.134	MAP2K4,MAPK14,MAPK3,NFKBIA,NFKBIB,PLD1,SLC2A14,SLC2A3,STAT5B	C1 to C0	Activated	NP
TCA Cycle II (Eukaryotic)	1.71	0.208	-1.342	ACO2,CS,IDH3B,MDH1,MDH2	C1 to C0	Inhibited	P
Th1 and Th2 Activation Pathway	1.71	0.0872	0	CD247,CD3D,CD3E,CD40LG,GATA3,HLA-DOA,HLA-DOB,JAG1,PIK3C2A,PIK3C3,PIK3R2,PRKCQ,STAT1,TGFB1,TGFBR2	C1 to C0	Undetermined	P
Th2 Pathway	1.71	0.0949	1.508	CD247,CD3D,CD3E,GATA3,HLA-DOA,HLA-DOB,JAG1,PIK3C2A,PIK3C3,PIK3R2,PRKCQ,TGFB1,TGFBR2	C1 to C0	Activated	P
Thyroid Cancer Signaling	1.72	0.0886	-1.134	FOS,GSK3B,MAPK1,MAPK3,PIK3CB,PTEN,RALB	C1 to C0	Inhibited	Mock
D-myo-inositol-5-phosphate Metabolism	1.72	0.0677	-2.828	ALPL,PPP1CA,PPP1R3D,PPP2R1A,PPP2R2B,PPP3CA,PPP4C,PTEN,PTPN6,SIRPA,SOCS3,SSH1,SSH2	C1 to C0	Inhibited	NP
Atherosclerosis Signaling	1.72	0.0769	0	ALOX5,CCR3,IFNG,IL1B,IL1RN,MMP9,ORM1,PDGFD,SERPINA1,TGFB1	C1 to C0	Undetermined	NP
DNA Double-Strand Break Repair by Homologous Recombination	1.72	0.286	0	BRCA1,BRCA2,NBN,RAD51	C1 to C0	Undetermined	P
GŒ±q Signaling	1.72	0.0882	0.905	CALM1 (includes others),GNA11,GNAI1,GNAI2,GNAZ,GNB2,GNG7,PIK3C2A,PIK3C3,PIK3R2,PPP3CA,PRKCQ,RGS18,RHOH,RHOU	C1 to C0	Activated	P
Salvage Pathways of Pyrimidine Ribonucleotides	1.73	0.0816	-2.121	CDA,MAP2K4,MAPK1,MAPK3,PAK1,PRKCD,SGK1,UPP1	C1 to C0	Inhibited	Mock
UVA-Induced MAPK Signaling	1.73	0.0816	-1	FOS,MAP2K4,MAPK1,MAPK14,MAPK3,PARP4,PIK3CB,RALB	C1 to C0	Inhibited	Mock
NF-Œ∫B Activation by Viruses	1.74	0.0897	-1.89	ITGB3,MAPK1,MAPK3,PIK3CB,PRKCD,RAF1,RALB	C1 to C0	Inhibited	Mock
B Cell Activating Factor Signaling	1.74	0.116	-2	FOS,MAP2K4,MAPK1,MAPK14,TNFRSF17	C1 to C0	Inhibited	Mock
Retinoic acid Mediated Apoptosis Signaling	1.74	0.1	-1.633	APAF1,CFLAR,IFNAR1,IFNG,PARP4,TNFRSF10C	C1 to C0	Inhibited	Mock
Protein Citrullination	1.75	0.4	0	PADI2,PADI4	C1 to C0	Undetermined	Mock
Lymphotoxin Œ≤ Receptor Signaling	1.76	0.109	-1.633	AKT1,LTBR,MAPK3,NFKBIA,PIK3CD,TRAF5	C1 to C0	Inhibited	NP
April Mediated Signaling	1.77	0.119	-2.236	FOS,MAP2K4,MAPK1,MAPK14,TNFRSF17	C1 to C0	Inhibited	Mock
Death Receptor Signaling	1.77	0.0833	-0.707	ACTB,APAF1,CFLAR,FASLG,MAP2K4,MAP4K4,NAIP,PARP4	C1 to C0	Inhibited	Mock
Antiproliferative Role of Somatostatin Receptor 2	1.77	0.0909	-1.342	GNG10,GNG11,GUCY1A1,MAPK1,MAPK3,PIK3CB,RALB	C1 to C0	Inhibited	Mock
Superpathway of Inositol Phosphate Compounds	1.77	0.0647	-2.53	ALPL,INPP5A,PIK3CD,PPP1CA,PPP1R3D,PPP2R1A,PPP2R2B,PPP3CA,PPP4C,PTEN,PTPN6,SIRPA,SOCS3,SSH1,SSH2	C1 to C0	Inhibited	NP
CXCR4 Signaling	1.77	0.0898	1.732	CRK,GNA11,GNAI1,GNAI2,GNAZ,GNB2,GNG7,MYL4,MYL9,PIK3C2A,PIK3C3,PIK3R2,PRKCQ,RHOH,RHOU	C1 to C0	Activated	P
Role of NFAT in Cardiac Hypertrophy	1.77	0.0818	-0.775	CALM1 (includes others),GNAI1,GNAI2,GNB2,GNG7,HDAC1,HDAC3,MAP2K3,MEF2C,PIK3C2A,PIK3C3,PIK3R2,PPP3CA,PRKAR2B,PRKCQ,SLC8A1,TGFB1,TGFBR2	C1 to C0	Inhibited	P
PDGF Signaling	1.77	0.116	0.632	CRK,CSNK2A1,EIF2AK2,PDGFC,PIK3C2A,PIK3C3,PIK3R2,SPHK2,STAT1,SYNJ1	C1 to C0	Activated	P
Growth Hormone Signaling	1.78	0.0986	-0.378	FOS,MAPK3,PIK3CD,PTPN6,SOCS3,STAT3,STAT5B	C1 to C0	Inhibited	NP
Thrombin Signaling	1.78	0.0667	-2.53	AKT1,ARHGEF11,GNAI2,GNB2,GNG5,MAP2K2,MAPK14,MAPK3,MPRIP,PIK3CD,RAC2,RAF1,RALB,RHOG	C1 to C0	Inhibited	NP
Regulation of eIF4 and p70S6K Signaling	1.79	0.067	-1.134	GRB2,ITGA2B,ITGAM,ITGB3,ITGB5,MAPK1,MAPK14,MAPK3,PIK3CB,PPP2R2B,RAF1,RALB	C1 to C0	Inhibited	Mock
Glycogen Degradation III	1.79	0.214	0	MGAM,PGM2,PYGL	C1 to C0	Undetermined	Mock
GNRH Signaling	1.79	0.0691	-1.732	CREB5,FOS,GNAI2,GNB2,GNG5,MAP2K2,MAP2K4,MAP3K5,MAP3K6,MAPK14,MAPK3,RAF1,RALB	C1 to C0	Inhibited	NP
Tight Junction Signaling	1.8	0.0674	0	ACTB,AFDN,CLDN5,CTNNA1,FOS,JAM3,MYH10,MYL9,MYLK,PPP2R2B,PTEN,TGFBR2	C1 to C0	Undetermined	Mock
Reelin Signaling in Neurons	1.8	0.0794	-1.897	AKT1,ARHGEF11,CRK,HCK,LYN,MAP2K2,MAP2K4,MAPK3,PDK3,PIK3CD	C1 to C0	Inhibited	NP
fMLP Signaling in Neutrophils	1.8	0.0992	0.632	ARPC5L,CALM1 (includes others),GNA11,GNAI1,GNAI2,GNAZ,GNB2,GNG7,PIK3C2A,PIK3C3,PIK3R2,PPP3CA,PRKCQ	C1 to C0	Activated	P
G Protein Signaling Mediated by Tubby	1.8	0.159	0	GNA11,GNAI1,GNAI2,GNAZ,GNB2,GNG7,LCK	C1 to C0	Undetermined	P
Apelin Cardiomyocyte Signaling Pathway	1.8	0.111	0.905	GNA11,GNAI1,GNAI2,MYL4,MYL9,PIK3C2A,PIK3C3,PIK3R2,PRKCQ,SLC8A1,TGFB1	C1 to C0	Activated	P
Adrenomedullin signaling pathway	1.82	0.0653	-2.309	FOS,GRB2,GSK3B,GUCY1A1,IL1RN,MAP2K4,MAPK1,MAPK14,MAPK3,MYLK,PIK3CB,RAF1,RALB	C1 to C0	Inhibited	Mock
Tumoricidal Function of Hepatic Natural Killer Cells	1.82	0.167	-1	FADD,FASLG,GZMB,PRF1	C1 to C0	Inhibited	NP
cAMP-mediated signaling	1.82	0.0655	-1.069	AKAP11,CREB5,CXCR2,FPR1,FPR2,GNAI2,HCAR3,HRH2,MAP2K2,MAPK3,P2RY13,PPP3CA,PTGDR,RAF1,STAT3	C1 to C0	Inhibited	NP
TNFR1 Signaling	1.85	0.115	0	FADD,FOS,MAP2K4,NFKBIA,NFKBIB,TNFRSF1A	C1 to C0	Undetermined	NP
Role of Hypercytokinemia/hyperchemokinemia in the Pathogenesis of Influenza	1.85	0.093	0	IFNAR1,IFNG,IL1B,IL1RN,IRF9,MYD88,PYCARD,TLR4	C1 to C0	Undetermined	NP
Mouse Embryonic Stem Cell Pluripotency	1.85	0.0865	-2.333	AKT1,MAP2K2,MAPK14,MAPK3,PIK3CD,RAF1,RALB,SMAD5,STAT3	C1 to C0	Inhibited	NP
Pentose Phosphate Pathway (Oxidative Branch)	1.85	0.5	0	G6PD,PGD	C1 to C0	Undetermined	NP
IGF-1 Signaling	1.85	0.0865	-1	AKT1,FOS,MAP2K2,MAPK3,PIK3CD,RAF1,RALB,SOCS3,STAT3	C1 to C0	Inhibited	NP
Endocannabinoid Cancer Inhibition Pathway	1.85	0.0769	-0.905	AKT1,CASP4,CREB5,GNAI2,MAP2K2,MAP2K4,MAPK14,MAPK3,NSMAF,PIK3CD,RAF1	C1 to C0	Inhibited	NP
Apelin Adipocyte Signaling Pathway	1.85	0.093	-0.816	GNAI2,MAPK14,MAPK3,MGST1,MGST3,NCF1,NCF2,RAC2	C1 to C0	Inhibited	NP
Complement System	1.85	0.135	0	C5AR1,CD55,CFD,CR1,ITGAM	C1 to C0	Undetermined	NP
ERBB4 Signaling	1.86	0.103	-1.633	AKT1,MAP2K2,MAPK3,NCSTN,PIK3CD,RAF1,RALB	C1 to C0	Inhibited	NP
Glycogen Degradation II	1.86	0.25	0	MTAP,PGM1,PYGL	C1 to C0	Undetermined	NP
MIF-mediated Glucocorticoid Regulation	1.88	0.139	-0.447	CD14,MAPK3,NFKBIA,NFKBIB,TLR4	C1 to C0	Inhibited	NP
3-phosphoinositide Biosynthesis	1.88	0.0693	-3	ALPL,PIK3CD,PPP1CA,PPP1R3D,PPP2R1A,PPP2R2B,PPP3CA,PPP4C,PTEN,PTPN6,SIRPA,SOCS3,SSH1,SSH2	C1 to C0	Inhibited	NP
Amyloid Processing	1.88	0.118	-1	AKT1,CAPN1,CSNK1D,MAPK14,MAPK3,NCSTN	C1 to C0	Inhibited	NP
GŒ±s Signaling	1.89	0.0826	-0.707	CREB5,GNAI2,GNB2,GNG5,HCAR3,HCK,HRH2,MAP2K2,MAPK3,PTGDR	C1 to C0	Inhibited	NP
Semaphorin Neuronal Repulsive Signaling Pathway	1.9	0.0728	0.333	CD44,GSK3B,GUCY1A1,ITGA2B,ITGAM,ITGB3,ITGB5,MAP2K4,MYL9,PAK1,PIK3CB	C1 to C0	Activated	Mock
Inhibition of Matrix Metalloproteases	1.9	0.128	1	LRP1,MMP25,MMP8,MMP9,TIMP2	C1 to C0	Activated	Mock
Clathrin-mediated Endocytosis Signaling	1.9	0.0881	0	AP2A1,ARPC5L,CBL,CLTA,CSNK2A1,CTTN,DNM3,EGF,ITGB5,PDGFC,PIK3C2A,PIK3C3,PIK3R2,PPP3CA,RPS27A,S100A8,SYNJ1	C1 to C0	Undetermined	P
Thrombin Signaling	1.9	0.0857	2.111	EGF,GATA1,GATA3,GNA11,GNAI1,GNAI2,GNAZ,GNB2,GNG7,MYL4,MYL9,PIK3C2A,PIK3C3,PIK3R2,PPP1R12A,PRKCQ,RHOH,RHOU	C1 to C0	Activated	P
Synaptic Long Term Depression	1.91	0.067	-2.496	CACNA2D3,GNA13,GNAI2,GNAZ,GUCY1A1,LYN,MAPK1,MAPK3,PLA2G4A,PPP2R2B,PRKCD,RAF1,RALB	C1 to C0	Inhibited	Mock
Apelin Endothelial Signaling Pathway	1.91	0.0791	-1.667	AKT1,FOS,GNAI2,GNB2,GNG5,MAP2K2,MAP2K4,MAPK3,PIK3CD,RAF1,RALB	C1 to C0	Inhibited	NP
Renin-Angiotensin Signaling	1.91	0.0833	-1.667	FOS,MAP2K2,MAP2K4,MAPK14,MAPK3,PIK3CD,PTPN6,RAF1,RALB,STAT3	C1 to C0	Inhibited	NP
Huntington's Disease Signaling	1.92	0.0783	1.387	BCL2L1,CASP1,CDK5R1,CLTA,CREB5,DNM3,EGF,GNA11,GNB2,GNG7,HDAC1,HDAC3,PIK3C2A,PIK3C3,PIK3R2,POLR2G,PRKCQ,PSMC3,PSMD8,PSMF1,RPS27A,ZDHHC17	C1 to C0	Activated	P
Growth Hormone Signaling	1.94	0.0986	-2.646	FOS,MAPK1,MAPK3,PIK3CB,PRKCD,STAT3,STAT5B	C1 to C0	Inhibited	Mock
Phosphatidylglycerol Biosynthesis II (Non-plastidic)	1.94	0.167	-2	GPAT3,LPCAT2,MBOAT2,MBOAT7	C1 to C0	Inhibited	Mock
Acetate Conversion to Acetyl-CoA	1.94	0.5	0	ACSL1,ACSS2	C1 to C0	Undetermined	Mock
Activation of IRF by Cytosolic Pattern Recognition Receptors	1.94	0.108	-0.378	ADAR,FADD,IFNAR1,IRF9,MAP2K4,NFKBIA,NFKBIB	C1 to C0	Inhibited	NP
Induction of Apoptosis by HIV1	1.94	0.108	-1.134	FADD,FASLG,MAP2K4,MAP3K5,NFKBIA,NFKBIB,TNFRSF1A	C1 to C0	Inhibited	NP
Tight Junction Signaling	1.94	0.073	0	ACTA2,AKT1,CTNNA1,FOS,MYH9,PPP2R1A,PPP2R2B,PTEN,TGFB1,TGFBR2,TNFRSF1A,VAMP3,VASP	C1 to C0	Undetermined	NP
Role of NFAT in Cardiac Hypertrophy	1.94	0.0682	-2.138	AKT1,CHP1,GNAI2,GNB2,GNG5,MAP2K2,MAP2K4,MAPK14,MAPK3,PIK3CD,PPP3CA,RAF1,RALB,TGFB1,TGFBR2	C1 to C0	Inhibited	NP
GŒ±i Signaling	1.94	0.0797	-1.897	CXCR2,FPR1,FPR2,GNAI2,GNB2,GNG5,MAPK3,P2RY13,RAF1,RALB,STAT3	C1 to C0	Inhibited	NP
Sphingosine-1-phosphate Signaling	1.95	0.0847	-1.667	AKT1,CASP4,GNAI2,MAPK3,PDGFD,PIK3CD,RAC2,RHOG,S1PR4,S1PR5	C1 to C0	Inhibited	NP
Huntington's Disease Signaling	1.97	0.0605	-1.155	APAF1,CASP4,CASP5,CREB5,DNM3,EGF,GNG10,GNG11,GRB2,HSPA6,MAP2K4,MAPK1,MAPK3,PIK3CB,PRKCD,SGK1,SNCA	C1 to C0	Inhibited	Mock
Neuregulin Signaling	1.97	0.0855	-1.414	AKT1,CRK,ITGAM,MAP2K2,MAPK3,PTEN,RAF1,RALB,STAT5B,TGFA	C1 to C0	Inhibited	NP
D-myo-inositol (1,4,5,6)-Tetrakisphosphate Biosynthesis	1.97	0.0739	-2.828	ALPL,PPP1CA,PPP1R3D,PPP2R1A,PPP2R2B,PPP3CA,PPP4C,PTEN,PTPN6,SIRPA,SOCS3,SSH1,SSH2	C1 to C0	Inhibited	NP
D-myo-inositol (3,4,5,6)-tetrakisphosphate Biosynthesis	1.97	0.0739	-2.828	ALPL,PPP1CA,PPP1R3D,PPP2R1A,PPP2R2B,PPP3CA,PPP4C,PTEN,PTPN6,SIRPA,SOCS3,SSH1,SSH2	C1 to C0	Inhibited	NP
Regulation of the Epithelial-Mesenchymal Transition Pathway	1.99	0.0718	0	AKT1,MAP2K2,MAP2K4,MAPK3,MMP9,NCSTN,PDGFD,PIK3CD,RAF1,RALB,RBPJ,STAT3,TGFB1,TGFBR2	C1 to C0	Undetermined	NP
Differential Regulation of Cytokine Production in Intestinal Epithelial Cells by IL-17A and IL-17F	2	0.174	-2	CCL2,CXCL1,IFNG,LCN2	C1 to C0	Inhibited	Mock
BMP signaling pathway	2	0.092	-2.121	BMP6,GRB2,MAP2K4,MAPK1,MAPK14,MAPK3,RAF1,RALB	C1 to C0	Inhibited	Mock
SPINK1 General Cancer Pathway	2	0.101	-1.89	IL6R,MAPK1,MAPK3,PIK3CB,RAF1,RALB,STAT3	C1 to C0	Inhibited	Mock
Cardiac Hypertrophy Signaling	2	0.0814	-0.229	CALM1 (includes others),GNA11,GNAI1,GNAI2,GNAZ,GNB2,GNG7,MAP2K3,MAP3K2,MEF2C,MYL4,MYL9,PIK3C2A,PIK3C3,PIK3R2,PPP3CA,PRKAR2B,RHOH,RHOU,TGFB1,TGFBR2	C1 to C0	Inhibited	P
Molecular Mechanisms of Cancer	2	0.0697	0	BCL2L1,BRCA1,CBL,CDK9,CRK,E2F7,E2F8,GAB1,GNA11,GNAI1,GNAI2,GNAZ,GNB2,GNG7,HDAC1,HDAC3,ITGA2B,ITGB5,LEF1,MAP2K3,NBN,PIK3C2A,PIK3C3,PIK3R2,PRKAR2B,PRKCQ,RBPJ,RHOH,RHOU,TGFB1,TGFBR2	C1 to C0	Undetermined	P
Human Embryonic Stem Cell Pluripotency	2	0.0964	0	GNA11,GNAI1,GNAI2,GNAZ,GNB2,GNG7,INHBA,LEF1,NOG,PDGFC,PIK3C2A,PIK3C3,PIK3R2,TCF7,TGFB1,TGFBR2	C1 to C0	Undetermined	P
Tetrapyrrole Biosynthesis II	2	0.6	0	ALAS2,HMBS,UROS	C1 to C0	Undetermined	P
Sirtuin Signaling Pathway	2	0.0788	0	ABCA1,ATG101,CYC1,H1-10,NBN,NDUFA11,NDUFA13,NDUFA3,NDUFA8,NDUFA9,NDUFB10,NDUFB11,NDUFB7,NDUFB8,NDUFS3,NDUFS5,NDUFS6,NDUFS7,NR1H2,PDHA1,SLC2A1,VDAC2,VDAC3	C1 to C0	Undetermined	P
Opioid Signaling Pathway	2	0.0797	-0.243	AP2A1,BLK,CALM1 (includes others),CLTA,CREB5,GNA11,GNAI1,GNAI2,GNAZ,GNB2,GNG7,GRINA,LCK,LEF1,MAP2K3,PNOC,PPP3CA,PRKAR2B,PRKCQ,RGS1,RGS18,TCF7	C1 to C0	Inhibited	P
Kinetochore Metaphase Signaling Pathway	2	0.114	-0.632	ANAPC11,ANAPC5,CENPA,CENPU,KNTC1,MAD1L1,NEK2,NUF2,PPP1CA,PPP1R12A,SPC24,STAG2	C1 to C0	Inhibited	P
Estrogen-Dependent Breast Cancer Signaling	2.02	0.101	-1.89	AKT1,CREB5,FOS,HSD17B11,MAPK3,PIK3CD,RALB,STAT5B	C1 to C0	Inhibited	NP
WNT/Œ≤-catenin Signaling	2.02	0.0751	-0.302	AKT1,APPL2,CSNK1D,FRAT1,KREMEN1,LRP1,PPP2R1A,PPP2R2B,RARA,TGFB1,TGFBR2,TGFBR3,TLE3	C1 to C0	Inhibited	NP
Interferon Signaling	2.03	0.139	-2.236	IFITM2,IFNAR1,IFNG,IFNGR1,IFNGR2	C1 to C0	Inhibited	Mock
Apelin Adipocyte Signaling Pathway	2.03	0.093	-1.89	CYBB,GNAI2,MAPK1,MAPK14,MAPK3,MGST1,NCF1,NCF2	C1 to C0	Inhibited	Mock
FcŒ≥RIIB Signaling in B Lymphocytes	2.04	0.0941	-1.89	BTK,CACNA2D3,GRB2,LYN,MAP2K4,PIK3CB,RALB,SYK	C1 to C0	Inhibited	Mock
Mouse Embryonic Stem Cell Pluripotency	2.04	0.0865	-1.667	GRB2,GSK3B,MAPK1,MAPK14,MAPK3,PIK3CB,RAF1,RALB,STAT3	C1 to C0	Inhibited	Mock
IGF-1 Signaling	2.04	0.0865	-2.333	FOS,GRB2,MAPK1,MAPK3,PIK3CB,PXN,RAF1,RALB,STAT3	C1 to C0	Inhibited	Mock
Apoptosis Signaling	2.04	0.0865	0	APAF1,FASLG,MAP2K4,MAP4K4,MAPK1,MAPK3,NAIP,RAF1,RALB	C1 to C0	Undetermined	Mock
Amyloid Processing	2.04	0.118	-0.816	GSK3B,MAPK1,MAPK14,MAPK3,NCSTN,PSENEN	C1 to C0	Inhibited	Mock
CDP-diacylglycerol Biosynthesis I	2.05	0.182	-2	GPAT3,LPCAT2,MBOAT2,MBOAT7	C1 to C0	Inhibited	Mock
Xenobiotic Metabolism General Signaling Pathway	2.05	0.0769	-2.714	MAP2K4,MAP3K2,MAPK1,MAPK14,MAPK3,MGST1,NFE2L2,PIK3CB,PRKCD,RAF1,RALB	C1 to C0	Inhibited	Mock
Pentose Phosphate Pathway	2.06	0.3	0	G6PD,PGD,TALDO1	C1 to C0	Undetermined	NP
G-Protein Coupled Receptor Signaling	2.06	0.0652	0	AKT1,CREB5,CXCR2,FPR1,FPR2,GNAI2,HCAR3,HRH2,MAP2K2,MAPK3,NFKBIA,NFKBIB,P2RY13,PIK3CD,PTGDR,RAF1,RALB,STAT3	C1 to C0	Undetermined	NP
FGF Signaling	2.07	0.0952	-2.828	CREB5,GRB2,MAPK1,MAPK14,MAPK3,PIK3CB,RAF1,STAT3	C1 to C0	Inhibited	Mock
Melanoma Signaling	2.07	0.12	-1.342	MAPK1,MAPK3,PIK3CB,PTEN,RAF1,RALB	C1 to C0	Inhibited	Mock
Role of PI3K/AKT Signaling in the Pathogenesis of Influenza	2.08	0.106	-1.89	GNAI2,GSK3B,IFNAR1,IFNG,MAPK1,MAPK3,PIK3CB	C1 to C0	Inhibited	Mock
Angiopoietin Signaling	2.08	0.104	-1.134	AKT1,CRK,NFKBIA,NFKBIB,PIK3CD,RALB,STAT5B,TNIP1	C1 to C0	Inhibited	NP
CDK5 Signaling	2.09	0.0893	0	CAPN1,MAP2K2,MAPK14,MAPK3,PPP1CA,PPP1R3D,PPP2R1A,PPP2R2B,RAF1,RALB	C1 to C0	Undetermined	NP
Melanocyte Development and Pigmentation Signaling	2.09	0.0957	-1.414	CREB5,CRK,MAP2K2,MAPK3,PIK3CD,PTPN6,RAF1,RALB,SH2B2	C1 to C0	Inhibited	NP
Prostate Cancer Signaling	2.09	0.0893	0	AKT1,CREB5,MAP2K2,MAPK3,NFKBIA,NFKBIB,PIK3CD,PTEN,RAF1,RALB	C1 to C0	Undetermined	NP
SPINK1 Pancreatic Cancer Pathway	2.1	0.117	1.134	CPD,CPQ,CTSA,ELANE,F2RL1,TGFB1,TGFBR2	C1 to C0	Activated	NP
Role of IL-17F in Allergic Inflammatory Airway Diseases	2.1	0.133	-0.447	CREB5,IL17RA,IL1B,MAP2K2,MAPK3,RAF1	C1 to C0	Inhibited	NP
Insulin Receptor Signaling	2.11	0.0786	-2.111	CBL,GRB2,GSK3B,MAPK1,MAPK3,PIK3CB,PPP1R10,PTEN,RAF1,RALB,SGK1	C1 to C0	Inhibited	Mock
P2Y Purigenic Receptor Signaling Pathway	2.11	0.0853	-1.265	AKT1,CREB5,FOS,GNAI2,GNB2,GNG5,MAP2K2,MAPK3,PIK3CD,RAF1,RALB	C1 to C0	Inhibited	NP
3-phosphoinositide Degradation	2.11	0.0745	-3	ALPL,MTMR3,PPP1CA,PPP1R3D,PPP2R1A,PPP2R2B,PPP3CA,PPP4C,PTEN,PTPN6,SIRPA,SOCS3,SSH1,SSH2	C1 to C0	Inhibited	NP
Caveolar-mediated Endocytosis Signaling	2.14	0.107	0	ACTA2,CD55,DNM2,FLOT1,FLOT2,HLA-E,ITGAM,RAB5C	C1 to C0	Undetermined	NP
Sphingosine-1-phosphate Signaling	2.16	0.0847	-1.265	CASP4,CASP5,GNA13,GNAI2,MAPK1,MAPK3,PDGFA,PIK3CB,S1PR3,S1PR5	C1 to C0	Inhibited	Mock
NGF Signaling	2.16	0.0847	-2.53	CREB5,GRB2,MAP2K4,MAP3K2,MAPK1,MAPK3,PIK3CB,PRKCD,RAF1,RALB	C1 to C0	Inhibited	Mock
Apelin Cardiomyocyte Signaling Pathway	2.16	0.0909	-3	GNAI2,MAPK1,MAPK14,MAPK3,MYL9,MYLK,PIK3CB,PRKCD,SLC8A3	C1 to C0	Inhibited	Mock
14-3-3-mediated Signaling	2.16	0.0866	-1.265	AKT1,CBL,FOS,MAP2K2,MAP2K4,MAP3K5,MAPK3,PIK3CD,RAF1,RALB,TNFRSF1A	C1 to C0	Inhibited	NP
Protein Kinase A Signaling	2.16	0.0597	1.147	AKAP11,ANAPC1,CHP1,CREB5,GNAI2,GNB2,GNG5,H3-3A/H3-3B,MAP2K2,MAPK3,MTMR3,NFKBIA,NFKBIB,PPP1CA,PPP1R3D,PPP3CA,PTEN,PTPN6,PYGL,RAF1,SIRPA,TGFB1,TGFBR2,VASP	C1 to C0	Activated	NP
Synaptogenesis Signaling Pathway	2.17	0.0609	-2.524	AFDN,ARPC3,CAMK2G,CREB5,GRB2,GSK3B,LRP1,LYN,MAPK1,MAPK14,MAPK3,PAK1,PIK3CB,PRKCD,RAF1,RALB,SNCA,STXBP3,THBS1	C1 to C0	Inhibited	Mock
Paxillin Signaling	2.17	0.0926	-2.333	ACTA2,ACTN1,ACTN4,CRK,ITGAM,MAP2K4,MAPK14,PIK3CD,RALB,TLN1	C1 to C0	Inhibited	NP
Hypoxia Signaling in the Cardiovascular System	2.17	0.108	-0.816	AKT1,ATM,CREB5,CSNK1D,NFKBIA,NFKBIB,PTEN,UBE2M	C1 to C0	Inhibited	NP
Triacylglycerol Biosynthesis	2.18	0.128	-2.449	DGAT2,GPAT3,LPCAT2,LPGAT1,MBOAT2,MBOAT7	C1 to C0	Inhibited	Mock
Epithelial Adherens Junction Signaling	2.18	0.0764	0.577	AFDN,ARPC3,CTNNA1,EGF,IQGAP1,MYH10,PAK1,PPP2R2B,PTEN,RALB,TGFBR2,TGFBR3	C1 to C0	Activated	Mock
Xenobiotic Metabolism Signaling	2.18	0.0625	0	ABCB1,CAMK2G,CHST15,MAP2K4,MAP3K2,MAPK1,MAPK14,MAPK3,MGST1,NCOA1,NFE2L2,PIK3CB,PPP2R2B,PRKCD,RAF1,RALB,SULT1A1,SULT1B1	C1 to C0	Undetermined	Mock
Necroptosis Signaling Pathway	2.18	0.0764	-3.464	CAMK2G,CFLAR,CYBB,FASLG,FKBP1A,IFNAR1,MLKL,PELI1,PLA2G4A,PPP3CA,PYGL,TLR4	C1 to C0	Inhibited	Mock
Xenobiotic Metabolism Signaling	2.18	0.066	0	ABCB1,CHST15,IL1B,MAP2K2,MAP2K4,MAP3K5,MAP3K6,MAPK14,MAPK3,MGST1,MGST3,NCOA1,PIK3CD,PPP2R1A,PPP2R2B,RAF1,RALB,SULT1A1,SULT1B1	C1 to C0	Undetermined	NP
B Cell Activating Factor Signaling	2.18	0.14	0	FOS,MAP2K4,MAPK14,NFKBIA,NFKBIB,TRAF5	C1 to C0	Undetermined	NP
Ferroptosis Signaling Pathway	2.18	0.0873	-2.111	ACSL4,ALOX5,ARF5,CARS1,MAP2K2,MAPK3,RAF1,RALB,SLC38A1,STAT3,STEAP3	C1 to C0	Inhibited	NP
HOTAIR Regulatory Pathway	2.19	0.0798	-1.155	AGO4,AKT1,H3-3A/H3-3B,KMT2A,MMP25,MMP8,MMP9,NFKBIA,PIK3CD,PTEN,STAT3,TGFB1,TLR4	C1 to C0	Inhibited	NP
Glioma Invasiveness Signaling	2.19	0.11	-0.378	MAPK3,MMP9,PIK3CD,RAC2,RALB,RHOG,TIMP1,TIMP2	C1 to C0	Inhibited	NP
Regulation of Actin-based Motility by Rho	2.2	0.0862	-0.447	ACTB,ARPC3,GSN,ITGA2B,ITGAM,ITGB3,ITGB5,MYL9,MYLK,PAK1	C1 to C0	Inhibited	Mock
Bladder Cancer Signaling	2.2	0.0862	-1	E2F3,EGF,MAPK1,MAPK3,MMP25,MMP8,MMP9,RAF1,RALB,THBS1	C1 to C0	Inhibited	Mock
CNTF Signaling	2.2	0.123	-1.89	AKT1,MAP2K2,MAPK3,PIK3CD,RAF1,RALB,STAT3	C1 to C0	Inhibited	NP
Estrogen-Dependent Breast Cancer Signaling	2.21	0.101	-1.89	CREB5,FOS,HSD17B11,MAPK1,MAPK3,PIK3CB,RALB,STAT5B	C1 to C0	Inhibited	Mock
Glioma Signaling	2.22	0.0887	-1.897	AKT1,CDKN2D,IGF2R,MAP2K2,MAPK3,PDGFD,PIK3CD,PTEN,RAF1,RALB,TGFA	C1 to C0	Inhibited	NP
April Mediated Signaling	2.22	0.143	-0.816	FOS,MAP2K4,MAPK14,NFKBIA,NFKBIB,TRAF5	C1 to C0	Inhibited	NP
Ephrin B Signaling	2.22	0.111	-2.236	CAP1,CBL,GNAI2,GNB2,GNG5,MAPK3,RAC2,VAV1	C1 to C0	Inhibited	NP
LXR/RXR Activation	2.24	0.0894	-0.905	CD14,IL1B,IL1R2,IL1RAP,IL1RN,MMP9,NR1H2,ORM1,SERPINA1,TLR4,TNFRSF1A	C1 to C0	Inhibited	NP
Relaxin Signaling	2.26	0.0784	-2.646	FOS,GNA13,GNAI2,GNAZ,GNG10,GNG11,GUCY1A1,MAPK1,MAPK3,MMP9,PDE5A,PIK3CB	C1 to C0	Inhibited	Mock
GŒ±12/13 Signaling	2.26	0.0827	-2.714	BTK,GNA13,MAP2K4,MAPK1,MAPK3,MYL9,PIK3CB,PXN,RAF1,RALB,VAV3	C1 to C0	Inhibited	Mock
RHOGDI Signaling	2.27	0.0698	1.342	ACTB,ARPC3,CD44,GNA13,GNAI2,GNAZ,GNG10,GNG11,ITGA2B,ITGAM,ITGB3,ITGB5,MYH10,MYL9,PAK1	C1 to C0	Activated	Mock
Insulin Receptor Signaling	2.27	0.0857	-1.732	AKT1,CBL,CRK,MAP2K2,MAPK3,PIK3CD,PPP1CA,PPP1R3D,PTEN,RAF1,RALB,SOCS3	C1 to C0	Inhibited	NP
Axonal Guidance Signaling	2.28	0.0573	0	ADAM19,AKT1,ARHGEF11,CHP1,CRK,FES,GNAI2,GNB2,GNG5,ITGAM,LIMK2,MAP2K2,MAPK3,MME,MMP25,MMP8,MMP9,NTNG2,PDGFD,PFN1,PIK3CD,PPP3CA,RAC2,RAF1,RALB,SDCBP,SEMA4B,VASP,WAS	C1 to C0	Undetermined	NP
Sumoylation Pathway	2.29	0.0971	0.707	ARHGDIA,ARHGDIB,FASLG,FOS,MAP2K4,MAP3K5,NFKBIA,RAC2,RHOG,SLC19A1	C1 to C0	Activated	NP
Glioblastoma Multiforme Signaling	2.3	0.076	-1.897	CCND3,E2F3,EGF,GRB2,GSK3B,MAPK1,MAPK3,PDGFA,PIK3CB,PRKCD,PTEN,RAF1,RALB	C1 to C0	Inhibited	Mock
Macropinocytosis Signaling	2.3	0.105	0	EGF,ITGB3,ITGB5,PAK1,PDGFA,PIK3CB,PRKCD,RALB	C1 to C0	Undetermined	Mock
Prostate Cancer Signaling	2.3	0.0893	0	CREB5,E2F3,GRB2,GSK3B,MAPK1,MAPK3,PIK3CB,PTEN,RAF1,RALB	C1 to C0	Undetermined	Mock
RAR Activation	2.32	0.0765	0	AKR1C3,AKT1,FOS,MAP2K4,MAP3K5,MAPK14,NCOA1,PIK3CD,PNRC1,PTEN,RARA,SMAD5,STAT5B,TGFB1,TNIP1	C1 to C0	Undetermined	NP
Epithelial Adherens Junction Signaling	2.32	0.0828	-0.277	AKT1,CRK,CTNNA1,IQGAP1,LIMK2,PPP2R1A,PPP2R2B,PTEN,RALB,STK3,TGFBR2,TGFBR3,WAS	C1 to C0	Inhibited	NP
MSP-RON Signaling In Cancer Cells Pathway	2.32	0.087	-1.732	ACTA2,AKT1,CREB5,ETS2,FOS,MAP2K2,MAPK3,NFKBIA,PIK3CD,RAF1,RALB,STAT3	C1 to C0	Inhibited	NP
Caveolar-mediated Endocytosis Signaling	2.33	0.107	0	ACTB,EGF,HLA-E,ITGA2B,ITGAM,ITGB3,ITGB5,MAP3K2	C1 to C0	Undetermined	Mock
Cholecystokinin/Gastrin-mediated Signaling	2.33	0.0924	-1.265	FOS,IL1B,IL1RN,MAP2K2,MAP2K4,MAPK14,MAPK3,RAC2,RAF1,RALB,RHOG	C1 to C0	Inhibited	NP
Corticotropin Releasing Hormone Signaling	2.34	0.0805	-2.53	CACNA2D3,CREB5,FASLG,FOS,GNAI2,GUCY1A1,MAPK1,MAPK14,MAPK3,PRKCD,PTGS2,RAF1	C1 to C0	Inhibited	Mock
Opioid Signaling Pathway	2.35	0.0688	-1.886	AKT1,AP2M1,CREB5,FOS,GNAI2,GNB2,GNG5,GRK6,HCK,LYN,MAP2K2,MAP2K4,MAPK3,NFKBIA,PPP3CA,RAC2,RAF1,RALB,RGS19	C1 to C0	Inhibited	NP
Inhibition of Matrix Metalloproteases	2.36	0.154	-0.447	LRP1,MMP25,MMP8,MMP9,TIMP1,TIMP2	C1 to C0	Inhibited	NP
UVB-Induced MAPK Signaling	2.39	0.135	-1.633	AKT1,FOS,H3-3A/H3-3B,MAP2K4,MAPK14,MAPK3,PIK3CD	C1 to C0	Inhibited	NP
CCR3 Signaling in Eosinophils	2.39	0.0889	-1.89	CCR3,GNAI2,GNB2,GNG5,LIMK2,MAP2K2,MAPK14,MAPK3,MPRIP,PIK3CD,RAF1,RALB	C1 to C0	Inhibited	NP
CNTF Signaling	2.4	0.123	-1.89	GRB2,MAPK1,MAPK3,PIK3CB,RAF1,RALB,STAT3	C1 to C0	Inhibited	Mock
IL-17A Signaling in Gastric Cells	2.4	0.192	-1.342	FOS,IL17RA,MAP2K4,MAPK14,MAPK3	C1 to C0	Inhibited	NP
Ceramide Signaling	2.41	0.1	-1	FOS,MAP2K4,MAPK3,PIK3CB,PPP2R2B,RAF1,RALB,S1PR3,S1PR5	C1 to C0	Inhibited	Mock
Human Embryonic Stem Cell Pluripotency	2.41	0.0783	0	BMP6,GNA13,GNAI2,GNAZ,GNG10,GNG11,GSK3B,INHBA,PDGFA,PIK3CB,S1PR3,S1PR5,TGFBR2	C1 to C0	Undetermined	Mock
Reelin Signaling in Neurons	2.42	0.0873	-2.714	AFDN,ARPC3,CAMK2G,GSK3B,LYN,MAP2K4,MAPK1,MAPK3,NDEL1,PDK3,PIK3CB	C1 to C0	Inhibited	Mock
Pyridoxal 5'-phosphate Salvage Pathway	2.42	0.121	-0.707	CSNK1D,GRK6,LIMK2,MAP2K2,MAP2K4,MAP3K6,MAPK3,PKN1	C1 to C0	Inhibited	NP
CSDE1 Signaling Pathway	2.43	0.125	-2.646	APAF1,CCL2,CCND3,CTTN,FOS,PTEN,VIM	C1 to C0	Inhibited	Mock
Melatonin Signaling	2.43	0.111	-1.89	CAMK2G,GNAI2,MAP2K4,MAPK1,MAPK3,PRKCD,RAF1,RORA	C1 to C0	Inhibited	Mock
ERK5 Signaling	2.43	0.111	-1.89	CREB5,EGF,FOS,GNA13,MAP3K2,RALB,SGK1,SH2D2A	C1 to C0	Inhibited	Mock
Chronic Myeloid Leukemia Signaling	2.43	0.0935	0	CCND3,E2F3,GRB2,MAPK1,MAPK3,PIK3CB,RAF1,RALB,STAT5B,TGFBR2	C1 to C0	Undetermined	Mock
Telomerase Signaling	2.43	0.0935	-1.265	EGF,ELF1,GRB2,IL2RB,MAPK1,MAPK3,PIK3CB,PPP2R2B,RAF1,RALB	C1 to C0	Inhibited	Mock
UVC-Induced MAPK Signaling	2.43	0.137	-1.134	FOS,MAP2K2,MAP2K4,MAPK14,MAPK3,RAF1,RALB	C1 to C0	Inhibited	NP
GŒ±12/13 Signaling	2.43	0.0902	-1.897	AKT1,F2RL1,MAP2K2,MAP2K4,MAP3K5,MAPK3,NFKBIA,NFKBIB,PIK3CD,RAF1,RALB,VAV1	C1 to C0	Inhibited	NP
Role of MAPK Signaling in the Pathogenesis of Influenza	2.44	0.111	0	AKT1,IFNG,MAP2K2,MAP2K4,MAP3K5,MAPK14,MAPK3,RAF1,RALB	C1 to C0	Undetermined	NP
Melanoma Signaling	2.48	0.14	-1.633	AKT1,MAP2K2,MAPK3,PIK3CD,PTEN,RAF1,RALB	C1 to C0	Inhibited	NP
TGF-Œ≤ Signaling	2.49	0.104	-1.265	FOS,MAP2K2,MAP2K4,MAPK14,MAPK3,RAF1,RALB,SMAD5,TGFB1,TGFBR2	C1 to C0	Inhibited	NP
Agrin Interactions at Neuromuscular Junction	2.5	0.114	-1.414	ACTB,CTTN,MAP2K4,MAPK1,MAPK3,PAK1,PXN,RALB	C1 to C0	Inhibited	Mock
Extrinsic Prothrombin Activation Pathway	2.52	0.25	1	F13A1,F5,PROS1,TFPI	C1 to C0	Activated	Mock
Parkinson's Signaling	2.52	0.25	0	MAPK1,MAPK14,SEPTIN5,SNCA	C1 to C0	Undetermined	Mock
Interferon Signaling	2.52	0.167	-0.447	IFITM2,IFNAR1,IFNG,IFNGR2,IRF9,TAP1	C1 to C0	Inhibited	NP
Glycogen Degradation III	2.55	0.286	0	MGAM,MTAP,PGM1,PYGL	C1 to C0	Undetermined	NP
ERBB Signaling	2.55	0.106	-1.897	AKT1,FOS,MAP2K2,MAP2K4,MAPK14,MAPK3,PIK3CD,RAF1,RALB,TGFA	C1 to C0	Inhibited	NP
IL-7 Signaling Pathway	2.55	0.115	-1.414	AKT1,BCL6,IFNG,IL2RG,LYN,MAPK14,MAPK3,PIK3CD,STAT5B	C1 to C0	Inhibited	NP
IL-9 Signaling	2.57	0.171	0	BCL3,IL2RG,PIK3CD,SOCS3,STAT3,STAT5B	C1 to C0	Undetermined	NP
Gap Junction Signaling	2.58	0.0758	0	ACTB,EGF,GNAI2,GRB2,GUCY1A1,MAP3K2,MAPK1,MAPK3,PIK3CB,PPP3CA,PRKCD,RAF1,RALB,TUBA1A,TUBB1	C1 to C0	Undetermined	Mock
Ovarian Cancer Signaling	2.58	0.0823	-1.89	CD44,E2F3,EGF,GSK3B,MAPK1,MAPK3,MMP9,PIK3CB,PTEN,PTGS1,PTGS2,RAF1,RALB	C1 to C0	Inhibited	Mock
VEGF Family Ligand-Receptor Interactions	2.59	0.107	-2.333	FOS,GRB2,MAPK1,MAPK3,PIK3CB,PLA2G4A,PRKCD,RAF1,RALB	C1 to C0	Inhibited	Mock
PEDF Signaling	2.59	0.107	-1	CFLAR,FASLG,MAPK1,MAPK14,MAPK3,PIK3CB,RAF1,RALB,SOD2	C1 to C0	Inhibited	Mock
UVB-Induced MAPK Signaling	2.6	0.135	-2.646	FOS,MAP2K4,MAPK1,MAPK14,MAPK3,PIK3CB,PRKCD	C1 to C0	Inhibited	Mock
Notch Signaling	2.6	0.158	-1	DTX2,JAG1,NCSTN,NUMB,PSENEN,RBPJ	C1 to C0	Inhibited	Mock
Airway Pathology in Chronic Obstructive Pulmonary Disease	2.61	0.0932	0	CCL2,CXCL1,FASLG,GZMB,IFNG,LCN2,MMP8,MMP9,OSM,PRF1,TNFSF4	C1 to C0	Undetermined	Mock
p38 MAPK Signaling	2.61	0.0932	-2.714	CREB5,FASLG,IL1R1,IL1R2,IL1RAP,IL1RN,IRAK3,MAP2K4,MAPK14,PLA2G4A,TGFBR2	C1 to C0	Inhibited	Mock
Eicosanoid Signaling	2.61	0.119	0	ALOX5,FPR2,LTA4H,PLA2G4A,PTGDR,PTGIR,PTGS1,PTGS2	C1 to C0	Undetermined	Mock
Pancreatic Adenocarcinoma Signaling	2.61	0.0952	-1.265	AKT1,MAP2K2,MAP2K4,MAPK3,MMP9,PIK3CD,PLD1,RAF1,STAT3,TGFA,TGFB1,TGFBR2	C1 to C0	Inhibited	NP
NRF2-mediated Oxidative Stress Response	2.62	0.0717	-2.111	ACTB,FKBP5,FOS,FTH1,GSK3B,MAP2K4,MAPK1,MAPK14,MAPK3,MGST1,NFE2L2,PIK3CB,PRKCD,RAF1,RALB,SOD2,TXN	C1 to C0	Inhibited	Mock
GDNF Family Ligand-Receptor Interactions	2.62	0.118	-0.707	DOK3,FOS,MAP2K2,MAP2K4,MAPK3,PDLIM7,PIK3CD,RAF1,RALB	C1 to C0	Inhibited	NP
Inhibition of Angiogenesis by TSP1	2.63	0.176	-1.633	AKT1,MAP2K4,MAPK14,MMP9,TGFB1,TGFBR2	C1 to C0	Inhibited	NP
Role of JAK2 in Hormone-like Cytokine Signaling	2.63	0.176	0	PTPN6,SH2B2,SIRPA,SOCS3,STAT3,STAT5B	C1 to C0	Undetermined	NP
Xenobiotic Metabolism General Signaling Pathway	2.63	0.0909	-1.732	AKT1,MAP2K2,MAP2K4,MAP3K5,MAP3K6,MAPK14,MAPK3,MGST1,MGST3,NR1H2,PIK3CD,RAF1,RALB	C1 to C0	Inhibited	NP
JAK/STAT Signaling	2.65	0.11	-2.333	FOS,GRB2,MAPK1,MAPK3,PIK3CB,RAF1,RALB,STAT3,STAT5B	C1 to C0	Inhibited	Mock
VEGF Signaling	2.65	0.101	-2.53	ACTB,ACTN1,GRB2,MAPK1,MAPK3,PIK3CB,PXN,RAF1,RALB,SH2D2A	C1 to C0	Inhibited	Mock
Endometrial Cancer Signaling	2.65	0.133	-1.134	AKT1,CTNNA1,MAP2K2,MAPK3,PIK3CD,PTEN,RAF1,RALB	C1 to C0	Inhibited	NP
Chronic Myeloid Leukemia Signaling	2.65	0.103	0	AKT1,CRK,GAB2,MAP2K2,MAPK3,PIK3CD,RAF1,RALB,STAT5B,TGFB1,TGFBR2	C1 to C0	Undetermined	NP
Telomerase Signaling	2.65	0.103	-0.302	AKT1,ETS2,IL2RB,IL2RG,MAP2K2,MAPK3,PIK3CD,PPP2R1A,PPP2R2B,RAF1,RALB	C1 to C0	Inhibited	NP
PFKFB4 Signaling Pathway	2.66	0.152	-1.89	CREB5,HK3,MAP2K2,MAP2K4,MAPK3,PFKFB4,TGFB1	C1 to C0	Inhibited	NP
Airway Inflammation in Asthma	2.68	0.182	0	ELANE,IFNG,IFNGR2,MMP9,OSM,TGFB1	C1 to C0	Undetermined	NP
Opioid Signaling Pathway	2.69	0.0688	-2.5	CACNA2D3,CAMK2G,CREB5,FOS,GNA13,GNAI2,GNAZ,GNG10,GNG11,GSK3B,LYN,MAP2K4,MAPK1,MAPK3,PPP3CA,PRKCD,RAF1,RALB,RGS18	C1 to C0	Inhibited	Mock
Senescence Pathway	2.7	0.0673	-2.357	CACNA2D3,CCND3,E2F3,ELF1,HBP1,MAP2K4,MAPK1,MAPK14,MAPK3,PDK3,PIK3CB,PPP2R2B,PPP3CA,PTEN,RAF1,RALB,SOD2,TGFBR2,TGFBR3,TLR2	C1 to C0	Inhibited	Mock
Renal Cell Carcinoma Signaling	2.71	0.113	-1.414	FOS,GRB2,MAPK1,MAPK3,PAK1,PIK3CB,RAF1,RALB,TGFA	C1 to C0	Inhibited	Mock
MIF-mediated Glucocorticoid Regulation	2.71	0.167	-1.633	LY96,MAPK1,MAPK3,PLA2G4A,PTGS2,TLR4	C1 to C0	Inhibited	Mock
Tumoricidal Function of Hepatic Natural Killer Cells	2.71	0.208	-1.342	APAF1,FASLG,GZMB,PRF1,SRGN	C1 to C0	Inhibited	Mock
Chemokine Signaling	2.71	0.113	-2.333	CAMK2G,CCL2,FOS,GNAI2,MAPK1,MAPK14,MAPK3,RAF1,RALB	C1 to C0	Inhibited	Mock
TGF-Œ≤ Signaling	2.72	0.104	-2.53	FOS,GRB2,INHBA,MAP2K4,MAPK1,MAPK14,MAPK3,RAF1,RALB,TGFBR2	C1 to C0	Inhibited	Mock
GŒ±q Signaling	2.72	0.0824	-2.53	BTK,GNA13,GNAI2,GNAZ,GNG10,GNG11,GSK3B,MAPK1,MAPK3,PIK3CB,PPP3CA,PRKCD,RAF1,RGS18	C1 to C0	Inhibited	Mock
p70S6K Signaling	2.72	0.0909	-2.309	BTK,GNAI2,GRB2,LYN,MAPK1,MAPK3,PIK3CB,PPP2R2B,PRKCD,RAF1,RALB,SYK	C1 to C0	Inhibited	Mock
LPS/IL-1 Mediated Inhibition of RXR Function	2.73	0.0717	-0.632	ABCA1,ABCB1,ACOX1,ACSBG1,ACSL1,CHST15,IL1R1,IL1R2,IL1RAP,IL1RN,LY96,MAP2K4,MGST1,MYD88,NCOA1,SULT1A1,SULT1B1,TLR4	C1 to C0	Inhibited	Mock
Role of Hypercytokinemia/hyperchemokinemia in the Pathogenesis of Influenza	2.73	0.14	-1.155	CASP1,DDX58,EIF2AK2,IFIT2,IFIT3,OAS1,OAS2,OAS3,RSAD2,STAT1,STAT2,TLR4	C1 to C0	Inhibited	P
Clathrin-mediated Endocytosis Signaling	2.75	0.0829	0	ACTA2,AP2M1,CBL,CHP1,DNM2,EPN1,HGS,NUMB,ORM1,PDGFD,PICALM,PIK3CD,PPP3CA,RAB4B,RAB5C,SERPINA1	C1 to C0	Undetermined	NP
RAC Signaling	2.75	0.0942	-0.632	IQGAP1,ITGAM,LIMK2,MAP2K2,MAP2K4,MAPK3,NCF1,NCF2,PIK3CD,PLD1,RAC2,RAF1,RALB	C1 to C0	Inhibited	NP
MIF Regulation of Innate Immunity	2.76	0.159	-0.378	CD14,FOS,MAP2K4,MAPK3,NFKBIA,NFKBIB,TLR4	C1 to C0	Inhibited	NP
CD27 Signaling in Lymphocytes	2.78	0.14	0	FOS,MAP2K2,MAP2K4,MAP3K5,MAP3K6,NFKBIA,NFKBIB,TRAF5	C1 to C0	Undetermined	NP
Role of IL-17A in Arthritis	2.78	0.14	0	IL17RA,MAP2K2,MAP2K4,MAPK14,MAPK3,NFKBIA,NFKBIB,PIK3CD	C1 to C0	Undetermined	NP
Non-Small Cell Lung Cancer Signaling	2.79	0.106	-2.121	CCND3,E2F3,EGF,GRB2,MAPK1,MAPK3,PIK3CB,RAF1,RALB,TGFA	C1 to C0	Inhibited	Mock
PDGF Signaling	2.8	0.116	-1.897	CRK,FOS,MAP2K2,MAP2K4,MAPK3,PDGFD,PIK3CD,RAF1,RALB,STAT3	C1 to C0	Inhibited	NP
NGF Signaling	2.81	0.102	-2.309	AKT1,CREB5,CRK,MAP2K2,MAP2K4,MAP3K5,MAP3K6,MAPK3,PIK3CD,RAF1,RALB,RHOG	C1 to C0	Inhibited	NP
Type II Diabetes Mellitus Signaling	2.84	0.0921	-1.265	ACSL1,ACSL4,AKT1,CEBPB,MAP2K4,MAP3K5,MAPK3,NFKBIA,NFKBIB,NSMAF,PIK3CD,PKM,SOCS3,TNFRSF1A	C1 to C0	Inhibited	NP
GŒ±q Signaling	2.84	0.0882	-1.897	AKT1,CHP1,GNAI2,GNB2,GNG5,MAP2K2,MAPK3,NFKBIA,NFKBIB,PIK3CD,PLD1,PPP3CA,RAC2,RAF1,RHOG	C1 to C0	Inhibited	NP
Neurotrophin/TRK Signaling	2.85	0.118	-2.333	CREB5,FOS,GRB2,MAP2K4,MAPK1,MAPK3,PIK3CB,RAF1,RALB	C1 to C0	Inhibited	Mock
Inflammasome pathway	2.85	0.25	-0.447	IL1B,MYD88,NOD2,PYCARD,TLR4	C1 to C0	Inhibited	NP
IL-17 Signaling	2.86	0.0856	-2	AKT1,CEBPB,FASLG,FOS,IFNG,IL17RA,IL1B,MAP2K4,MAPK14,MAPK3,MMP9,OSM,PIK3CD,RALB,TGFB1,TRAF5	C1 to C0	Inhibited	NP
Role of Tissue Factor in Cancer	2.86	0.103	0	AKT1,F2RL1,HCK,IL1B,LIMK2,LYN,MAPK14,MAPK3,PIK3CD,PTEN,RALB,STAT5B	C1 to C0	Undetermined	NP
EGF Signaling	2.86	0.145	-2.121	AKT1,FOS,MAP2K4,MAPK14,MAPK3,PIK3CD,RAF1,STAT3	C1 to C0	Inhibited	NP
PTEN Signaling	2.86	0.0933	1.155	AKT1,CBL,FASLG,IGF2R,ITGAM,MAP2K2,MAPK3,PIK3CD,PTEN,RAC2,RAF1,RALB,TGFBR2,TGFBR3	C1 to C0	Activated	NP
FGF Signaling	2.86	0.119	-2.53	AKT1,CREB5,CRK,MAP3K5,MAPK14,MAPK3,PIK3CD,PTPN6,RAF1,STAT3	C1 to C0	Inhibited	NP
SPINK1 General Cancer Pathway	2.86	0.13	-1.667	AKT1,GZMA,IL6R,MAP2K2,MAPK3,PIK3CD,RAF1,RALB,STAT3	C1 to C0	Inhibited	NP
HGF Signaling	2.87	0.0985	-1.508	AKT1,ETS2,FOS,ITGAM,MAP2K2,MAP2K4,MAP3K5,MAP3K6,MAPK3,PIK3CD,RAF1,RALB,STAT3	C1 to C0	Inhibited	NP
VEGF Signaling	2.87	0.111	-1.508	ACTA2,ACTN1,ACTN4,AKT1,MAP2K2,MAPK3,PIK3CD,PTPN6,RAF1,RALB,SH2D2A	C1 to C0	Inhibited	NP
Ferroptosis Signaling Pathway	2.88	0.0952	-1.732	ABCA1,ALOX5,CYBB,FTH1,HMGCR,MAPK1,MAPK3,NFE2L2,RAF1,RALB,SAT1,STAT3	C1 to C0	Inhibited	Mock
PFKFB4 Signaling Pathway	2.88	0.152	-2.646	CREB5,HK2,MAP2K4,MAPK1,MAPK3,PFKFB4,TKT	C1 to C0	Inhibited	Mock
Acute Myeloid Leukemia Signaling	2.89	0.11	-1.897	CSF3R,GRB2,MAP2K4,MAPK1,MAPK3,PIK3CB,RAF1,RALB,STAT3,STAT5B	C1 to C0	Inhibited	Mock
Remodeling of Epithelial Adherens Junctions	2.89	0.132	0	ACTA2,ACTN1,ACTN4,CTNNA1,DNM2,HGS,IQGAP1,RAB5C,ZYX	C1 to C0	Undetermined	NP
Salvage Pathways of Pyrimidine Ribonucleotides	2.9	0.112	-1.508	CDA,CSNK1D,GRK6,LIMK2,MAP2K2,MAP2K4,MAP3K6,MAPK3,NME3,PKN1,UPP1	C1 to C0	Inhibited	NP
AMPK Signaling	2.91	0.0744	-2.309	ACTB,CAB39,CREB5,GNA13,GNAI2,GNAZ,GNG10,GNG11,HMGCR,MAPK1,MAPK14,PFKFB4,PIK3CB,PPP2R2B,RAB1A,RAB27A,RAB2A,RAB7A	C1 to C0	Inhibited	Mock
Glucocorticoid Receptor Signaling	2.91	0.0706	0	BCL2L1,BRCA1,CD247,CD3D,CD3E,CREBZF,CYC1,EGF,GTF2H5,HLA-DOA,HLA-DOB,HP,HSP90AB1,IL18RAP,IL1R1,IL21R,KRT1,MMP8,NCOA1,NDUFA11,NDUFA13,NDUFA3,NDUFA8,NDUFA9,NDUFB10,NDUFB11,NDUFB7,NDUFB8,NDUFS3,NDUFS5,NDUFS6,NDUFS7,PIK3C2A,PIK3C3,PIK3R2,POLR2G,PPP3CA,PTGS2,STAT1,TGFB1,TGFBR2	C1 to C0	Undetermined	P
MSP-RON Signaling Pathway	2.97	0.138	0	ACTB,CCL2,CCR2,IFNG,ITGAM,PIK3CB,TLR2,TLR4	C1 to C0	Undetermined	Mock
Cancer Drug Resistance By Drug Efflux	2.97	0.138	0	ABCB1,MAPK1,MAPK3,PIK3CB,PTEN,PTGS2,RAF1,RALB	C1 to C0	Undetermined	Mock
Glioma Invasiveness Signaling	2.97	0.123	-1.667	CD44,ITGB3,MAPK1,MAPK3,MMP9,PIK3CB,PLAUR,RALB,TIMP2	C1 to C0	Inhibited	Mock
Cardiac Hypertrophy Signaling	2.97	0.0775	-2.357	AKT1,CHP1,GNAI2,GNB2,GNG5,IL6R,MAP2K2,MAP2K4,MAP3K5,MAP3K6,MAPK14,MAPK3,PIK3CD,PPP3CA,RAC2,RAF1,RALB,RHOG,TGFB1,TGFBR2	C1 to C0	Inhibited	NP
CREB Signaling in Neurons	2.97	0.0598	-2.401	ADGRE2,ADGRE3,ADGRE5,ADGRG1,ADGRG3,AKT1,C5AR1,CCR1,CCR3,CREB5,CXCR1,F2RL1,FFAR2,FPR1,FPR2,GNAI2,GNB2,GNG5,HCAR3,HRH2,IGF2R,MAP2K2,MAPK3,NTSR1,P2RY13,PIK3CD,PTAFR,PTGDR,RAF1,RALB,S1PR4,S1PR5,TGFA,TGFB1,TGFBR2,TGFBR3	C1 to C0	Inhibited	NP
Death Receptor Signaling	2.97	0.115	-1.508	ACTA2,ARHGDIB,CFLAR,FADD,FASLG,MAP2K4,MAP3K5,MAP4K4,NFKBIA,NFKBIB,TNFRSF1A	C1 to C0	Inhibited	NP
Role of MAPK Signaling in Promoting the Pathogenesis of Influenza	2.97	0.107	-2.309	ATP6V0D1,ATP6V1A,MAP2K2,MAP2K4,MAP3K5,MAPK14,MAPK3,NFKBIA,NFKBIB,RAF1,RALB,TCIRG1	C1 to C0	Inhibited	NP
Renal Cell Carcinoma Signaling	2.98	0.125	-1.414	AKT1,CRK,FOS,MAP2K2,MAPK3,PIK3CD,RAF1,RALB,TGFA,TGFB1	C1 to C0	Inhibited	NP
Chemokine Signaling	2.98	0.125	-0.632	CCR3,FOS,GNAI2,LIMK2,MAP2K2,MAPK14,MAPK3,MPRIP,RAF1,RALB	C1 to C0	Inhibited	NP
ILK Signaling	3	0.0859	-0.775	ACTA2,ACTN1,ACTN4,AKT1,CREB5,FOS,MAP2K4,MAPK3,MMP9,MYH9,PIK3CD,PPP2R1A,PPP2R2B,PTEN,RAC2,RHOG,TNFRSF1A	C1 to C0	Inhibited	NP
ERB2-ERBB3 Signaling	3	0.138	-1.667	AKT1,MAP2K2,MAPK3,PIK3CD,PTEN,RAF1,RALB,STAT3,STAT5B	C1 to C0	Inhibited	NP
IL-8 Signaling	3	0.0995	1.414	BCL2L1,CR2,EGF,GNA11,GNAI1,GNAI2,GNAZ,GNB2,GNG7,IQGAP1,IRAK3,MAP4K4,MYL9,PDGFC,PIK3C2A,PIK3C3,PIK3R2,PRKCQ,PTGS2,RHOH,RHOU	C1 to C0	Activated	P
Primary Immunodeficiency Signaling	3	0.182	0	CD19,CD3D,CD3E,CD40LG,CD79A,CIITA,IGLL1/IGLL5,LCK,TAP2,ZAP70	C1 to C0	Undetermined	P
PD-1, PD-L1 cancer immunotherapy pathway	3	0.132	-0.277	BCL2L1,CD247,CIP2A,CSNK2A1,HLA-DOA,HLA-DOB,LAT,LCK,PIK3C2A,PIK3C3,PIK3R2,PRKCQ,TGFB1,ZAP70	C1 to C0	Inhibited	P
Erythropoietin Signaling Pathway	3.01	0.0847	-0.258	APAF1,FASLG,FOS,GRB2,GSK3B,IFNG,MAPK1,MAPK3,OSM,PIK3CB,PRKCD,RAF1,RALB,STAT5B,TNFSF4	C1 to C0	Inhibited	Mock
GŒ±s Signaling	3.02	0.0992	-2.828	CREB5,GNA13,GNAI2,GNAZ,GNG10,GNG11,GPER1,HCAR3,MAPK1,MAPK3,PTGDR,PTGIR	C1 to C0	Inhibited	Mock
IL-1 Signaling	3.02	0.117	-1.414	FOS,GNAI2,GNB2,GNG5,IL1RAP,IRAK4,MAP2K4,MAPK14,MYD88,NFKBIA,NFKBIB	C1 to C0	Inhibited	NP
MSP-RON Signaling In Cancer Cells Pathway	3.04	0.0942	-1.941	CREB5,ELF1,FOS,GRB2,GSK3B,MAPK1,MAPK3,PIK3CB,PLAUR,RAF1,RALB,STAT3,VIM	C1 to C0	Inhibited	Mock
Regulation of the Epithelial-Mesenchymal Transition Pathway	3.04	0.0821	0	EGF,GRB2,GSK3B,JAG1,MAP2K4,MAPK1,MAPK3,MMP9,NCSTN,PIK3CB,PSENEN,RAF1,RALB,RBPJ,STAT3,TGFBR2	C1 to C0	Undetermined	Mock
Inflammasome pathway	3.05	0.25	-2.236	CASP5,MYD88,NAIP,NLRC4,TLR4	C1 to C0	Inhibited	Mock
Prolactin Signaling	3.06	0.116	-2.53	FOS,GRB2,MAPK1,MAPK3,PIK3CB,PRKCD,RAF1,RALB,STAT3,STAT5B	C1 to C0	Inhibited	Mock
PDGF Signaling	3.06	0.116	-2.53	FOS,GRB2,MAP2K4,MAPK1,MAPK3,PDGFA,PIK3CB,RAF1,RALB,STAT3	C1 to C0	Inhibited	Mock
Th2 Pathway	3.06	0.0949	-1.732	CD247,GRB2,IFNG,IL2RB,JAG1,NCSTN,PIK3CB,PSENEN,STAT5B,TBX21,TGFBR2,TGFBR3,TNFSF4	C1 to C0	Inhibited	Mock
Agranulocyte Adhesion and Diapedesis	3.06	0.0841	0	ACTA2,C5AR1,CCR1,CCR3,CXCL16,CXCR1,CXCR2,GNAI2,IL1B,IL1RN,MMP25,MMP8,MMP9,MSN,MYH9,SELL,TNFRSF1A,XCL1	C1 to C0	Undetermined	NP
ERK/MAPK Signaling	3.06	0.0841	-0.728	CREB5,CRK,ETS2,FOS,H3-3A/H3-3B,ITGAM,MAP2K2,MAPK3,PIK3CD,PPP1CA,PPP1R3D,PPP2R1A,PPP2R2B,RAC2,RAF1,RALB,STAT3,TLN1	C1 to C0	Inhibited	NP
Thrombopoietin Signaling	3.09	0.143	-1.667	FOS,GAB2,MAP2K2,MAPK3,PIK3CD,RAF1,RALB,STAT3,STAT5B	C1 to C0	Inhibited	NP
Colorectal Cancer Metastasis Signaling	3.12	0.0929	0.243	BCL2L1,EGF,GNA11,GNAI1,GNAI2,GNAZ,GNB2,GNG7,LEF1,MMP8,PDGFC,PIK3C2A,PIK3C3,PIK3R2,PRKAR2B,PTGS2,RHOH,RHOU,STAT1,TCF7,TGFB1,TGFBR2,TLR1,TLR4,TLR5	C1 to C0	Activated	P
Thrombin Signaling	3.13	0.081	-2.887	CAMK2G,EGF,GNA13,GNAI2,GNAZ,GNG10,GNG11,GRB2,MAPK1,MAPK14,MAPK3,MYL9,MYLK,PIK3CB,PRKCD,RAF1,RALB	C1 to C0	Inhibited	Mock
Protein Kinase A Signaling	3.13	0.0647	-2.132	CAMK2G,CREB5,DUSP18,GNA13,GNAI2,GNG10,GNG11,GSK3B,MAPK1,MAPK3,MTMR3,MYH10,MYL9,MYLK,PDE5A,PHKA2,PPP1R10,PPP3CA,PRKCD,PTEN,PTGS2,PXN,PYGL,RAF1,SIRPA,TGFBR2	C1 to C0	Inhibited	Mock
Role of JAK1 and JAK3 in Œ≥c Cytokine Signaling	3.13	0.13	0	GRB2,IL2RB,MAPK1,MAPK3,PIK3CB,RALB,STAT3,STAT5B,SYK	C1 to C0	Undetermined	Mock
Role of JAK1, JAK2 and TYK2 in Interferon Signaling	3.14	0.231	0	IFNAR1,IFNG,IFNGR2,PTPN6,RAF1,STAT3	C1 to C0	Undetermined	NP
PD-1, PD-L1 cancer immunotherapy pathway	3.14	0.113	0.905	AKT1,CBLB,HLA-E,IFNG,IFNGR2,IL2RB,IL2RG,PIK3CD,PTEN,STAT5B,TGFB1,TNFRSF1A	C1 to C0	Activated	NP
Neurotrophin/TRK Signaling	3.14	0.132	-1.897	AKT1,CREB5,FOS,MAP2K2,MAP2K4,MAP3K5,MAPK3,PIK3CD,RAF1,RALB	C1 to C0	Inhibited	NP
Iron homeostasis signaling pathway	3.14	0.101	0	ATP6V0D1,ATP6V1A,CD163,FBXL5,HP,IL6R,LRP1,MAPK3,SLC11A1,SMAD5,STAT3,STAT5B,STEAP3,TCIRG1	C1 to C0	Undetermined	NP
Hepatic Cholestasis	3.16	0.0847	0	ABCB1,FASLG,IFNG,IL1R1,IL1R2,IL1RAP,IL1RN,IRAK3,LY96,MAP2K4,MYD88,OSM,PRKCD,SLCO3A1,TLR4,TNFSF4	C1 to C0	Undetermined	Mock
ERBB4 Signaling	3.16	0.132	-1.89	GRB2,MAPK1,MAPK3,NCSTN,PIK3CB,PRKCD,PSENEN,RAF1,RALB	C1 to C0	Inhibited	Mock
HER-2 Signaling in Breast Cancer	3.18	0.0837	-1.698	AKT1,ARF5,ETS2,FCER1G,FOS,HCK,LYN,MAP2K2,MAPK3,NFKBIA,NFKBIB,NUP214,NUP50,PIK3CD,PTEN,RAF1,RALB,STAT3,TGFA	C1 to C0	Inhibited	NP
Pancreatic Adenocarcinoma Signaling	3.18	0.127	0.707	BCL2L1,BRCA2,E2F7,E2F8,EGF,HDAC1,HDAC3,PDGFC,PIK3C2A,PIK3C3,PIK3R2,PTGS2,RAD51,STAT1,TGFB1,TGFBR2	C1 to C0	Activated	P
Apoptosis Signaling	3.2	0.115	-0.302	CAPN1,FASLG,MAP2K2,MAP2K4,MAP3K5,MAP4K4,MAPK3,NFKBIA,NFKBIB,RAF1,RALB,TNFRSF1A	C1 to C0	Inhibited	NP
CD40 Signaling	3.21	0.134	-2.646	FOS,MAP2K4,MAPK1,MAPK14,MAPK3,PIK3CB,PTGS1,PTGS2,STAT3	C1 to C0	Inhibited	Mock
Role of MAPK Signaling in the Pathogenesis of Influenza	3.25	0.123	0	CCL2,IFNG,MAP2K4,MAPK1,MAPK14,MAPK3,PLA2G4A,PTGS2,RAF1,RALB	C1 to C0	Undetermined	Mock
Atherosclerosis Signaling	3.26	0.1	0	ALOX5,CCL2,CCR2,CD36,CLU,IFNG,IL1RN,MMP9,PDGFA,PLA2G4A,S100A8,SELP,SERPINA1	C1 to C0	Undetermined	Mock
Fc Epsilon RI Signaling	3.27	0.11	-2.496	AKT1,FCER1G,LYN,MAP2K2,MAP2K4,MAPK14,MAPK3,PIK3CD,RAC2,RAF1,RALB,SYK,VAV1	C1 to C0	Inhibited	NP
Airway Pathology in Chronic Obstructive Pulmonary Disease	3.27	0.11	0	CTSG,ELANE,FASLG,GZMB,IFNG,IL1B,MMP8,MMP9,MPO,ORM1,OSM,PRF1,TGFB1	C1 to C0	Undetermined	NP
P2Y Purigenic Receptor Signaling Pathway	3.29	0.101	-1.897	CREB5,FOS,GNAI2,GNG10,GNG11,ITGA2B,ITGB3,MAPK1,MAPK3,PIK3CB,PRKCD,RAF1,RALB	C1 to C0	Inhibited	Mock
Prolactin Signaling	3.3	0.128	-1	CEBPB,FOS,MAP2K2,MAPK3,NMI,PIK3CD,RAF1,RALB,SOCS3,STAT3,STAT5B	C1 to C0	Inhibited	NP
CXCR4 Signaling	3.3	0.0958	-2.496	AKT1,ARHGEF11,CRK,FOS,GNAI2,GNB2,GNG5,LYN,MAP2K2,MAP2K4,MAPK3,PIK3CD,RAC2,RAF1,RALB,RHOG	C1 to C0	Inhibited	NP
IL-23 Signaling Pathway	3.3	0.174	-0.707	AKT1,IL1B,NFKBIA,PIK3CD,RORA,SOCS3,STAT3,STAT4	C1 to C0	Inhibited	NP
UVC-Induced MAPK Signaling	3.31	0.157	-2.121	FOS,MAP2K4,MAPK1,MAPK14,MAPK3,PRKCD,RAF1,RALB	C1 to C0	Inhibited	Mock
4-1BB Signaling in T Lymphocytes	3.32	0.206	-1.342	MAP2K2,MAP2K4,MAP3K5,MAPK14,MAPK3,NFKBIA,NFKBIB	C1 to C0	Inhibited	NP
Cancer Drug Resistance By Drug Efflux	3.32	0.155	0	ABCB1,ABCG2,AKT1,MAP2K2,MAPK3,PIK3CD,PTEN,RAF1,RALB	C1 to C0	Undetermined	NP
Ephrin Receptor Signaling	3.33	0.0896	-2.84	AKT1,CREB5,CRK,GNAI2,GNB2,GNG5,ITGAM,LIMK2,MAP2K2,MAP4K4,MAPK3,PDGFD,RAC2,RAF1,RALB,SDCBP,STAT3,WAS	C1 to C0	Inhibited	NP
GP6 Signaling Pathway	3.35	0.102	-2.714	APBB1IP,BTK,FCER1G,FYB1,GRB2,GSK3B,ITGA2B,ITGB3,LYN,PIK3CB,PRKCD,SYK,VAV3	C1 to C0	Inhibited	Mock
Role of NFAT in Cardiac Hypertrophy	3.35	0.0818	-2.668	CACNA2D3,CAMK2G,GNAI2,GNG10,GNG11,GRB2,GSK3B,MAP2K4,MAPK1,MAPK14,MAPK3,PIK3CB,PPP3CA,PRKCD,RAF1,RALB,SLC8A3,TGFBR2	C1 to C0	Inhibited	Mock
IL-7 Signaling Pathway	3.37	0.128	-1.897	CCND3,GRB2,GSK3B,IFNG,LYN,MAPK1,MAPK14,MAPK3,PIK3CB,STAT5B	C1 to C0	Inhibited	Mock
Cardiac Hypertrophy Signaling	3.38	0.0775	-2.5	CACNA2D3,GNA13,GNAI2,GNAZ,GNG10,GNG11,GRB2,GSK3B,IL6R,MAP2K4,MAP3K2,MAPK1,MAPK14,MAPK3,MYL9,PIK3CB,PPP3CA,RAF1,RALB,TGFBR2	C1 to C0	Inhibited	Mock
Pancreatic Adenocarcinoma Signaling	3.38	0.103	-2.714	E2F3,EGF,GRB2,MAP2K4,MAPK1,MAPK3,MMP9,PIK3CB,PTGS2,RAF1,STAT3,TGFA,TGFBR2	C1 to C0	Inhibited	Mock
PEDF Signaling	3.38	0.131	-1.667	AKT1,CFLAR,FASLG,MAPK14,MAPK3,NFKBIA,NFKBIB,PIK3CD,RAF1,RALB,SOD2	C1 to C0	Inhibited	NP
Endocannabinoid Cancer Inhibition Pathway	3.39	0.0979	-1.069	CASP4,CASP5,CCND3,CREB5,GNA13,GNAI2,GSK3B,MAP2K4,MAPK1,MAPK14,MAPK3,PIK3CB,RAF1,VIM	C1 to C0	Inhibited	Mock
Role of JAK1, JAK2 and TYK2 in Interferon Signaling	3.4	0.231	0	IFNAR1,IFNG,IFNGR1,IFNGR2,RAF1,STAT3	C1 to C0	Undetermined	Mock
RANK Signaling in Osteoclasts	3.45	0.121	-3.317	CBL,FOS,GSN,MAP2K4,MAP3K2,MAPK1,MAPK14,MAPK3,PIK3CB,PPP3CA,RAF1	C1 to C0	Inhibited	Mock
GDNF Family Ligand-Receptor Interactions	3.45	0.132	-2.333	DOK3,FOS,GRB2,MAP2K4,MAPK1,MAPK3,PDLIM7,PIK3CB,RAF1,RALB	C1 to C0	Inhibited	Mock
Oncostatin M Signaling	3.47	0.186	-2.121	CHI3L1,MAP2K2,MAPK3,OSM,RAF1,RALB,STAT3,STAT5B	C1 to C0	Inhibited	NP
LPS/IL-1 Mediated Inhibition of RXR Function	3.47	0.0837	0.905	ABCB1,ACOX1,ACSL1,ACSL4,CD14,CHST15,IL1B,IL1R2,IL1RAP,IL1RN,MAP2K4,MGST1,MGST3,MYD88,NCOA1,NR1H2,RARA,SULT1A1,SULT1B1,TLR4,TNFRSF1A	C1 to C0	Activated	NP
PD-1, PD-L1 cancer immunotherapy pathway	3.48	0.113	1.732	CD247,FBXO38,GSK3B,HLA-E,IFNG,IFNGR1,IFNGR2,IL2RB,PIK3CB,PTEN,STAT5B,ZAP70	C1 to C0	Activated	Mock
Erythropoietin Signaling Pathway	3.49	0.096	-0.728	AKT1,FASLG,FOS,IFNG,IL1B,MAP2K2,MAPK3,NFKBIA,NFKBIB,OSM,PIK3CD,PTPN6,RAC2,RAF1,RALB,STAT5B,TGFB1	C1 to C0	Inhibited	NP
Apelin Endothelial Signaling Pathway	3.5	0.101	-2.714	CCL2,FOS,GNA13,GNAI2,GNAZ,GNG10,GNG11,MAP2K4,MAPK1,MAPK3,PIK3CB,PRKCD,RAF1,RALB	C1 to C0	Inhibited	Mock
Phagosome Maturation	3.51	0.101	0	ATP6V0D1,ATP6V1A,CTSA,CTSD,CTSG,CTSW,HLA-E,LAMP2,MPO,NCF1,NCF2,RAB5C,RAC2,TAP1,TCIRG1,VAMP3	C1 to C0	Undetermined	NP
PPARŒ±/RXRŒ± Activation	3.52	0.0933	0.5	ACOX1,BCL3,IL1B,IL1R2,IL1RAP,MAP2K2,MAP2K4,MAP4K4,MAPK14,MAPK3,NFKBIA,NFKBIB,RAF1,RALB,STAT5B,TGFB1,TGFBR2,TGFBR3	C1 to C0	Activated	NP
CD40 Signaling	3.52	0.149	-1.265	FOS,MAP2K2,MAP2K4,MAPK14,MAPK3,NFKBIA,NFKBIB,PIK3CD,STAT3,TRAF5	C1 to C0	Inhibited	NP
Coagulation System	3.53	0.2	0.378	F13A1,F5,PLAUR,PROS1,SERPINA1,TFPI,VWF	C1 to C0	Activated	Mock
Endometrial Cancer Signaling	3.53	0.15	-1.134	CTNNA1,GRB2,GSK3B,MAPK1,MAPK3,PIK3CB,PTEN,RAF1,RALB	C1 to C0	Inhibited	Mock
Regulation Of The Epithelial Mesenchymal Transition By Growth Factors Pathway	3.55	0.0938	-1.886	AKT1,DOCK10,FASLG,FOS,IL6R,MAP2K2,MAP2K4,MAPK14,MAPK3,MMP9,PDGFD,PIK3CD,RAF1,RALB,STAT3,TGFB1,TGFBR2,TNFRSF1A	C1 to C0	Inhibited	NP
Renin-Angiotensin Signaling	3.56	0.108	-2.309	CCL2,FOS,GRB2,MAP2K4,MAPK1,MAPK14,MAPK3,PAK1,PIK3CB,PRKCD,RAF1,RALB,STAT3	C1 to C0	Inhibited	Mock
Role of PI3K/AKT Signaling in the Pathogenesis of Influenza	3.56	0.152	-1	AKT1,CRK,GNAI2,IFNAR1,IFNG,MAP2K2,MAPK3,NFKBIA,NFKBIB,PIK3CD	C1 to C0	Inhibited	NP
Necroptosis Signaling Pathway	3.56	0.102	-1.5	CAPN1,CFLAR,CHP1,FADD,FASLG,IFNAR1,IRF9,MLKL,PPP3CA,PYCARD,PYGL,RIPK3,TLR4,TNFRSF1A,TNIP1,TSPO	C1 to C0	Inhibited	NP
IL-22 Signaling	3.58	0.25	-2.449	MAP2K4,MAPK1,MAPK14,MAPK3,STAT3,STAT5B	C1 to C0	Inhibited	Mock
Cholecystokinin/Gastrin-mediated Signaling	3.59	0.109	-2.496	FOS,GNA13,GRB2,IL1RN,MAP2K4,MAPK1,MAPK14,MAPK3,PRKCD,PTGS2,PXN,RAF1,RALB	C1 to C0	Inhibited	Mock
Endocannabinoid Developing Neuron Pathway	3.6	0.114	-3.051	AKT1,CREB5,GNAI2,GNB2,GNG5,MAP2K2,MAP2K4,MAPK14,MAPK3,PIK3CD,RAC2,RAF1,RALB,STAT3	C1 to C0	Inhibited	NP
Sertoli Cell-Sertoli Cell Junction Signaling	3.63	0.0922	0	ACTA2,ACTN1,ACTN4,AKT1,CTNNA1,EPN1,ITGAM,MAP2K2,MAP2K4,MAP3K5,MAP3K6,MAPK14,MAPK3,PTEN,RAF1,RALB,TGFBR3,TNFRSF1A,WAS	C1 to C0	Undetermined	NP
Role of IL-17F in Allergic Inflammatory Airway Diseases	3.65	0.178	-2.646	CCL2,CREB5,CXCL1,CXCL5,IL17RA,MAPK1,MAPK3,RAF1	C1 to C0	Inhibited	Mock
Acute Myeloid Leukemia Signaling	3.67	0.132	-1.897	AKT1,CSF3R,MAP2K2,MAP2K4,MAPK3,PIK3CD,RAF1,RALB,RARA,SPI1,STAT3,STAT5B	C1 to C0	Inhibited	NP
Role of Tissue Factor in Cancer	3.69	0.112	0	CXCL1,GNA13,ITGB3,LYN,MAPK1,MAPK14,MAPK3,PAK1,PIK3CB,PLAUR,PTEN,RALB,STAT5B	C1 to C0	Undetermined	Mock
LPS-stimulated MAPK Signaling	3.69	0.129	-2.111	FOS,MAP2K4,MAPK1,MAPK14,MAPK3,PAK1,PIK3CB,PRKCD,RAF1,RALB,TLR4	C1 to C0	Inhibited	Mock
Airway Inflammation in Asthma	3.69	0.212	0	CCL2,IFNG,IFNGR1,IFNGR2,MMP9,OSM,RNASE2	C1 to C0	Undetermined	Mock
MIF Regulation of Innate Immunity	3.7	0.182	-2.121	FOS,LY96,MAP2K4,MAPK1,MAPK3,PLA2G4A,PTGS2,TLR4	C1 to C0	Inhibited	Mock
HMGB1 Signaling	3.7	0.0958	-2.496	CCL2,FASLG,FOS,IFNG,IFNGR1,IFNGR2,IL1R1,MAP2K4,MAPK1,MAPK14,MAPK3,OSM,PIK3CB,RALB,TLR4,TNFSF4	C1 to C0	Inhibited	Mock
Role of IL-17A in Psoriasis	3.74	0.357	-2.236	CXCL1,CXCL5,IL17RA,S100A8,S100A9	C1 to C0	Inhibited	Mock
Estrogen Receptor Signaling	3.76	0.0693	-3.8	CACNA2D3,CREB5,EGF,FOS,GNA13,GNAI2,GNAZ,GNG10,GNG11,GPER1,GRB2,GSK3B,IGF2R,MAPK1,MAPK3,MMP25,MMP8,MMP9,MYL9,NCOA1,NDUFB3,PAK1,PIK3CB,PRKCD,PTEN,RAF1,RALB,SOD2	C1 to C0	Inhibited	Mock
FAT10 Cancer Signaling Pathway	3.76	0.18	-0.707	AKT1,IFNG,NFKBIA,NFKBIB,STAT3,TGFB1,TGFBR2,TGFBR3,TNFRSF1A	C1 to C0	Inhibited	NP
G Beta Gamma Signaling	3.8	0.109	-2.673	BTK,CACNA2D3,GNA13,GNAI2,GNAZ,GNG10,GNG11,GRB2,MAPK1,MAPK3,PAK1,PRKCD,RAF1,RALB	C1 to C0	Inhibited	Mock
G-Protein Coupled Receptor Signaling	3.82	0.0797	0	CAMK2G,CREB5,CXCR2,FPR1,FPR2,GNAI2,GPER1,GRB2,HCAR3,LAMTOR3,MAPK1,MAPK3,P2RY13,PDE5A,PIK3CB,PTGDR,PTGIR,RAF1,RALB,RGS18,S1PR3,STAT3	C1 to C0	Undetermined	Mock
p70S6K Signaling	3.82	0.114	0.258	AKT1,F2RL1,GNAI2,IL2RG,IL4R,LYN,MAP2K2,MAPK3,PIK3CD,PLD1,PPP2R1A,PPP2R2B,RAF1,RALB,SYK	C1 to C0	Activated	NP
Osteoarthritis Pathway	3.82	0.0897	0	ALPL,CASP4,CEBPB,CREB5,CTNNA1,CXCR2,FADD,IL1B,IL1R2,IL1RAP,ITGAM,LRP1,MMP9,NAMPT,RBPJ,SMAD5,TGFB1,TGFBR2,TLR2,TLR4,TNFRSF1A	C1 to C0	Undetermined	NP
IL-17A Signaling in Fibroblasts	3.82	0.211	0	CEBPB,CEBPD,FOS,IL17RA,MAPK14,MAPK3,NFKBIA,NFKBIB	C1 to C0	Undetermined	NP
MSP-RON Signaling In Macrophages Pathway	3.82	0.12	-1.604	ARG1,CREB5,FOS,GAB2,IFNG,IFNGR2,ITGAM,MAPK3,PIK3CD,RALB,SBNO2,SOCS3,STAT3,TLR4	C1 to C0	Inhibited	NP
Signaling by Rho Family GTPases	3.89	0.0858	-1.213	ACTA2,ARHGEF11,FOS,GNAI2,GNB2,GNG5,IQGAP1,ITGAM,LIMK2,MAP2K2,MAP2K4,MAPK3,MSN,NCF1,NCF2,PIK3CD,PKN1,PLD1,RAC2,RAF1,RHOG,SLC9A1,WAS	C1 to C0	Inhibited	NP
FLT3 Signaling in Hematopoietic Progenitor Cells	3.91	0.138	-2.714	CBL,CREB5,GRB2,MAPK1,MAPK14,MAPK3,PIK3CB,RAF1,RALB,STAT3,STAT5B	C1 to C0	Inhibited	Mock
ERB2-ERBB3 Signaling	3.97	0.154	-1.897	GRB2,GSK3B,MAPK1,MAPK3,PIK3CB,PTEN,RAF1,RALB,STAT3,STAT5B	C1 to C0	Inhibited	Mock
PPARŒ±/RXRŒ± Activation	3.98	0.0933	0.943	ABCA1,ACOX1,CD36,GRB2,IL1R1,IL1R2,IL1RAP,ITGB5,MAP2K4,MAP4K4,MAPK1,MAPK14,MAPK3,RAF1,RALB,STAT5B,TGFBR2,TGFBR3	C1 to C0	Activated	Mock
Endocannabinoid Developing Neuron Pathway	4.01	0.114	-1.941	CREB5,GNAI2,GNG10,GNG11,GSK3B,MAP2K4,MAPK1,MAPK14,MAPK3,MGLL,PIK3CB,RAF1,RALB,STAT3	C1 to C0	Inhibited	Mock
cAMP-mediated signaling	4.01	0.0873	-2.982	CAMK2G,CREB5,CXCR2,FPR1,FPR2,GNAI2,GPER1,HCAR3,LAMTOR3,MAPK1,MAPK3,P2RY13,PDE5A,PPP3CA,PTGDR,PTGIR,RAF1,RGS18,S1PR3,STAT3	C1 to C0	Inhibited	Mock
GM-CSF Signaling	4.02	0.157	-1.897	AKT1,HCK,LYN,MAP2K2,MAPK3,PIK3CD,PPP3CA,RAF1,RALB,STAT3,STAT5B	C1 to C0	Inhibited	NP
Endothelin-1 Signaling	4.03	0.0942	-2.828	CASP4,CASP5,FOS,GNA13,GNAI2,GNAZ,GRB2,GUCY1A1,MAPK1,MAPK14,MAPK3,PIK3CB,PLA2G4A,PRKCD,PTGS1,PTGS2,RAF1,RALB	C1 to C0	Inhibited	Mock
Thrombopoietin Signaling	4.06	0.159	-2.53	FOS,GRB2,MAPK1,MAPK3,PIK3CB,PRKCD,RAF1,RALB,STAT3,STAT5B	C1 to C0	Inhibited	Mock
Œ±-Adrenergic Signaling	4.06	0.123	-2.333	GNA13,GNAI2,GNAZ,GNG10,GNG11,MAPK1,MAPK3,PHKA2,PRKCD,PYGL,RAF1,RALB,SLC8A3	C1 to C0	Inhibited	Mock
Role of MAPK Signaling in Inhibiting the Pathogenesis of Influenza	4.08	0.145	-2.714	CCL2,IFNG,MAP2K4,MAPK1,MAPK14,MAPK3,MYD88,PLA2G4A,PTGS2,RAF1,TLR4	C1 to C0	Inhibited	Mock
GNRH Signaling	4.1	0.0957	-3	CACNA2D3,CAMK2G,CREB5,FOS,GNAI2,GNG10,GNG11,GRB2,MAP2K4,MAP3K2,MAPK1,MAPK14,MAPK3,PAK1,PRKCD,PXN,RAF1,RALB	C1 to C0	Inhibited	Mock
Regulation of Cellular Mechanics by Calpain Protease	4.14	0.135	-1.342	ACTN1,CCND3,EGF,GRB2,ITGA2B,ITGAM,ITGB3,ITGB5,MAPK1,MAPK3,PXN,RALB	C1 to C0	Inhibited	Mock
CCR3 Signaling in Eosinophils	4.15	0.111	-1.667	GNA13,GNAI2,GNAZ,GNG10,GNG11,MAPK1,MAPK14,MAPK3,MYLK,PAK1,PIK3CB,PLA2G4A,PRKCD,RAF1,RALB	C1 to C0	Inhibited	Mock
IL-2 Signaling	4.17	0.164	-2.53	FOS,GRB2,IL2RB,MAPK1,MAPK3,PIK3CB,RAF1,RALB,STAT5B,SYK	C1 to C0	Inhibited	Mock
Coronavirus Pathogenesis Pathway	4.18	0.0936	-1.147	ATP6AP1,ATP6V1A,CCL2,CCR2,E2F3,FASLG,FOS,IFNAR1,IFNG,IL17RA,MAP2K4,MAPK1,MAPK14,MAPK3,PTGS2,RAB7A,STAT3,TGFBR2,TLR7	C1 to C0	Inhibited	Mock
CXCR4 Signaling	4.19	0.102	-2.673	FOS,GNA13,GNAI2,GNAZ,GNG10,GNG11,LYN,MAP2K4,MAPK1,MAPK3,MYL9,PAK1,PIK3CB,PRKCD,PXN,RAF1,RALB	C1 to C0	Inhibited	Mock
Neuregulin Signaling	4.21	0.12	-2.53	EGF,GRB2,ITGA2B,ITGAM,ITGB3,ITGB5,MAPK1,MAPK3,PRKCD,PTEN,RAF1,RALB,STAT5B,TGFA	C1 to C0	Inhibited	Mock
IL-17A Signaling in Airway Cells	4.21	0.164	-1.508	AKT1,IL17RA,MAP2K2,MAP2K4,MAPK14,MAPK3,NFKBIA,NFKBIB,PIK3CD,PTEN,STAT3	C1 to C0	Inhibited	NP
IL-10 Signaling	4.27	0.153	0	FCGR2A,FOS,IL1R1,IL1R2,IL1RAP,IL1RN,MAP2K4,MAP4K4,MAPK1,MAPK14,STAT3	C1 to C0	Undetermined	Mock
Ephrin B Signaling	4.27	0.153	-2.121	CBL,GNA13,GNAI2,GNAZ,GNG10,GNG11,MAPK1,MAPK3,PAK1,PXN,VAV3	C1 to C0	Inhibited	Mock
Breast Cancer Regulation by Stathmin1	4.27	0.0676	-2.722	ADGRE2,ADGRE3,ADGRE5,ADGRG1,ADGRG3,ARHGEF11,C5AR1,CCR1,CCR3,CREB5,CXCR1,F2RL1,FFAR2,FPR1,FPR2,GNB2,GNG5,HCAR3,HRH2,MAP2K2,MAPK3,MMP9,NTSR1,P2RY13,PIK3CD,PPP1CA,PPP1R3D,PPP2R1A,PPP2R2B,PPP4C,PTAFR,PTGDR,RAC2,RAF1,RALB,S1PR4,S1PR5,STAT3,TGFA,TGFB1	C1 to C0	Inhibited	NP
Role of Pattern Recognition Receptors in Recognition of Bacteria and Viruses	4.27	0.128	-0.277	C1QA,C1QB,CASP1,CD40LG,CLEC7A,DDX58,EIF2AK2,IFIH1,OAS1,OAS2,OAS3,PIK3C2A,PIK3C3,PIK3R2,PRKCQ,TGFB1,TLR1,TLR4,TLR5,TNFSF10	C1 to C0	Inhibited	P
HMGB1 Signaling	4.28	0.108	-0.775	AKT1,FASLG,FOS,IFNG,IFNGR2,IL1B,MAP2K2,MAP2K4,MAPK14,MAPK3,OSM,PIK3CD,RAC2,RALB,RHOG,TGFB1,TLR4,TNFRSF1A	C1 to C0	Inhibited	NP
ILK Signaling	4.3	0.096	-3	ACTB,ACTN1,CREB5,FOS,GSK3B,ITGB3,ITGB5,MAP2K4,MAPK1,MAPK3,MMP9,MYH10,MYL9,PIK3CB,PPP2R2B,PTEN,PTGS2,PXN,VIM	C1 to C0	Inhibited	Mock
IL-17A Signaling in Gastric Cells	4.3	0.269	-2.646	CXCL1,FOS,IL17RA,MAP2K4,MAPK1,MAPK14,MAPK3	C1 to C0	Inhibited	Mock
GM-CSF Signaling	4.37	0.157	-2.53	CAMK2G,GRB2,LYN,MAPK1,MAPK3,PIK3CB,PPP3CA,RAF1,RALB,STAT3,STAT5B	C1 to C0	Inhibited	Mock
p38 MAPK Signaling	4.37	0.127	-1.069	CREB5,FADD,FASLG,H3-3A/H3-3B,IL1B,IL1R2,IL1RAP,IL1RN,IRAK4,MAP2K4,MAP3K5,MAPK14,TGFB1,TGFBR2,TNFRSF1A	C1 to C0	Inhibited	NP
Role of IL-17A in Arthritis	4.39	0.175	0	CCL2,CXCL1,CXCL5,IL17RA,MAP2K4,MAPK1,MAPK14,MAPK3,PIK3CB,PTGS2	C1 to C0	Undetermined	Mock
Role of MAPK Signaling in Inhibiting the Pathogenesis of Influenza	4.4	0.158	-1.155	IFNG,IL1B,MAP2K2,MAP2K4,MAP3K5,MAPK14,MAPK3,MYD88,NFKBIA,NFKBIB,RAF1,TLR4	C1 to C0	Inhibited	NP
14-3-3-mediated Signaling	4.41	0.118	-1.732	CBL,FOS,GRB2,GSK3B,MAP2K4,MAPK1,MAPK3,PIK3CB,PRKCD,RAF1,RALB,SNCA,TUBA1A,TUBB1,VIM	C1 to C0	Inhibited	Mock
PI3K Signaling in B Lymphocytes	4.41	0.112	-3	ATF6,BTK,CAMK2G,CBL,FOS,LYN,MAPK1,MAPK3,PIK3CB,PPP3CA,PTEN,RAF1,RALB,SYK,TLR4,VAV3	C1 to C0	Inhibited	Mock
FAK Signaling	4.41	0.128	0	ACTA2,AKT1,ARHGAP26,ASAP1,CAPN1,CRK,ITGAM,MAP2K2,MAPK3,PIK3CD,PTEN,RAF1,RALB,TLN1,WAS	C1 to C0	Undetermined	NP
Phagosome Maturation	4.42	0.107	0	ATP6AP1,ATP6V0D1,ATP6V0E1,ATP6V1A,ATP6V1B2,ATP6V1C1,ATP6V1D,CTSS,CTSW,CYBB,HLA-E,LAMP2,NCF1,NCF2,RAB7A,TUBA1A,TUBB1	C1 to C0	Undetermined	Mock
mTOR Signaling	4.42	0.0991	-0.333	AKT1,FAU,MAPK3,PIK3CD,PLD1,PPP2R1A,PPP2R2B,RAC2,RALB,RHOG,RPS10,RPS11,RPS12,RPS15A,RPS24,RPS25,RPS27,RPS29,RPS3A,RPS8,ULK1	C1 to C0	Inhibited	NP
Clathrin-mediated Endocytosis Signaling	4.43	0.0984	0	ACTB,ARPC3,CBL,CLU,CTTN,DAB2,DNM3,EGF,GRB2,ITGB3,ITGB5,NUMB,PDGFA,PIK3CB,PPP3CA,RAB7A,S100A8,SERPINA1,USP9X	C1 to C0	Undetermined	Mock
Inhibition of Angiogenesis by TSP1	4.43	0.235	-1.89	CD36,GUCY1A1,MAP2K4,MAPK1,MAPK14,MMP9,TGFBR2,THBS1	C1 to C0	Inhibited	Mock
Remodeling of Epithelial Adherens Junctions	4.45	0.162	0	ACTB,ACTN1,ARPC3,CLIP1,CTNNA1,DNM3,IQGAP1,RAB7A,TUBA1A,TUBB1,ZYX	C1 to C0	Undetermined	Mock
Regulation Of The Epithelial Mesenchymal Transition By Growth Factors Pathway	4.45	0.099	-3.441	EGF,FASLG,FOS,GRB2,GSK3B,IL6R,MAP2K4,MAPK1,MAPK14,MAPK3,MMP9,PDGFA,PIK3CB,RAF1,RALB,STAT3,TGFBR2,TNFSF4,VIM	C1 to C0	Inhibited	Mock
Glioma Signaling	4.49	0.121	-3.051	CAMK2G,CCND3,E2F3,EGF,GRB2,IGF2R,MAPK1,MAPK3,PDGFA,PIK3CB,PRKCD,PTEN,RAF1,RALB,TGFA	C1 to C0	Inhibited	Mock
EGF Signaling	4.49	0.182	-3.162	EGF,FOS,GRB2,MAP2K4,MAPK1,MAPK14,MAPK3,PIK3CB,RAF1,STAT3	C1 to C0	Inhibited	Mock
IL-1 Signaling	4.5	0.138	-2.828	FOS,GNA13,GNAI2,GNAZ,GNG10,GNG11,IL1R1,IL1RAP,IRAK3,MAP2K4,MAPK1,MAPK14,MYD88	C1 to C0	Inhibited	Mock
IL-17A Signaling in Airway Cells	4.5	0.164	-3	CXCL1,CXCL5,GSK3B,IL17RA,MAP2K4,MAPK1,MAPK14,MAPK3,PIK3CB,PTEN,STAT3	C1 to C0	Inhibited	Mock
LXR/RXR Activation	4.51	0.122	1.069	ABCA1,CCL2,CD36,CLU,HMGCR,IL1R1,IL1R2,IL1RAP,IL1RN,LY96,MMP9,PTGS2,S100A8,SERPINA1,TLR4	C1 to C0	Activated	Mock
Oncostatin M Signaling	4.51	0.209	-2.333	CHI3L1,GRB2,MAPK1,MAPK3,OSM,RAF1,RALB,STAT3,STAT5B	C1 to C0	Inhibited	Mock
Role of Osteoblasts, Osteoclasts and Chondrocytes in Rheumatoid Arthritis	4.51	0.0938	0	ALPL,BMP6,CBL,FOS,GSK3B,GSN,IFNG,IL1R1,IL1R2,IL1RAP,IL1RN,ITGB3,LRP1,MAP2K4,MAPK1,MAPK14,MAPK3,MMP8,NAIP,PIK3CB,PPP3CA	C1 to C0	Undetermined	Mock
Paxillin Signaling	4.51	0.13	-1.897	ACTB,ACTN1,GRB2,ITGA2B,ITGAM,ITGB3,ITGB5,MAP2K4,MAPK1,MAPK14,PAK1,PIK3CB,PXN,RALB	C1 to C0	Inhibited	Mock
IL-3 Signaling	4.52	0.152	-2.309	FOS,GRB2,MAPK1,MAPK3,PAK1,PIK3CB,PPP3CA,PRKCD,RAF1,RALB,STAT3,STAT5B	C1 to C0	Inhibited	Mock
GŒ±i Signaling	4.52	0.116	-1.941	CXCR2,FPR1,FPR2,GNA13,GNAI2,GNAZ,GNG10,GNG11,GRB2,MAPK1,MAPK3,P2RY13,RAF1,RALB,S1PR3,STAT3	C1 to C0	Inhibited	Mock
IL-17 Signaling	4.54	0.102	-2.982	CCL2,CXCL1,CXCL5,FASLG,FOS,GSK3B,IFNG,IL17RA,LCN2,MAP2K4,MAPK1,MAPK14,MAPK3,MMP9,OSM,PIK3CB,PTGS2,RALB,TNFSF4	C1 to C0	Inhibited	Mock
IL-2 Signaling	4.57	0.18	-0.905	AKT1,FOS,IL2RB,IL2RG,MAP2K2,MAPK3,PIK3CD,RAF1,RALB,STAT5B,SYK	C1 to C0	Inhibited	NP
Crosstalk between Dendritic Cells and Natural Killer Cells	4.6	0.143	-2.714	ACTB,CAMK2G,FASLG,HLA-E,IFNG,IL2RB,KIR3DL2,KLRC4-KLRK1/KLRK1,KLRD1,NCR3,PRF1,TLR4,TLR7	C1 to C0	Inhibited	Mock
Hepatic Cholestasis	4.61	0.106	0	ABCB1,CD14,FASLG,IFNG,IL1B,IL1R2,IL1RAP,IL1RN,IRAK4,MAP2K4,MYD88,NFKBIA,NFKBIB,NR1H2,OSM,RARA,SLCO3A1,TGFB1,TLR4,TNFRSF1A	C1 to C0	Undetermined	NP
LPS-stimulated MAPK Signaling	4.61	0.153	-1.155	CD14,FOS,MAP2K2,MAP2K4,MAP3K5,MAPK14,MAPK3,NFKBIA,NFKBIB,PIK3CD,RAF1,RALB,TLR4	C1 to C0	Inhibited	NP
Role of Pattern Recognition Receptors in Recognition of Bacteria and Viruses	4.64	0.115	-2.714	C5AR1,FASLG,IFNG,IL1B,MAP2K4,MAPK3,MYD88,NOD2,OSM,PIK3CD,PTX3,SYK,TGFB1,TLR1,TLR2,TLR4,TLR5,TLR8	C1 to C0	Inhibited	NP
PTEN Signaling	4.65	0.113	1.732	CBL,FASLG,GRB2,GSK3B,IGF2R,ITGA2B,ITGAM,ITGB3,ITGB5,MAPK1,MAPK3,PIK3CB,PTEN,RAF1,RALB,TGFBR2,TGFBR3	C1 to C0	Activated	Mock
MSP-RON Signaling In Macrophages Pathway	4.73	0.128	-1.291	ARG1,CREB5,FOS,GRB2,IFNG,IFNGR1,IFNGR2,ITGAM,MAPK1,MAPK3,PIK3CB,PTGS2,RALB,STAT3,TLR4	C1 to C0	Inhibited	Mock
ERK/MAPK Signaling	4.77	0.0981	-1.5	CREB5,ELF1,FOS,GRB2,ITGA2B,ITGAM,ITGB3,ITGB5,LAMTOR3,MAPK1,MAPK3,PAK1,PIK3CB,PLA2G4A,PPP1R10,PPP2R2B,PRKCD,PXN,RAF1,RALB,STAT3	C1 to C0	Inhibited	Mock
iNOS Signaling	4.77	0.213	0	CD14,FOS,IFNG,IFNGR2,IRAK4,MAPK14,MYD88,NFKBIA,NFKBIB,TLR4	C1 to C0	Undetermined	NP
Role of JAK1 and JAK3 in Œ≥c Cytokine Signaling	4.79	0.174	0	FES,IL2RB,IL2RG,IL4R,MAPK3,PIK3CD,RALB,SOCS3,STAT3,STAT5B,STAT6,SYK	C1 to C0	Undetermined	NP
Th1 Pathway	4.79	0.131	-1.387	IFNAR1,IFNG,IFNGR2,IL10RB,IL18R1,IL6R,KLRC1,KLRD1,NCSTN,NFIL3,PIK3CD,SOCS3,STAT3,STAT4,TBX21,VAV1	C1 to C0	Inhibited	NP
Cardiac Hypertrophy Signaling (Enhanced)	4.79	0.0725	-1.333	AKT1,ATF6,CHP1,CXCR1,CXCR2,FASLG,GNAI2,GNB2,GNG5,IFNAR1,IFNG,IL10RB,IL17RA,IL18R1,IL1B,IL1R2,IL2RB,IL2RG,IL4R,IL6R,ITGAM,MAP2K2,MAP2K4,MAP3K5,MAP3K6,MAPK14,MAPK3,OSM,PIK3CD,PKN1,PPP3CA,PTEN,RAF1,RALB,STAT3,TGFB1,TGFBR2,TGFBR3,TNFRSF1A	C1 to C0	Inhibited	NP
Axonal Guidance Signaling	4.86	0.0711	0	ABLIM3,ADAM19,ARPC3,BMP6,EGF,GNA13,GNAI2,GNAZ,GNG10,GNG11,GRB2,GSK3B,ITGA2B,ITGAM,ITGB3,ITGB5,MAPK1,MAPK3,MME,MMP25,MMP8,MMP9,MYL9,PAK1,PDGFA,PIK3CB,PLXNC1,PPP3CA,PRKCD,PXN,RAF1,RALB,SDCBP,SEMA4A,TUBA1A,TUBB1	C1 to C0	Undetermined	Mock
Role of MAPK Signaling in Promoting the Pathogenesis of Influenza	4.95	0.134	-2.84	ATP6AP1,ATP6V0D1,ATP6V0E1,ATP6V1A,ATP6V1B2,ATP6V1C1,ATP6V1D,MAP2K4,MAPK1,MAPK14,MAPK3,PLA2G4A,PTGS2,RAF1,RALB	C1 to C0	Inhibited	Mock
Hepatic Fibrosis / Hepatic Stellate Cell Activation	4.96	0.108	0	ACTA2,CD14,FASLG,IFNAR1,IFNG,IFNGR2,IL1B,IL1R2,IL1RAP,IL4R,IL6R,MMP9,MYH9,PDGFD,TGFA,TGFB1,TGFBR2,TIMP1,TIMP2,TLR4,TNFRSF1A	C1 to C0	Undetermined	NP
Ceramide Signaling	5.01	0.156	-0.832	AKT1,CTSD,FOS,MAP2K4,MAPK3,NSMAF,PIK3CD,PPP2R1A,PPP2R2B,RAF1,RALB,S1PR4,S1PR5,TNFRSF1A	C1 to C0	Inhibited	NP
Molecular Mechanisms of Cancer	5.01	0.0787	0	AKT1,ARHGEF11,ATM,CBL,CDK14,CDKN2D,CFLAR,CRK,CTNNA1,FADD,FASLG,FOS,GAB2,GNAI2,GNB2,GNG5,ITGAM,LRP1,MAP2K2,MAP2K4,MAP3K5,MAPK14,MAPK3,NCSTN,NFKBIA,NFKBIB,PIK3CD,RAC2,RAF1,RALB,RBPJ,RHOG,SMAD5,TGFB1,TGFBR2	C1 to C0	Undetermined	NP
iNOS Signaling	5.03	0.213	-3.162	FOS,IFNG,IFNGR1,IFNGR2,IRAK3,LY96,MAPK1,MAPK14,MYD88,TLR4	C1 to C0	Inhibited	Mock
Germ Cell-Sertoli Cell Junction Signaling	5.06	0.111	0	ACTB,ACTN1,AFDN,CTNNA1,GSN,IQGAP1,MAP2K4,MAP3K2,MAPK1,MAPK14,MAPK3,PAK1,PIK3CB,PXN,RALB,TGFBR2,TUBA1A,TUBB1,ZYX	C1 to C0	Undetermined	Mock
Role of JAK family kinases in IL-6-type Cytokine Signaling	5.12	0.32	0	IL6R,MAP2K4,MAPK14,MAPK3,OSM,SOCS3,STAT3,STAT5B	C1 to C0	Undetermined	NP
Th1 Pathway	5.14	0.131	-3.606	CD247,CD8A,GRB2,IFNAR1,IFNG,IFNGR1,IFNGR2,IL6R,KLRC1,KLRD1,NCSTN,NFIL3,PIK3CB,PSENEN,STAT3,TBX21	C1 to C0	Inhibited	Mock
ERBB Signaling	5.14	0.149	-2.138	EGF,FOS,GRB2,GSK3B,MAP2K4,MAPK1,MAPK14,MAPK3,PAK1,PIK3CB,PRKCD,RAF1,RALB,TGFA	C1 to C0	Inhibited	Mock
IL-12 Signaling and Production in Macrophages	5.17	0.125	0	CLU,FOS,IFNG,IFNGR1,MAP2K4,MAPK1,MAPK14,MAPK3,MYD88,NCOA1,PIK3CB,PRKCD,RAB7A,S100A8,SERPINA1,TLR2,TLR4	C1 to C0	Undetermined	Mock
PPAR Signaling	5.17	0.14	1.291	FOS,GRB2,IL1R1,IL1R2,IL1RAP,IL1RN,MAP4K4,MAPK1,MAPK3,NCOA1,PDGFA,PTGS2,RAF1,RALB,STAT5B	C1 to C0	Activated	Mock
IL-22 Signaling	5.27	0.333	-1.414	AKT1,IL10RB,MAP2K4,MAPK14,MAPK3,SOCS3,STAT3,STAT5B	C1 to C0	Inhibited	NP
Estrogen Receptor Signaling	5.28	0.0941	0.209	CREB5,CYC1,EGF,GNA11,GNAI1,GNAI2,GNAZ,GNB2,GNG7,HDAC3,HSP90AB1,MDK,MED10,MED23,MMP8,MYL4,MYL9,NCOA1,NDUFA11,NDUFA13,NDUFA3,NDUFA8,NDUFA9,NDUFB10,NDUFB11,NDUFB7,NDUFB8,NDUFS3,NDUFS5,NDUFS6,NDUFS7,PDGFC,PIK3C2A,PIK3C3,PIK3R2,PPP1R12A,PRKAR2B,PRKCQ	C1 to C0	Activated	P
Fc Epsilon RI Signaling	5.31	0.136	-3.5	BTK,FCER1A,FCER1G,GRB2,LYN,MAP2K4,MAPK1,MAPK14,MAPK3,PIK3CB,PLA2G4A,PRKCD,RAF1,RALB,SYK,VAV3	C1 to C0	Inhibited	Mock
PAK Signaling	5.31	0.136	-1.732	GRB2,ITGA2B,ITGAM,ITGB3,ITGB5,MAP2K4,MAPK1,MAPK3,MYL9,MYLK,PAK1,PDGFA,PIK3CB,PXN,RAF1,RALB	C1 to C0	Inhibited	Mock
Autophagy	5.31	0.103	-1.528	ATG7,BMP6,CREB5,EGF,FOS,GSK3B,LAMP2,MAP1LC3B,MAP2K4,MAPK1,MAPK3,MYD88,PIK3CB,PPP2R2B,PPP3CA,PTEN,RAB7A,RAF1,RALB,RB1CC1,TGFA,TLR4	C1 to C0	Inhibited	Mock
Role of JAK family kinases in IL-6-type Cytokine Signaling	5.32	0.32	0	IL6R,MAP2K4,MAPK1,MAPK14,MAPK3,OSM,STAT3,STAT5B	C1 to C0	Undetermined	Mock
FAK Signaling	5.33	0.137	0	ACTB,ASAP1,EGF,GRB2,ITGA2B,ITGAM,ITGB3,ITGB5,MAPK1,MAPK3,PAK1,PIK3CB,PTEN,PXN,RAF1,RALB	C1 to C0	Undetermined	Mock
Hepatic Fibrosis / Hepatic Stellate Cell Activation	5.34	0.108	0	CCL2,CXCL9,EGF,FASLG,IFNAR1,IFNG,IFNGR1,IFNGR2,IL1R1,IL1R2,IL1RAP,IL6R,LY96,MMP9,MYH10,MYL9,PDGFA,TGFA,TGFBR2,TIMP2,TLR4	C1 to C0	Undetermined	Mock
HER-2 Signaling in Breast Cancer	5.36	0.101	-2.683	EGF,ELF1,FCER1A,FCER1G,FOS,GRB2,GSK3B,ITGB3,ITGB5,LYN,MAPK1,MAPK3,NUP214,NUP37,NUP50,PIK3CB,PRKCD,PTEN,PTGS2,RAF1,RALB,STAT3,TGFA	C1 to C0	Inhibited	Mock
mTOR Signaling	5.37	0.123	1.89	EIF3I,EIF4G1,FAU,PDGFC,PIK3C2A,PIK3C3,PIK3R2,PPP2R1A,PRKCQ,RHOH,RHOU,RPS10,RPS11,RPS12,RPS13,RPS14,RPS16,RPS19,RPS20,RPS25,RPS27A,RPS28,RPS3,RPS4X,RPS5,RPS8	C1 to C0	Activated	P
Th2 Pathway	5.38	0.131	-0.243	CCR1,CCR3,IFNG,IL2RB,IL2RG,IL4R,NCSTN,PIK3CD,SOCS3,SPI1,STAT4,STAT5B,STAT6,TBX21,TGFB1,TGFBR2,TGFBR3,VAV1	C1 to C0	Inhibited	NP
JAK/STAT Signaling	5.48	0.171	-1.604	AKT1,CEBPB,FOS,MAP2K2,MAPK3,PIK3CD,PTPN6,RAF1,RALB,SOCS3,STAT3,STAT4,STAT5B,STAT6	C1 to C0	Inhibited	NP
PPAR Signaling	5.49	0.15	0.5	FOS,IL1B,IL1R2,IL1RAP,IL1RN,MAP2K2,MAP4K4,MAPK3,NCOA1,NFKBIA,NFKBIB,PDGFD,RAF1,RALB,STAT5B,TNFRSF1A	C1 to C0	Activated	NP
Regulation of eIF4 and p70S6K Signaling	5.53	0.134	1	EIF3I,EIF4G1,FAU,ITGA2B,ITGB5,PIK3C2A,PIK3C3,PIK3R2,PPP2R1A,RPS10,RPS11,RPS12,RPS13,RPS14,RPS16,RPS19,RPS20,RPS25,RPS27A,RPS28,RPS3,RPS4X,RPS5,RPS8	C1 to C0	Activated	P
FLT3 Signaling in Hematopoietic Progenitor Cells	5.59	0.175	-3.207	AKT1,CBL,CREB5,GAB2,MAP2K2,MAPK14,MAPK3,PIK3CD,RAF1,RALB,STAT3,STAT4,STAT5B,STAT6	C1 to C0	Inhibited	NP
fMLP Signaling in Neutrophils	5.63	0.137	-2.673	CHP1,FPR1,FPR2,GNAI2,GNB2,GNG5,MAP2K2,MAPK3,NCF1,NCF2,NFKBIA,NFKBIB,PIK3CD,PPP3CA,RAC2,RAF1,RALB,WAS	C1 to C0	Inhibited	NP
IL-3 Signaling	5.64	0.177	-2.138	AKT1,CHP1,FOS,GAB2,MAP2K2,MAPK3,PIK3CD,PPP3CA,PTPN6,RAF1,RALB,STAT3,STAT5B,STAT6	C1 to C0	Inhibited	NP
Acute Phase Response Signaling	5.67	0.114	-3.9	FOS,GRB2,HP,IL1R1,IL1RAP,IL1RN,IL6R,MAP2K4,MAPK1,MAPK14,MAPK3,MYD88,OSM,PIK3CB,RAF1,RALB,RBP7,SERPINA1,SOD2,STAT3,VWF	C1 to C0	Inhibited	Mock
RAC Signaling	5.69	0.13	-1.941	ARPC3,CD44,CYBB,IQGAP1,IQGAP3,ITGA2B,ITGAM,ITGB3,ITGB5,MAP2K4,MAPK1,MAPK3,NCF1,NCF2,PAK1,PIK3CB,RAF1,RALB	C1 to C0	Inhibited	Mock
PI3K Signaling in B Lymphocytes	5.7	0.133	-0.688	AKT1,ATF6,CBL,CHP1,FOS,IL4R,LYN,MAP2K2,MAPK3,NFKBIA,NFKBIB,PIK3CD,PPP3CA,PTEN,RAF1,RALB,SYK,TLR4,VAV1	C1 to C0	Inhibited	NP
Colorectal Cancer Metastasis Signaling	5.7	0.1	-2.4	AKT1,FOS,GNAI2,GNB2,GNG5,IFNG,IL6R,LRP1,MAP2K2,MAP2K4,MAPK3,MMP25,MMP8,MMP9,PIK3CD,RAC2,RALB,RHOG,STAT3,TGFB1,TGFBR2,TLR1,TLR2,TLR4,TLR5,TLR8,TNFRSF1A	C1 to C0	Inhibited	NP
IL-17A Signaling in Fibroblasts	5.81	0.263	0	CCL2,CEBPD,CXCL5,FOS,GSK3B,IL17RA,LCN2,MAPK1,MAPK14,MAPK3	C1 to C0	Undetermined	Mock
Senescence Pathway	5.87	0.0976	-3.402	AKT1,ANAPC1,ATM,CAPN1,CEBPB,CHP1,EP400,ETS2,GADD45B,HBP1,MAP2K2,MAP2K4,MAPK14,MAPK3,PDK3,PIK3CD,PPP1CA,PPP2R1A,PPP2R2B,PPP3CA,PTEN,RAF1,RALB,SMAD5,SOD2,TGFB1,TGFBR2,TGFBR3,TLR2	C1 to C0	Inhibited	NP
Actin Cytoskeleton Signaling	5.91	0.106	-1.46	ACTA2,ACTN1,ACTN4,CD14,CRK,FGD3,IQGAP1,ITGAM,LIMK2,MAP2K2,MAPK3,MPRIP,MSN,MYH9,PDGFD,PFN1,PIK3CD,RAC2,RAF1,RALB,SLC9A1,SSH1,SSH2,TLN1,VAV1,WAS	C1 to C0	Inhibited	NP
fMLP Signaling in Neutrophils	6.02	0.137	-2.496	ARPC3,CYBB,FPR1,FPR2,GNA13,GNAI2,GNAZ,GNG10,GNG11,MAPK1,MAPK3,NCF1,NCF2,PIK3CB,PPP3CA,PRKCD,RAF1,RALB	C1 to C0	Inhibited	Mock
Regulation of eIF4 and p70S6K Signaling	6.02	0.123	-0.707	AGO4,AKT1,FAU,ITGAM,MAP2K2,MAPK14,MAPK3,PIK3CD,PPP2R1A,PPP2R2B,RAF1,RALB,RPS10,RPS11,RPS12,RPS15A,RPS24,RPS25,RPS27,RPS29,RPS3A,RPS8	C1 to C0	Inhibited	NP
Tumor Microenvironment Pathway	6.02	0.123	-1.279	AKT1,ARG1,CFLAR,FASLG,FOS,HLA-E,IL1B,IL6R,MAP2K2,MAPK3,MMP25,MMP8,MMP9,OSM,PDGFD,PIK3CD,RAF1,RALB,SLC2A3,STAT3,TGFB1,TNFRSF1A	C1 to C0	Inhibited	NP
Sertoli Cell-Sertoli Cell Junction Signaling	6.07	0.112	0	ACTB,ACTN1,AFDN,CLDN5,CTNNA1,GSK3B,GUCY1A1,ITGA2B,ITGAM,ITGB3,ITGB5,JAM3,MAP2K4,MAP3K2,MAPK1,MAPK14,MAPK3,PTEN,RAF1,RALB,TGFBR3,TUBA1A,TUBB1	C1 to C0	Undetermined	Mock
CREB Signaling in Neurons	6.15	0.0731	-4.743	ADGRE1,ADGRE2,ADGRE3,ADGRE5,ADGRG1,ADGRG5,BMP6,C5AR1,CACNA2D3,CAMK2G,CCR2,CREB5,CXCR1,EGF,FFAR2,FPR1,FPR2,GNA13,GNAI2,GNAZ,GNG10,GNG11,GPER1,GPR141,GPR68,GRB2,HCAR3,IGF2R,MAPK1,MAPK3,P2RY13,PIK3CB,PRKCD,PTAFR,PTGDR,PTGIR,RAF1,RALB,S1PR3,S1PR5,TGFA,TGFBR2,TGFBR3,TSHR	C1 to C0	Inhibited	Mock
IL-6 Signaling	6.15	0.141	-2.828	ABCB1,FOS,GRB2,IL1R1,IL1R2,IL1RAP,IL1RN,IL6R,MAP2K4,MAP4K4,MAPK1,MAPK14,MAPK3,PIK3CB,RAF1,RALB,STAT3,TNFAIP6	C1 to C0	Inhibited	Mock
Glucocorticoid Receptor Signaling	6.2	0.0775	0	AKT1,CD163,CHP1,CXCR1,CXCR2,FCGR1A,FOS,H3-3A/H3-3B,HLA-E,HP,HSPA1L,HSPA6,IFNAR1,IFNG,IL10RB,IL17RA,IL18R1,IL1B,IL1R2,IL1RN,IL2RB,IL2RG,IL4R,IL6R,KRT23,MAP2K2,MAP2K4,MAPK14,MAPK3,MMP8,MMP9,NCOA1,NFKBIA,NFKBIB,PIK3CD,PPP3CA,RAF1,RALB,RARA,STAT3,STAT5B,TGFB1,TGFBR2,TLR2,TSC22D3	C1 to C0	Undetermined	NP
Granulocyte Adhesion and Diapedesis	6.2	0.122	0	C5AR1,CCR1,CCR3,CSF3R,CXCL16,CXCR1,CXCR2,FPR1,FPR2,GNAI2,HRH2,IL1B,IL1R2,IL1RAP,IL1RN,ITGAM,MMP25,MMP8,MMP9,MSN,SELL,TNFRSF1A,XCL1	C1 to C0	Undetermined	NP
Signaling by Rho Family GTPases	6.23	0.101	-2.5	ACTB,ARPC3,CLIP1,CYBB,FOS,GNA13,GNAI2,GNAZ,GNG10,GNG11,IQGAP1,ITGA2B,ITGAM,ITGB3,ITGB5,MAP2K4,MAPK1,MAPK3,MYL9,MYLK,NCF1,NCF2,PAK1,PIK3CB,RAF1,SEPTIN5,VIM	C1 to C0	Inhibited	Mock
Osteoarthritis Pathway	6.23	0.107	-2	ALPL,CASP4,CASP5,CREB5,CTNNA1,CXCR2,IL1R1,IL1R2,IL1RAP,ITGA2B,ITGAM,ITGB3,ITGB5,JAG1,LRP1,MMP9,NAMPT,PTGS2,RBPJ,S100A8,S100A9,S1PR3,TGFBR2,TLR2,TLR4	C1 to C0	Inhibited	Mock
Ephrin Receptor Signaling	6.23	0.114	-3	ARPC3,CREB5,EGF,GNA13,GNAI2,GNAZ,GNG10,GNG11,GRB2,ITGA2B,ITGAM,ITGB3,ITGB5,MAP4K4,MAPK1,MAPK3,PAK1,PDGFA,PXN,RAF1,RALB,SDCBP,STAT3	C1 to C0	Inhibited	Mock
PI3K/AKT Signaling	6.27	0.116	0	CXCR1,CXCR2,GRB2,GSK3B,IFNAR1,IL13RA1,IL17RA,IL1R1,IL1R2,IL2RB,IL6R,ITGA2B,ITGAM,ITGB3,ITGB5,MAPK1,MAPK3,PIK3CB,PPP2R2B,PTEN,PTGS2,RAF1,RALB	C1 to C0	Undetermined	Mock
RANK Signaling in Osteoclasts	6.33	0.176	-2.138	AKT1,CBL,CHP1,FOS,MAP2K2,MAP2K4,MAP3K5,MAP3K6,MAPK14,MAPK3,NFKBIA,NFKBIB,PIK3CD,PPP3CA,RAF1,TRAF5	C1 to C0	Inhibited	NP
Germ Cell-Sertoli Cell Junction Signaling	6.33	0.129	0	ACTA2,ACTN1,ACTN4,AKT1,CTNNA1,EPN1,IQGAP1,LIMK2,MAP2K2,MAP2K4,MAP3K5,MAP3K6,MAPK14,MAPK3,PIK3CD,RAC2,RALB,RHOG,TGFB1,TGFBR2,TNFRSF1A,ZYX	C1 to C0	Undetermined	NP
Integrin Signaling	6.34	0.113	-2.985	ACTB,ACTN1,ARPC3,ASAP1,CTTN,GRB2,GSK3B,GSN,ITGA2B,ITGAM,ITGB3,ITGB5,MAP2K4,MAPK1,MAPK3,MYL9,MYLK,PAK1,PIK3CB,PTEN,PXN,RAF1,RALB,ZYX	C1 to C0	Inhibited	Mock
Actin Cytoskeleton Signaling	6.36	0.106	-1.606	ACTB,ACTN1,ARPC3,EGF,GNA13,GRB2,GSN,IQGAP1,IQGAP3,ITGA2B,ITGAM,ITGB3,ITGB5,MAPK1,MAPK3,MYH10,MYL9,MYLK,PAK1,PDGFA,PIK3CB,PXN,RAF1,RALB,SSH2,VAV3	C1 to C0	Inhibited	Mock
Molecular Mechanisms of Cancer	6.37	0.0831	0	APAF1,BMP6,CAMK2G,CBL,CCND3,CFLAR,CTNNA1,E2F3,FASLG,FOS,GNA13,GNAI2,GNAZ,GNG10,GNG11,GRB2,GSK3B,ITGA2B,ITGAM,ITGB3,ITGB5,LAMTOR3,LRP1,MAP2K4,MAPK1,MAPK14,MAPK3,NAIP,NCSTN,PAK1,PIK3CB,PRKCD,PSENEN,RAF1,RALB,RBPJ,TGFBR2	C1 to C0	Undetermined	Mock
Toll-like Receptor Signaling	6.43	0.192	-2.309	CD14,FOS,IL1B,IL1RN,IRAK4,MAP2K4,MAP4K4,MAPK14,MYD88,NFKBIA,TLR1,TLR2,TLR4,TLR5,TLR8	C1 to C0	Inhibited	NP
Glucocorticoid Receptor Signaling	6.47	0.0757	0	ACTB,CCL2,CD163,CD247,CXCR1,CXCR2,EGF,FCGR1A,FKBP5,FOS,GRB2,HLA-E,HP,HSPA6,IFNAR1,IFNG,IL13RA1,IL17RA,IL1R1,IL1R2,IL1RN,IL2RB,IL6R,KRT23,MAP2K4,MAPK1,MAPK14,MAPK3,MMP8,MMP9,NCOA1,NDUFB3,PIK3CB,PLA2G4A,PPP3CA,PTGS2,RAF1,RALB,SGK1,SLPI,STAT3,STAT5B,TGFBR2,TLR2	C1 to C0	Undetermined	Mock
Cardiac Hypertrophy Signaling (Enhanced)	6.5	0.0781	-4.116	ATF6,CACNA2D3,CAMK2G,CXCR1,CXCR2,CYBB,FASLG,GNA13,GNAI2,GNG10,GNG11,GSK3B,IFNAR1,IFNG,IL13RA1,IL17RA,IL1R1,IL1R2,IL2RB,IL6R,ITGA2B,ITGAM,ITGB3,ITGB5,MAP2K4,MAP3K2,MAPK1,MAPK14,MAPK3,OSM,PDE5A,PIK3CB,PPP3CA,PRKCD,PTEN,PTGS2,RAF1,RALB,STAT3,TGFBR2,TGFBR3,TNFSF4	C1 to C0	Inhibited	Mock
HGF Signaling	6.51	0.144	-2.496	ELF1,FOS,GRB2,ITGA2B,ITGAM,ITGB3,ITGB5,MAP2K4,MAP3K2,MAPK1,MAPK3,PAK1,PIK3CB,PRKCD,PTGS2,PXN,RAF1,RALB,STAT3	C1 to C0	Inhibited	Mock
Production of Nitric Oxide and Reactive Oxygen Species in Macrophages	6.51	0.12	-3.128	CLU,CYBB,FOS,IFNG,IFNGR1,IFNGR2,MAP2K4,MAP3K2,MAPK1,MAPK14,MAPK3,NCF1,NCF2,NCF4,PIK3CB,PPP1R10,PPP2R2B,PRKCD,S100A8,SERPINA1,SIRPA,TLR2,TLR4	C1 to C0	Inhibited	Mock
Role of Osteoblasts, Osteoclasts and Chondrocytes in Rheumatoid Arthritis	6.59	0.116	0	AKT1,ALPL,CBL,CHP1,CSNK1D,FOS,IFNG,IL18R1,IL1B,IL1R2,IL1RAP,IL1RN,LRP1,MAP2K4,MAP3K5,MAPK14,MAPK3,MMP8,NFKBIA,NFKBIB,PIK3CD,PPP3CA,SMAD5,TGFB1,TNFRSF1A,TRAF5	C1 to C0	Undetermined	NP
Th1 and Th2 Activation Pathway	6.64	0.128	0	CD247,CD8A,GRB2,IFNAR1,IFNG,IFNGR1,IFNGR2,IL2RB,IL6R,JAG1,KLRC1,KLRD1,NCSTN,NFIL3,PIK3CB,PSENEN,STAT3,STAT5B,TBX21,TGFBR2,TGFBR3,TNFSF4	C1 to C0	Undetermined	Mock
Role of Pattern Recognition Receptors in Recognition of Bacteria and Viruses	6.68	0.135	-3.742	C5AR1,FASLG,IFNG,MAP2K4,MAPK1,MAPK3,MYD88,NLRC4,OSM,PIK3CB,PRKCD,RNASEL,SYK,TLR1,TLR2,TLR4,TLR5,TLR6,TLR7,TLR8,TNFSF4	C1 to C0	Inhibited	Mock
Agranulocyte Adhesion and Diapedesis	6.78	0.117	0	ACTB,C5AR1,CCL2,CCR2,CKLF,CLDN5,CXCL1,CXCL5,CXCL9,CXCR1,CXCR2,GNAI2,IL1R1,IL1RN,JAM3,MMP25,MMP8,MMP9,MYH10,MYL9,PF4,PPBP,SELL,SELP,XCL1	C1 to C0	Undetermined	Mock
Iron homeostasis signaling pathway	6.79	0.144	0	ATP6AP1,ATP6V0D1,ATP6V0E1,ATP6V1A,ATP6V1B2,ATP6V1C1,ATP6V1D,BMP6,CD163,EGF,FTH1,HP,IL6R,LRP1,MAPK1,MAPK3,PDGFA,SLC40A1,STAT3,STAT5B	C1 to C0	Undetermined	Mock
Role of PKR in Interferon Induction and Antiviral Response	6.92	0.147	-3.638	APAF1,CASP5,FASLG,FCGR1A,FOS,HSPA6,IFNAR1,IFNG,IFNGR1,IFNGR2,MAP2K4,MAPK1,MAPK14,MAPK3,MARCO,MYD88,NLRP12,PDGFA,STAT3,TLR4	C1 to C0	Inhibited	Mock
Tumor Microenvironment Pathway	6.92	0.128	-3.545	ARG1,CCL2,CD44,CFLAR,EGF,FASLG,FOS,HLA-E,IL6R,ITGB3,MAPK1,MAPK3,MMP25,MMP8,MMP9,OSM,PDGFA,PIK3CB,PTGS2,RAF1,RALB,SLC2A3,STAT3	C1 to C0	Inhibited	Mock
PI3K/AKT Signaling	6.99	0.126	0.577	AKT1,CXCR1,CXCR2,GAB2,IFNAR1,IL10RB,IL17RA,IL18R1,IL1R2,IL2RB,IL2RG,IL4R,IL6R,ITGAM,MAP2K2,MAP3K5,MAPK3,NFKBIA,NFKBIB,PIK3CD,PPP2R1A,PPP2R2B,PTEN,RAF1,RALB	C1 to C0	Activated	NP
Autophagy	7.01	0.122	-1	AKT1,ATM,CHP1,CREB5,FOS,GABARAP,LAMP2,MAP2K2,MAP2K4,MAPK3,MYD88,NOD2,PIK3CD,PLEKHM1,PPP2R1A,PPP2R2B,PPP3CA,PTEN,RAF1,RALB,RGS19,TGFA,TGFB1,TLR4,TNFRSF1A,ULK1	C1 to C0	Inhibited	NP
Hepatic Fibrosis Signaling Pathway	7.3	0.0931	-2.667	ACTA2,AKT1,CEBPB,CREB5,CSNK1D,FOS,GNAI2,IL17RA,IL1B,IL1R2,IL1RAP,IL1RN,IRAK4,ITGAM,LRP1,MAP2K2,MAP2K4,MAPK14,MAPK3,MYD88,NCF1,NCF2,NFKBIA,NFKBIB,PDGFD,PIK3CD,PTEN,RAC2,RAF1,RALB,RHOG,SOD2,STAT3,TGFB1,TGFBR2,TGFBR3,TIMP1,TLR4,TNFRSF1A	C1 to C0	Inhibited	NP
IL-12 Signaling and Production in Macrophages	7.32	0.154	0	AKT1,CEBPB,FOS,IFNG,MAP2K2,MAP2K4,MAPK14,MAPK3,MYD88,NCOA1,NFKBIA,NFKBIB,ORM1,PIK3CD,SERPINA1,SPI1,STAT4,STAT6,TGFB1,TLR2,TLR4	C1 to C0	Undetermined	NP
Oxidative Phosphorylation	7.39	0.191	-1.091	ATP5ME,ATP5MG,ATP5PO,ATPAF1,COX4I1,COX5A,CYC1,NDUFA11,NDUFA13,NDUFA3,NDUFA8,NDUFA9,NDUFB10,NDUFB11,NDUFB7,NDUFB8,NDUFS3,NDUFS5,NDUFS6,NDUFS7,UQCR10	C1 to C0	Inhibited	P
Toll-like Receptor Signaling	7.48	0.205	-2.887	FOS,IL1RN,IRAK3,LY96,MAP2K4,MAP4K4,MAPK1,MAPK14,MYD88,TLR1,TLR2,TLR4,TLR5,TLR6,TLR7,TLR8	C1 to C0	Inhibited	Mock
Integrin Signaling	7.61	0.127	-2.294	ACTA2,ACTN1,ACTN4,AKT1,ARF5,ARHGAP26,ASAP1,CAPN1,CRK,ITGAM,MAP2K2,MAP2K4,MAPK3,MPRIP,PFN1,PIK3CD,PTEN,RAC2,RAF1,RALB,RHOG,TLN1,TSPAN2,TSPAN3,VASP,WAS,ZYX	C1 to C0	Inhibited	NP
EIF2 Signaling	7.76	0.125	-2.324	ACTA2,AGO4,AKT1,FAU,MAP2K2,MAPK3,PIK3CD,PPP1CA,PPP1R15A,RAF1,RALB,RPL11,RPL27,RPL30,RPL31,RPL35A,RPL39,RPL6,RPS10,RPS11,RPS12,RPS15A,RPS24,RPS25,RPS27,RPS29,RPS3A,RPS8	C1 to C0	Inhibited	NP
HIF1Œ± Signaling	7.8	0.13	-2.353	AKT1,CHP1,EGLN1,HK3,HSPA1L,HSPA6,IL6R,MAP2K2,MAP2K4,MAPK3,MMP25,MMP8,MMP9,NCF1,NCF2,NCOA1,PIK3CD,PKM,PPP3CA,RAC2,RAF1,RALB,SLC2A14,SLC2A3,STAT3,TGFA,TGFB1	C1 to C0	Inhibited	NP
Breast Cancer Regulation by Stathmin1	7.85	0.0811	-4.718	ADGRE1,ADGRE2,ADGRE3,ADGRE5,ADGRG1,ADGRG5,BMP6,C5AR1,CAMK2G,CCND3,CCR2,CREB5,CXCR1,E2F3,EGF,FFAR2,FPR1,FPR2,GNA13,GNG10,GNG11,GPER1,GPR141,GPR68,GRB2,HCAR3,MAPK1,MAPK3,MMP9,P2RY13,PAK1,PIK3CB,PPP1R10,PPP2R2B,PRKCD,PTAFR,PTGDR,PTGIR,RAF1,RALB,RB1CC1,S1PR3,S1PR5,STAT3,TGFA,TSHR,TUBA1A,TUBB1	C1 to C0	Inhibited	Mock
Hepatic Fibrosis Signaling Pathway	7.85	0.0931	-3.773	CACNA2D3,CCL2,CREB5,CYBB,FOS,FTH1,GNAI2,GSK3B,IL17RA,IL1R1,IL1R2,IL1RAP,IL1RN,IRAK3,ITGA2B,ITGAM,ITGB3,ITGB5,LRP1,MAP2K4,MAPK1,MAPK14,MAPK3,MYD88,MYL9,MYLK,NCF1,NCF2,PDGFA,PIK3CB,PRKCD,PTEN,RAF1,RALB,SOD2,STAT3,TGFBR2,TGFBR3,TLR4	C1 to C0	Inhibited	Mock
Crosstalk between Dendritic Cells and Natural Killer Cells	7.87	0.198	-1.155	ACTA2,FASLG,HLA-E,ICAM3,IFNG,IL2RB,IL2RG,KIR2DL1/KIR2DL3,KIR2DL4,KIR3DL1,KIR3DL2,KLRC4-KLRK1/KLRK1,KLRD1,LTBR,PRF1,TLN1,TLR4,TYROBP	C1 to C0	Inhibited	NP
FcŒ≥ Receptor-mediated Phagocytosis in Macrophages and Monocytes	7.91	0.191	-2.828	ACTB,ARPC3,CBL,FCGR1A,FCGR2A,FCGR3A/FCGR3B,FYB1,LYN,MAPK1,MAPK3,MYO5A,NCF1,PAK1,PRKCD,PTEN,PXN,SYK,VAV3	C1 to C0	Inhibited	Mock
Phagosome Formation	7.94	0.0798	-3.641	ADGRE2,ADGRE3,ADGRE5,ADGRG1,ADGRG3,AKT1,APBB1IP,C5AR1,CCR1,CCR3,CD14,CR1,CXCR1,F2RL1,FCAR,FCER1G,FCGR1A,FCGR1B,FCGR2A,FCGR3A/FCGR3B,FFAR2,FPR1,FPR2,GAB2,HCAR3,HCK,HRH2,ITGAM,LIMK2,LYN,MAP2K2,MAP2K4,MAPK3,MYD88,MYH9,NTSR1,P2RY13,PIK3CD,PLD1,PTAFR,PTGDR,RAC2,RAF1,RALB,S1PR4,S1PR5,SYK,TLN1,TLR1,TLR2,TLR4,TLR5,TLR8,VAV1,WAS	C1 to C0	Inhibited	NP
Acute Phase Response Signaling	8.17	0.141	-3	AKT1,CEBPB,FOS,HP,IL1B,IL1RAP,IL1RN,IL6R,MAP2K2,MAP2K4,MAP3K5,MAPK14,MAPK3,MYD88,NFKBIA,NFKBIB,ORM1,OSM,PIK3CD,RAF1,RALB,SERPINA1,SOCS3,SOD2,STAT3,TNFRSF1A	C1 to C0	Inhibited	NP
Leukocyte Extravasation Signaling	8.19	0.135	-3.411	ACTB,ACTN1,AFDN,BTK,CD44,CLDN5,CTNNA1,CTTN,CYBB,GNAI2,ITGAM,JAM3,MAP2K4,MAPK1,MAPK14,MMP25,MMP8,MMP9,NCF1,NCF2,NCF4,PIK3CB,PRKCD,PXN,TIMP2,VAV3	C1 to C0	Inhibited	Mock
HIF1Œ± Signaling	8.19	0.13	-3.272	BMP6,CAMK2G,CYBB,EGF,EGLN1,HK2,HSPA6,IL6R,MAP2K4,MAPK1,MAPK3,MMP25,MMP8,MMP9,NCF1,NCF2,NCOA1,PIK3CB,PPP3CA,PRKCD,RAF1,RALB,SAT1,SLC2A3,STAT3,TGFA,VIM	C1 to C0	Inhibited	Mock
Colorectal Cancer Metastasis Signaling	8.19	0.115	-3.8	EGF,FOS,GNA13,GNAI2,GNAZ,GNG10,GNG11,GRB2,GSK3B,IFNG,IFNGR1,IL6R,LRP1,MAP2K4,MAPK1,MAPK3,MMP25,MMP8,MMP9,PIK3CB,PTGS2,RALB,STAT3,TGFBR2,TLR1,TLR2,TLR4,TLR5,TLR6,TLR7,TLR8	C1 to C0	Inhibited	Mock
STAT3 Pathway	8.27	0.163	-3.207	BMP6,CXCR1,CXCR2,EGF,IFNAR1,IGF2R,IL13RA1,IL17RA,IL1R1,IL1R2,IL2RB,IL6R,MAP2K4,MAPK1,MAPK14,MAPK3,RAF1,RALB,STAT3,TGFA,TGFBR2,TGFBR3	C1 to C0	Inhibited	Mock
IL-10 Signaling	8.59	0.236	0	CCR1,CD14,FCGR2A,FOS,IL10RB,IL1B,IL1R2,IL1RAP,IL1RN,IL4R,MAP2K4,MAP4K4,MAPK14,NFKBIA,NFKBIB,SOCS3,STAT3	C1 to C0	Undetermined	NP
Role of PKR in Interferon Induction and Antiviral Response	8.7	0.169	-0.655	FADD,FASLG,FCGR1A,FOS,HSPA1L,HSPA6,IFNAR1,IFNG,IFNGR2,IL1B,IRF9,MAP2K4,MAPK14,MAPK3,MYD88,NFKBIA,NFKBIB,NLRP12,PDGFD,PYCARD,STAT3,TLR4,TNFRSF1A	C1 to C0	Inhibited	NP
IL-8 Signaling	8.87	0.137	-1.225	AKT1,AZU1,CXCR1,CXCR2,FOS,GNAI2,GNB2,GNG5,IQGAP1,IRAK4,ITGAM,LIMK2,MAP2K2,MAP2K4,MAP4K4,MAPK3,MMP9,MPO,NCF1,NCF2,NFKBIA,NFKBIB,PIK3CD,PLD1,RAC2,RAF1,RALB,RHOG,VASP	C1 to C0	Inhibited	NP
Neuroinflammation Signaling Pathway	8.87	0.114	-2.121	AKT1,CFLAR,CHP1,CREB5,FASLG,FOS,HLA-E,IFNG,IFNGR2,IL1B,IL6R,IRAK4,MAP2K4,MAPK14,MAPK3,MMP9,MYD88,NCF1,NCF2,NCSTN,PIK3CD,PPP3CA,PYCARD,RAC2,SOD2,SYK,TGFB1,TGFBR2,TGFBR3,TLR1,TLR2,TLR4,TLR5,TLR8,TNFRSF1A,TYROBP	C1 to C0	Inhibited	NP
TREM1 Signaling	8.92	0.234	-3.3	AKT1,IL1B,LAT2,MAPK3,MPO,MYD88,NLRC3,NLRP12,NOD2,STAT3,STAT5B,TLR1,TLR2,TLR4,TLR5,TLR8,TREM1,TYROBP	C1 to C0	Inhibited	NP
Leukocyte Extravasation Signaling	8.97	0.145	-1.512	ACTA2,ACTN1,ACTN4,ARHGAP9,CRK,CTNNA1,CYBA,GNAI2,ICAM3,ITGAM,MAP2K2,MAP2K4,MAPK14,MMP25,MMP8,MMP9,MSN,NCF1,NCF2,NCF4,PIK3CD,RAC2,SIPA1,TIMP1,TIMP2,VASP,VAV1,WAS	C1 to C0	Inhibited	NP
IL-6 Signaling	9.05	0.18	-1.706	ABCB1,AKT1,CD14,CEBPB,FOS,IL1B,IL1R2,IL1RAP,IL1RN,IL6R,MAP2K2,MAP2K4,MAP4K4,MAPK14,MAPK3,NFKBIA,NFKBIB,PIK3CD,RAF1,RALB,SOCS3,STAT3,TNFRSF1A	C1 to C0	Inhibited	NP
TREM1 Signaling	9.21	0.234	-4.243	CASP5,CCL2,GRB2,MAPK1,MAPK3,MYD88,NLRC4,NLRP12,STAT3,STAT5B,TLR1,TLR2,TLR4,TLR5,TLR6,TLR7,TLR8,TREM1	C1 to C0	Inhibited	Mock
Th1 and Th2 Activation Pathway	9.32	0.157	0	CCR1,CCR3,IFNAR1,IFNG,IFNGR2,IL10RB,IL18R1,IL2RB,IL2RG,IL4R,IL6R,KLRC1,KLRD1,NCSTN,NFIL3,PIK3CD,SOCS3,SPI1,STAT3,STAT4,STAT5B,STAT6,TBX21,TGFB1,TGFBR2,TGFBR3,VAV1	C1 to C0	Undetermined	NP
Granulocyte Adhesion and Diapedesis	9.67	0.148	0	C5AR1,CCL2,CCR2,CKLF,CLDN5,CSF3R,CXCL1,CXCL5,CXCL9,CXCR1,CXCR2,FPR1,FPR2,GNAI2,IL1R1,IL1R2,IL1RAP,IL1RN,ITGAM,JAM3,MMP25,MMP8,MMP9,PF4,PPBP,SELL,SELP,XCL1	C1 to C0	Undetermined	Mock
Natural Killer Cell Signaling	9.79	0.146	-3.024	CD247,FASLG,FCER1G,FCGR2A,FCGR3A/FCGR3B,GRB2,HLA-E,HSPA6,IFNG,IL2RB,KIR3DL2,KLRC1,KLRC3,KLRC4-KLRK1/KLRK1,KLRD1,MAP3K2,MAPK1,MAPK14,MAPK3,MYD88,NCR3,PAK1,PIK3CB,PXN,RAF1,RALB,SYK,VAV3,ZAP70	C1 to C0	Inhibited	Mock
IL-8 Signaling	9.8	0.142	-3.657	AZU1,CCND3,CXCL1,CXCR1,CXCR2,CYBB,EGF,FOS,GNA13,GNAI2,GNAZ,GNG10,GNG11,IQGAP1,IRAK3,ITGAM,ITGB3,MAP2K4,MAP4K4,MAPK1,MAPK3,MMP9,MYL9,NCF1,NCF2,PIK3CB,PRKCD,PTGS2,RAF1,RALB	C1 to C0	Inhibited	Mock
Role of Macrophages, Fibroblasts and Endothelial Cells in Rheumatoid Arthritis	9.94	0.117	0	C5AR1,CAMK2G,CCL2,CEBPD,CEBPE,CREB5,FCGR1A,FCGR3A/FCGR3B,FOS,GSK3B,IL17RA,IL1R1,IL1R2,IL1RAP,IL1RN,IL6R,IRAK3,LRP1,MAP2K4,MAPK1,MAPK14,MAPK3,MYD88,OSM,PDGFA,PIK3CB,PPP3CA,PRKCD,RAF1,RALB,STAT3,TLR1,TLR2,TLR4,TLR5,TLR6,TLR7,TLR8	C1 to C0	Undetermined	Mock
FcŒ≥ Receptor-mediated Phagocytosis in Macrophages and Monocytes	9.95	0.223	-2.837	ACTA2,AKT1,CBL,CRK,FCGR1A,FCGR2A,FCGR3A/FCGR3B,GAB2,HCK,LYN,MAPK3,NCF1,PLD1,PTEN,RAC2,SYK,TLN1,VAMP3,VASP,VAV1,WAS	C1 to C0	Inhibited	NP
Mitochondrial Dysfunction	10	0.175	0	ACO2,AIFM1,ATP5ME,ATP5MG,ATP5PO,ATPAF1,COX4I1,COX5A,CYC1,GPX4,HSD17B10,LRRK2,NDUFA11,NDUFA13,NDUFA3,NDUFA8,NDUFA9,NDUFB10,NDUFB11,NDUFB7,NDUFB8,NDUFS3,NDUFS5,NDUFS6,NDUFS7,PDHA1,TXNRD2,UQCR10,VDAC2,VDAC3	C1 to C0	Undetermined	P
Coronavirus Pathogenesis Pathway	10.4	0.153	0.539	ATP6V1A,FASLG,FAU,FOS,IFNAR1,IFNG,IL17RA,IL1B,IRF9,MAP2K4,MAPK14,MAPK3,NFKBIA,NFKBIB,PYCARD,RIPK3,RPS10,RPS11,RPS12,RPS15A,RPS24,RPS25,RPS27,RPS29,RPS3A,RPS8,STAT3,TGFB1,TGFBR2,TRIM25,ZC3HAV1	C1 to C0	Activated	NP
STAT3 Pathway	10.8	0.193	-0.688	CXCR1,CXCR2,IFNAR1,IGF2R,IL10RB,IL17RA,IL18R1,IL1B,IL1R2,IL2RB,IL2RG,IL4R,IL6R,MAP2K2,MAP2K4,MAPK14,MAPK3,PTPN6,RAF1,RALB,SOCS3,STAT3,TGFA,TGFB1,TGFBR2,TGFBR3	C1 to C0	Inhibited	NP
Production of Nitric Oxide and Reactive Oxygen Species in Macrophages	10.9	0.162	-0.577	AKT1,CYBA,FOS,IFNG,IFNGR2,MAP2K4,MAP3K5,MAP3K6,MAPK14,MAPK3,MPO,NCF1,NCF2,NCF4,NFKBIA,NFKBIB,ORM1,PIK3CD,PPP1CA,PPP1R3D,PPP2R1A,PPP2R2B,PTPN6,RAC2,RHOG,SERPINA1,SIRPA,SPI1,TLR2,TLR4,TNFRSF1A	C1 to C0	Inhibited	NP
Coronavirus Pathogenesis Pathway	12.3	0.177	-1.333	ATP6V1A,CASP1,CCDC22,DDX58,E2F7,E2F8,FAU,HDAC1,HDAC3,OAS1,OAS2,OAS3,PIK3C3,PIKFYVE,PTGS2,RPS10,RPS11,RPS12,RPS13,RPS14,RPS16,RPS19,RPS20,RPS25,RPS27A,RPS28,RPS3,RPS4X,RPS5,RPS8,STAT1,STAT2,TGFB1,TGFBR2,TRIM25,ZC3HAV1	C1 to C0	Inhibited	P
Phagosome Formation	13	0.0943	-6.326	ADGRE1,ADGRE2,ADGRE3,ADGRE5,ADGRG1,ADGRG5,APBB1IP,ARPC3,C5AR1,CCR2,CD36,CLEC4D,CLEC4E,CLIP1,CR1,CXCR1,FCAR,FCER1A,FCER1G,FCGR1A,FCGR2A,FCGR3A/FCGR3B,FFAR2,FPR1,FPR2,GPER1,GPR141,GPR68,GRB2,HCAR3,ITGA2B,ITGAM,ITGB3,ITGB5,LYN,MAP2K4,MAPK1,MAPK3,MARCO,MYD88,MYH10,MYL9,MYLK,P2RY13,PAK1,PIK3CB,PLA2G4A,PRKCD,PTAFR,PTGDR,PTGIR,RAF1,RALB,S1PR3,S1PR5,SYK,TLR1,TLR2,TLR4,TLR5,TLR6,TLR7,TLR8,TSHR,VAV3	C1 to C0	Inhibited	Mock
Neuroinflammation Signaling Pathway	13	0.133	-4.867	CCL2,CFLAR,CREB5,CYBB,FASLG,FOS,GSK3B,HLA-E,IFNG,IFNGR1,IFNGR2,IL1R1,IL6R,IRAK3,MAP2K4,MAPK1,MAPK14,MAPK3,MMP9,MYD88,NAIP,NCF1,NCF2,NCSTN,NFE2L2,PIK3CB,PLA2G4A,PPP3CA,PSENEN,PTGS2,SNCA,SOD2,SYK,TGFBR2,TGFBR3,TLR1,TLR2,TLR4,TLR5,TLR6,TLR7,TLR8	C1 to C0	Inhibited	Mock
Role of Macrophages, Fibroblasts and Endothelial Cells in Rheumatoid Arthritis	13	0.135	0	AKT1,C5AR1,CEBPB,CEBPD,CHP1,CREB5,CSNK1D,F2RL1,FCGR1A,FCGR3A/FCGR3B,FOS,IL17RA,IL18R1,IL1B,IL1R2,IL1RAP,IL1RN,IL6R,IRAK4,LRP1,LTBR,MAP2K2,MAP2K4,MAPK14,MAPK3,MYD88,NFKBIA,NFKBIB,OSM,PDGFD,PIK3CD,PPP3CA,RAF1,RALB,SOCS3,STAT3,TGFB1,TLR1,TLR2,TLR4,TLR5,TLR8,TNFRSF1A,TRAF5	C1 to C0	Undetermined	NP
EIF2 Signaling	14.5	0.183	0.626	ATF3,EIF2AK2,EIF3I,EIF4G1,FAU,PIK3C2A,PIK3C3,PIK3R2,PPP1CA,RPL11,RPL12,RPL14,RPL22,RPL30,RPL32,RPL35A,RPL36,RPL36AL,RPL38,RPL4,RPL5,RPL6,RPL7A,RPL8,RPLP0,RPLP2,RPS10,RPS11,RPS12,RPS13,RPS14,RPS16,RPS19,RPS20,RPS25,RPS27A,RPS28,RPS3,RPS4X,RPS5,RPS8	C1 to C0	Activated	P
Natural Killer Cell Signaling	14.9	0.186	-2	AKT1,FASLG,FCER1G,FCGR2A,FCGR3A/FCGR3B,HLA-E,HSPA1L,HSPA6,IFNG,IL18R1,IL2RB,IRAK4,KIR2DL1/KIR2DL3,KIR2DL4,KIR3DL1,KIR3DL2,KLRB1,KLRC1,KLRC4-KLRK1/KLRK1,KLRD1,LIMK2,MAP2K2,MAP3K5,MAP3K6,MAPK14,MAPK3,MYD88,PIK3CD,PTPN6,RAC2,RAF1,RALB,STAT4,SYK,TYROBP,VAV1,WAS	C1 to C0	Inhibited	NP

## Sheet: C7 to C0
Pathway	log_padj	Ratio	zScore	Molecules	Time	Direction	Status
Extrinsic Prothrombin Activation Pathway	1.31	0.25	-2	F13A1,F5,PROS1,TFPI	C7 to C0	Inhibited	Mock
Mismatch Repair in Eukaryotes	1.31	0.25	0	EXO1,MLH1,RFC2,SLC19A1	C7 to C0	Undetermined	Mock
Adenosine Nucleotides Degradation II	1.31	0.25	1	ACP3,NT5C2,NT5C3A,NT5M	C7 to C0	Activated	Mock
Parkinson's Signaling	1.31	0.25	0	CASP9,MAPK1,MAPK14,SEPTIN5	C7 to C0	Undetermined	Mock
GPCR-Mediated Nutrient Sensing in Enteroendocrine Cells	1.32	0.121	-2.138	FFAR2,GNA15,GNAI2,GNAI3,GNAQ,GNG10,GNG5,ITPR3,PLCG1,PLCG2,PRKAR1A,PRKCD,PRKCH,PRKCQ	C7 to C0	Inhibited	NP
NRF2-mediated Oxidative Stress Response	1.34	0.11	0	ACTA2,ACTB,CAT,CLPP,DNAJB6,DNAJC15,FKBP5,FOS,FOSL1,FTH1,GSK3B,HSP90AA1,MAP2K4,MAP3K5,MAPK1,MAPK14,MAPK3,MAPK9,NFE2L2,PIK3CB,PIK3CD,PRKCD,PRKCQ,RAF1,RALB,SOD2	C7 to C0	Undetermined	Mock
Pathogenesis of Multiple Sclerosis	1.34	0.333	0	CCR1,CXCL10,CXCL9	C7 to C0	Undetermined	Mock
Fatty Acid Œ≤-oxidation I	1.34	0.176	-1.633	ACAA1,ACAA2,ACSL1,ACSL4,ECI2,SLC27A2	C7 to C0	Inhibited	NP
Differential Regulation of Cytokine Production in Intestinal Epithelial Cells by IL-17A and IL-17F	1.35	0.217	-0.447	CCL2,CXCL1,IFNG,IL1B,LCN2	C7 to C0	Inhibited	Mock
Telomerase Signaling	1.35	0.131	0.535	EGF,ELF1,ETS2,GRB2,HSP90AA1,IL2RB,MAPK1,MAPK3,PIK3CB,PIK3CD,PPP2R2B,PPP2R5A,RAF1,RALB	C7 to C0	Activated	Mock
Ethanol Degradation IV	1.35	0.217	-1.342	ACSL1,ACSS2,ALDH3B1,CAT,GPX7	C7 to C0	Inhibited	Mock
Semaphorin Signaling in Neurons	1.35	0.145	0	ARHGEF12,DPYSL2,FES,LIMK2,MAPK3,PAK1,RAC2,RHOG,RHOH	C7 to C0	Undetermined	NP
eNOS Signaling	1.35	0.113	-0.775	AKT1,AQP1,AQP9,CAMK4,CASP9,DNM2,GNAQ,HSPA1L,HSPA6,ITPR3,PIK3CB,PIK3CD,PLCG1,PLCG2,PRKAR1A,PRKCD,PRKCH,PRKCQ	C7 to C0	Inhibited	NP
Glycolysis I	1.35	0.2	-1.342	ALDOA,BPGM,GAPDH,PGK1,PKM	C7 to C0	Inhibited	NP
Gluconeogenesis I	1.35	0.2	-1.342	ALDOA,BPGM,GAPDH,ME2,PGK1	C7 to C0	Inhibited	NP
Pentose Phosphate Pathway (Oxidative Branch)	1.35	0.5	0	G6PD,PGD	C7 to C0	Undetermined	NP
Acetate Conversion to Acetyl-CoA	1.35	0.5	0	ACSL1,ACSS2	C7 to C0	Undetermined	NP
cAMP-mediated signaling	1.35	0.105	-0.626	AKAP11,CAMK4,CREB5,CXCR2,DUSP1,FPR1,FPR2,GNAI2,GNAI3,HCAR3,HRH2,LTB4R,MAP2K2,MAPK3,P2RY13,PDE5A,PKIG,PPP3CA,PRKAR1A,PTGER2,RAF1,RPS6KA1,S1PR1,STAT3	C7 to C0	Inhibited	NP
B Cell Development	1.35	0.163	0	CD19,CD79B,HLA-DOA,HLA-DOB,HLA-DRB1,HLA-DRB5,IL7R	C7 to C0	Undetermined	NP
Phagosome Maturation	1.36	0.119	0	ATP6AP1,ATP6V0B,ATP6V0D1,ATP6V1A,ATP6V1B2,ATP6V1C1,CTSA,CTSS,CTSW,LAMP2,MPO,NCF1,NCF2,RAB5C,RAB7A,TAP1,TCIRG1,TUBA1A,TUBB1	C7 to C0	Undetermined	Mock
CNTF Signaling	1.37	0.158	1.667	GRB2,MAPK1,MAPK3,PIK3CB,PIK3CD,RAF1,RALB,RPS6KA1,STAT3	C7 to C0	Activated	Mock
Androgen Signaling	1.37	0.118	-1	CACNA2D3,CAMK4,GNA13,GNAI2,GNAI3,GNAZ,GNB4,GNG10,H3-3A/H3-3B,HSP90AA1,ITPR3,MAPK1,MAPK3,NCOA1,POLR2H,POLR2J2/POLR2J3,PRKAR1A,PRKAR2B,PRKCD,PRKCQ	C7 to C0	Inhibited	Mock
Inhibition of Matrix Metalloproteases	1.37	0.179	1.342	ADAM12,LRP1,MMP25,MMP8,MMP9,SDC2,TIMP2	C7 to C0	Activated	Mock
Small Cell Lung Cancer Signaling	1.37	0.135	-0.333	APAF1,BID,CASP9,CCND3,CDK4,CHUK,E2F3,PIK3CB,PIK3CD,PTEN,PTGS2,RXRA,TRAF5	C7 to C0	Inhibited	Mock
Apelin Adipocyte Signaling Pathway	1.37	0.14	-0.302	CAT,GNAI2,GNAI3,GPX7,MAPK1,MAPK14,MAPK3,MAPK9,NCF1,NCF2,PRKAR1A,PRKAR2B	C7 to C0	Inhibited	Mock
Airway Inflammation in Asthma	1.38	0.182	0	IFNG,IFNGR1,IFNGR2,MMP9,OSM,TGFB1	C7 to C0	Undetermined	NP
Systemic Lupus Erythematosus In B Cell Signaling Pathway	1.4	0.0885	-2.25	AKT1,BCL2,BCL2L1,BLNK,CAMK4,CBL,CCND3,CD19,CD40LG,CD79B,CHP1,CSK,FASLG,FCGR2A,FCGR2B,FOS,GRB2,GSK3B,HCK,IFIT2,IFIT3,IFNAR1,IFNG,IFNGR1,IFNGR2,IL1B,IL6R,IRF7,IRF9,ISG20,LCK,LILRA6,LILRB3,LYN,MAP2K2,MAP4K4,MAPK3,MYD88,NFKB1,OSM,PIK3CB,PIK3CD,PLCG2,PPP3CA,PRKCD,PRKCH,PRKCQ,PTPN6,RAC2,RAF1,RALB,RASGRP1,STAT1,STAT2,STAT3,SYK,TGFB1,TLR8,TNFSF10,TNFSF13,TNFSF13B,TNFSF4,TRAF5,VAV1	C7 to C0	Inhibited	NP
Tight Junction Signaling	1.41	0.118	0	ACTA2,ACTB,AFDN,CDK4,CLDN5,CSTF2,CTNNA1,F11R,FOS,MYH10,MYH9,MYLK,PPP2R2B,PPP2R5A,PRKAR1A,PRKAR2B,PTEN,TGFBR2,TNFRSF1A,TNFRSF1B,VASP	C7 to C0	Undetermined	Mock
Triacylglycerol Biosynthesis	1.41	0.17	-1.414	DGAT2,GPAT3,LPCAT2,LPGAT1,LPIN1,MBOAT2,MBOAT7,PLPP3	C7 to C0	Inhibited	Mock
Synaptogenesis Signaling Pathway	1.41	0.106	-1.061	AFDN,ARPC3,ARPC5,ARPC5L,CAMK2G,CAMK4,CNTNAP2,CREB5,FGR,GRB2,GSK3B,HCK,LCK,LRP1,LYN,MAPK1,MAPK14,MAPK3,PAK1,PIK3CB,PIK3CD,PLCG1,PRKAR1A,PRKAR2B,PRKCD,RAB5C,RAF1,RALB,RASGRP1,STXBP5,THBS1,TLN1,WAS	C7 to C0	Inhibited	Mock
Tumoricidal Function of Hepatic Natural Killer Cells	1.41	0.208	-1	CASP9,FADD,FASLG,ICAM1,SRGN	C7 to C0	Inhibited	NP
Phosphatidylglycerol Biosynthesis II (Non-plastidic)	1.41	0.208	-0.447	AGPAT2,GPAT3,LPCAT2,MBOAT2,MBOAT7	C7 to C0	Inhibited	NP
Activation of IRF by Cytosolic Pattern Recognition Receptors	1.42	0.154	-1.265	ADAR,CHUK,DDX58,FADD,IFIT2,IFNAR1,IRF9,MAP2K4,MAPK9,TANK	C7 to C0	Inhibited	Mock
Virus Entry via Endocytic Pathways	1.42	0.135	0	ACTA2,ACTB,CD55,DNM2,ITGA5,ITGB3,ITGB5,ITGB8,PIK3CB,PIK3CD,PLCG1,PRKCD,PRKCQ,RALB	C7 to C0	Undetermined	Mock
Docosahexaenoic Acid (DHA) Signaling	1.42	0.184	0	APAF1,BID,CASP9,GSK3B,IL1B,PIK3CB,PIK3CD	C7 to C0	Undetermined	Mock
Melanocyte Development and Pigmentation Signaling	1.42	0.138	0	CREB5,GRB2,MAPK1,MAPK3,PIK3CB,PIK3CD,PLCG1,PRKAR1A,PRKAR2B,RAF1,RALB,RPS6KA1,SH2B2	C7 to C0	Undetermined	Mock
Cyclins and Cell Cycle Regulation	1.42	0.143	-0.632	CCNB2,CCND3,CDK4,CDKN2D,E2F3,E2F7,E2F8,FBXL5,GSK3B,PPP2R2B,PPP2R5A,RAF1	C7 to C0	Inhibited	Mock
Mouse Embryonic Stem Cell Pluripotency	1.42	0.135	0.277	GRB2,GSK3B,ID2,ID3,MAPK1,MAPK14,MAPK3,PIK3CB,PIK3CD,RAF1,RALB,STAT3,TCF4,TCF7	C7 to C0	Activated	Mock
VEGF Family Ligand-Receptor Interactions	1.42	0.143	-0.302	FOS,GRB2,MAPK1,MAPK3,NRP2,PIK3CB,PIK3CD,PLCG1,PRKCD,PRKCQ,RAF1,RALB	C7 to C0	Inhibited	Mock
Human Embryonic Stem Cell Pluripotency	1.43	0.12	0	BMP2,BMP6,GNA13,GNAI2,GNAI3,GNAZ,GNB4,GNG10,GSK3B,INHBA,PDGFA,PIK3CB,PIK3CD,S1PR1,S1PR3,S1PR4,S1PR5,TCF4,TCF7,TGFBR2	C7 to C0	Undetermined	Mock
Mechanisms of Viral Exit from Host Cells	1.43	0.171	0	ACTA2,ACTB,CHMP2A,LMNB1,PRKCD,PRKCH,PRKCQ	C7 to C0	Undetermined	NP
Neuropathic Pain Signaling In Dorsal Horn Neurons	1.43	0.129	-0.832	CAMK4,FOS,GRINA,ITPR3,MAPK3,PIK3CB,PIK3CD,PLCG1,PLCG2,PRKAR1A,PRKCD,PRKCH,PRKCQ	C7 to C0	Inhibited	NP
Agrin Interactions at Neuromuscular Junction	1.43	0.143	-2.53	ACTA2,ACTB,CTTN,MAP2K4,MAPK3,MAPK9,PAK1,PXN,RAC2,RALB	C7 to C0	Inhibited	NP
Extrinsic Prothrombin Activation Pathway	1.43	0.25	0	F13A1,F5,PROS1,TFPI	C7 to C0	Undetermined	NP
AMPK Signaling	1.44	0.112	0	ACTB,CAB39,CREB5,GNA13,GNAI2,GNAI3,GNAZ,GNB4,GNG10,HMGCR,MAPK1,MAPK14,ORAI2,PFKFB3,PFKFB4,PIK3CB,PIK3CD,PPP2R2B,PPP2R5A,PRKAR1A,PRKAR2B,RAB1A,RAB27A,RAB2A,RAB7A,SMARCE1,ULK1	C7 to C0	Undetermined	Mock
Unfolded protein response	1.44	0.133	-2.333	ATF6,BCL2,CEBPB,CEBPD,DNAJB6,DNAJC15,HSPA1L,HSPA6,MAP3K5,NFE2L2,OS9,PPP1R15A	C7 to C0	Inhibited	NP
Erythropoietin Signaling Pathway	1.44	0.0339	2.449	BCL2L1,GATA1,HBD,HBG1,HBG2,HBQ1	C7 to C0	Activated	P
Superoxide Radicals Degradation	1.46	0.375	0	CAT,GPX7,SOD2	C7 to C0	Undetermined	Mock
Role of NFAT in Regulation of the Immune Response	1.46	0.0917	-3.355	AKT1,BLNK,CAMK4,CD247,CD28,CD3D,CD3G,CD79B,CHP1,CSNK1D,FCER1G,FCGR1A,FCGR1B,FCGR2A,FCGR2B,FCGR3A/FCGR3B,FOS,GNA13,GNA15,GNAI2,GNAI3,GNAQ,GNAZ,GNB2,GNG10,GNG5,GRB2,GSK3B,HLA-DOA,HLA-DOB,HLA-DRB1,HLA-DRB5,ITK,ITPR3,KPNA4,LAT,LCK,LCP2,LYN,MAP2K2,MAPK3,NFKB1,NFKBIA,NFKBIB,PIK3CB,PIK3CD,PLCG1,PLCG2,PPP3CA,PRKCQ,RAF1,RALB,SYK,ZAP70	C7 to C0	Inhibited	NP
SPINK1 General Cancer Pathway	1.46	0.145	-0.632	AKT1,GZMA,IL6R,MAP2K2,MAPK3,PIK3CB,PIK3CD,RAF1,RALB,STAT3	C7 to C0	Inhibited	NP
CDK5 Signaling	1.47	0.134	-1.291	CAPN1,CDK5R1,LAMC1,MAPK1,MAPK14,MAPK3,MAPK9,PPP1R10,PPP1R12A,PPP2R2B,PPP2R5A,PRKAR1A,PRKAR2B,RAF1,RALB	C7 to C0	Inhibited	Mock
Role of IL-17A in Psoriasis	1.47	0.286	0	CXCL1,CXCL5,IL17RA,S100A9	C7 to C0	Undetermined	Mock
Glycogen Degradation III	1.47	0.286	-2	MGAM,PGM2,PYGL,TYMP	C7 to C0	Inhibited	Mock
Xenobiotic Metabolism General Signaling Pathway	1.47	0.126	0.943	MAP2K4,MAP3K2,MAP3K4,MAP3K5,MAP3K6,MAP3K8,MAPK1,MAPK14,MAPK3,MAPK9,NFE2L2,PIK3CB,PIK3CD,PRKCD,PRKCQ,RAF1,RALB,RXRA	C7 to C0	Activated	Mock
Cell Cycle Regulation by BTG Family Proteins	1.47	0.189	0	CDK4,E2F3,E2F7,E2F8,PPP2R2B,PPP2R5A,PRMT1	C7 to C0	Undetermined	Mock
TWEAK Signaling	1.47	0.189	-1.134	APAF1,BID,CASP9,CHUK,FADD,NAIP,TNFRSF25	C7 to C0	Inhibited	Mock
Insulin Secretion Signaling Pathway	1.48	0.104	-3.402	AGO4,CREB5,GNA15,GNAQ,HCK,ITPR3,LCK,LYN,MAPK14,MAPK3,NAPA,PDHX,PIK3CB,PIK3CD,PLCG1,PLCG2,PRKAR1A,PRKCD,PRKCH,PRKCQ,SLC2A14,SLC2A3,STAT1,STAT2,STAT3,STAT5B,STAT6,VAMP3	C7 to C0	Inhibited	NP
Hereditary Breast Cancer Signaling	1.49	0.127	0	ACTB,BRCA1,CCND3,CDK4,CHEK1,GADD45G,MLH1,NBN,PIK3CB,PIK3CD,POLR2H,POLR2J2/POLR2J3,PTEN,RALB,RFC2,RPS27A,SLC19A1,SMARCE1	C7 to C0	Undetermined	Mock
Role of NANOG in Mammalian Embryonic Stem Cell Pluripotency	1.49	0.125	-0.905	AKT1,BMP2,FZD2,FZD5,GRB2,GSK3B,MAP2K2,MAPK3,PIK3CB,PIK3CD,RAF1,RALB,SMAD5,STAT3,TCL1A	C7 to C0	Inhibited	NP
Aldosterone Signaling in Epithelial Cells	1.49	0.116	-1.387	DNAJB6,DNAJC15,DNAJC24,DUSP1,HSPA1L,HSPA6,ITPR3,MAP2K2,MAPK3,PIK3CB,PIK3CD,PIP4K2A,PLCG1,PLCG2,PRKCD,PRKCH,PRKCQ,RAF1,SLC9A1	C7 to C0	Inhibited	NP
Type II Diabetes Mellitus Signaling	1.5	0.125	0.277	ACSL1,ACSL4,CACNA2D3,CEBPB,CHUK,ITPR3,MAP2K4,MAP3K5,MAPK1,MAPK3,MAPK9,PIK3CB,PIK3CD,PRKCD,PRKCQ,SLC27A2,SOCS3,TNFRSF1A,TNFRSF1B	C7 to C0	Activated	Mock
ERK5 Signaling	1.5	0.153	0.905	CREB5,EGF,FOS,FOSL1,GAB1,GNA13,MAP3K2,MAP3K8,RALB,RPS6KA1,SGK1	C7 to C0	Activated	Mock
Role of MAPK Signaling in the Pathogenesis of Influenza	1.52	0.148	0	CCL2,CXCL10,IFNG,MAP2K4,MAP3K5,MAPK1,MAPK14,MAPK3,MAPK9,PTGS2,RAF1,RALB	C7 to C0	Undetermined	Mock
MIF-mediated Glucocorticoid Regulation	1.52	0.194	0.378	CD14,LY96,MAPK1,MAPK3,MIF,PTGS2,TLR4	C7 to C0	Activated	Mock
Inhibition of Matrix Metalloproteases	1.53	0.179	0	A2M,LRP1,MMP25,MMP8,MMP9,TIMP1,TIMP2	C7 to C0	Undetermined	NP
G Protein Signaling Mediated by Tubby	1.54	0.182	0	GNA13,GNAI2,GNAI3,GNAZ,GNB4,GNG10,LCK,PLCG1	C7 to C0	Undetermined	Mock
Renal Cell Carcinoma Signaling	1.55	0.15	1.265	FOS,GAB1,GRB2,MAPK1,MAPK3,PAK1,PIK3CB,PIK3CD,RAF1,RALB,RPS27A,TGFA	C7 to C0	Activated	Mock
Glioblastoma Multiforme Signaling	1.55	0.123	0.775	CCND3,CDK4,E2F3,E2F7,E2F8,EGF,GRB2,GSK3B,ITPR3,MAPK1,MAPK3,PDGFA,PIK3CB,PIK3CD,PLCG1,PRKCD,PTEN,RAF1,RALB,RHOG,RHOH	C7 to C0	Activated	Mock
GADD45 Signaling	1.55	0.25	0	BRCA1,CCND3,CDK4,GADD45G,MAP3K4	C7 to C0	Undetermined	Mock
CDP-diacylglycerol Biosynthesis I	1.55	0.227	-0.447	AGPAT2,GPAT3,LPCAT2,MBOAT2,MBOAT7	C7 to C0	Inhibited	NP
Coagulation System	1.57	0.2	-0.378	F13A1,F5,PLAUR,PROS1,SERPINA1,TFPI,VWF	C7 to C0	Inhibited	Mock
IL-9 Signaling	1.57	0.2	0.816	BCL3,CISH,PIK3CB,PIK3CD,SOCS3,STAT3,STAT5B	C7 to C0	Activated	Mock
Agrin Interactions at Neuromuscular Junction	1.57	0.157	0.632	ACTA2,ACTB,CTTN,LAMC1,MAP2K4,MAPK1,MAPK3,MAPK9,PAK1,PXN,RALB	C7 to C0	Activated	Mock
Corticotropin Releasing Hormone Signaling	1.57	0.128	-1.291	ARPC5,CACNA2D3,CAMK4,CREB5,FASLG,FOS,GNAI2,GNAI3,ITPR3,MAPK1,MAPK14,MAPK3,PLCG1,PRKAR1A,PRKAR2B,PRKCD,PRKCQ,PTGS2,RAF1	C7 to C0	Inhibited	Mock
Guanosine Nucleotides Degradation III	1.57	0.308	1	ACP3,NT5C2,NT5C3A,NT5M	C7 to C0	Activated	Mock
Apelin Adipocyte Signaling Pathway	1.57	0.14	0	CAT,GNAI2,GNAI3,GPX1,MAPK14,MAPK3,MAPK6,MAPK9,NCF1,NCF2,PRKAR1A,RAC2	C7 to C0	Undetermined	NP
nNOS Signaling in Neurons	1.58	0.17	-1	CAMK4,CAPN1,CHP1,GRINA,PPP3CA,PRKCD,PRKCH,PRKCQ	C7 to C0	Inhibited	NP
TEC Kinase Signaling	1.58	0.0933	-2.611	ACTA2,ACTB,CD247,CD3D,CD3G,FADD,FASLG,FCER1G,FOS,GNA13,GNA15,GNAI2,GNAI3,GNAQ,GNAZ,GNB2,GNG10,GNG5,HCK,ITGA2B,ITGAM,ITGAX,ITGB2,ITGB3,ITGB5,ITK,LCK,LYN,MAP2K4,MAPK9,NFKB1,PAK1,PIK3CB,PIK3CD,PLCG1,PLCG2,PRKCD,PRKCH,PRKCQ,RAC2,RHOG,RHOH,STAT1,STAT2,STAT3,STAT5B,STAT6,TLR4,TNFRSF25,TNFSF10,TXK,VAV1,VAV3,WAS	C7 to C0	Inhibited	NP
Mitotic Roles of Polo-Like Kinase	1.58	0.152	-1.342	ANAPC1,CAPN1,CCNB1,CDC25A,CDC25B,PKMYT1,PPP2R1A,PPP2R2B,PPP2R5A,TGFB1	C7 to C0	Inhibited	NP
Glutamate Receptor Signaling	1.58	0.152	0	CAMK4,GLS,GLUL,GNB2,GNG10,GNG5,GRINA,HOMER3,SLC1A3,SLC38A1	C7 to C0	Undetermined	NP
p53 Signaling	1.59	0.143	-0.632	APAF1,BIRC5,BRCA1,CDK4,CHEK1,GADD45G,GNL3,GSK3B,MAPK14,PIK3CB,PIK3CD,PTEN,RRM2B,THBS1	C7 to C0	Inhibited	Mock
UVA-Induced MAPK Signaling	1.59	0.143	1.134	CASP9,FOS,MAP2K4,MAPK1,MAPK14,MAPK3,MAPK9,PARP4,PARP9,PIK3CB,PIK3CD,PLCG1,RALB,RPS6KA1	C7 to C0	Activated	Mock
CSDE1 Signaling Pathway	1.59	0.161	0.707	AGO4,AKT1,CCND3,CTTN,FOS,PTEN,RPL9,TGFB1,VIM	C7 to C0	Activated	NP
Aspartate Degradation II	1.6	0.429	0	GOT1,MDH1,MDH2	C7 to C0	Undetermined	Mock
Kinetochore Metaphase Signaling Pathway	1.62	0.133	-0.535	ANAPC1,AURKB,BIRC5,BOD1,BUB3,CCNB1,CDCA8,KIF2C,PPP1CA,PPP1R10,PPP1R3D,PPP2R5A,SKA1,SKA3	C7 to C0	Inhibited	NP
Adrenomedullin signaling pathway	1.63	0.121	-0.626	CALCRL,CAMK4,CEBPB,FOS,GRB2,GSK3B,IL18,IL1B,IL1RN,ITPR3,MAP2K4,MAPK1,MAPK14,MAPK3,MAPK9,MYLK,PIK3CB,PIK3CD,PLCG1,PRKAR1A,PRKAR2B,RAF1,RALB,RXRA	C7 to C0	Inhibited	Mock
4-1BB Signaling in T Lymphocytes	1.63	0.206	0.378	CHUK,MAP2K4,MAP3K5,MAPK1,MAPK14,MAPK3,MAPK9	C7 to C0	Activated	Mock
Fatty Acid Œ≤-oxidation I	1.63	0.206	-0.378	ACAA1,ACAA2,ACSL1,ACSL4,HADH,HSD17B10,SLC27A2	C7 to C0	Inhibited	Mock
Amyotrophic Lateral Sclerosis Signaling	1.63	0.13	0	BCL2,BCL2L1,CAPN1,CASP1,CASP9,CAT,GLUL,GPX1,GRINA,NAIP,PAK1,PIK3CB,PIK3CD,PPP3CA,RAB5C	C7 to C0	Undetermined	NP
Role of JAK1, JAK2 and TYK2 in Interferon Signaling	1.64	0.231	0	IFNAR1,IFNG,IFNGR1,IFNGR2,RAF1,STAT3	C7 to C0	Undetermined	Mock
Ferroptosis Signaling Pathway	1.64	0.135	-0.243	ABCA1,ACSL4,ALOX5,BID,DPP4,EMP1,FTH1,HMGCR,MAPK1,MAPK3,NFE2L2,RAF1,RALB,SAT1,SLC39A8,STAT3,STEAP3	C7 to C0	Inhibited	Mock
Cell Cycle Regulation by BTG Family Proteins	1.64	0.189	0	E2F2,E2F3,E2F5,E2F8,PPP2R1A,PPP2R2B,PPP2R5A	C7 to C0	Undetermined	NP
Leptin Signaling in Obesity	1.64	0.149	-0.707	AKT1,GRB2,MAP2K2,MAPK3,PIK3CB,PIK3CD,PLCG1,PLCG2,PRKAR1A,SOCS3,STAT3	C7 to C0	Inhibited	NP
TWEAK Signaling	1.64	0.189	0.378	CASP9,FADD,NAIP,NFKB1,NFKBIA,NFKBIB,TNFRSF25	C7 to C0	Activated	NP
BAG2 Signaling Pathway	1.64	0.143	-1	CDKN1A,CTSB,HSPA1L,HSPA6,MAPK14,MAPK3,MAPKAPK2,NFKB1,PSMB10,PSMB8,PSMB9,PSMF1	C7 to C0	Inhibited	NP
Cell Cycle: G2/M DNA Damage Checkpoint Regulation	1.66	0.18	0.333	AURKA,BRCA1,CCNB2,CDC25B,CHEK1,FBXL5,PLK1,RPS6KA1,TOP2A	C7 to C0	Activated	Mock
Adipogenesis pathway	1.66	0.126	0	AGPAT2,AKT1,ATG7,BMP2,CEBPB,CEBPD,EBF1,FZD2,FZD5,GTF2H4,LPIN1,RPS6KA1,SMAD5,STAT5B,TCF7,TGFB1,TNFRSF1A	C7 to C0	Undetermined	NP
LPS/IL-1 Mediated Inhibition of RXR Function	1.67	0.116	0.728	ABCA1,ABCC3,ACOX1,ACSL1,ACSL4,ALDH3B1,CAT,CD14,CHST15,IL18,IL18RAP,IL1B,IL1R1,IL1R2,IL1RAP,IL1RN,LY96,MAP2K4,MAPK9,MYD88,NCOA1,RARA,RXRA,SLC27A2,SULT1A1,SULT1B1,TLR4,TNFRSF1A,TNFRSF1B	C7 to C0	Activated	Mock
PDGF Signaling	1.67	0.151	0.832	EIF2AK2,FOS,GRB2,MAP2K4,MAPK1,MAPK3,PDGFA,PIK3CB,PIK3CD,PLCG1,RAF1,RALB,STAT3	C7 to C0	Activated	Mock
Sirtuin Signaling Pathway	1.68	0.106	-2.117	ACSS2,AGTRAP,AKT1,ATG3,ATG7,BPGM,CPT1B,EPAS1,G6PD,GABARAP,GADD45B,GADD45G,GLS,GSK3B,H3-3A/H3-3B,MAP1LC3B,MAPK3,MAPK6,NAMPT,NDRG1,NDUFB3,NDUFS4,NFE2L2,NFKB1,NR1H2,PFKFB3,PGK1,SOD2,STAT3,TSPO,TUBA1A	C7 to C0	Inhibited	NP
RHOA Signaling	1.69	0.137	-1.807	ACTA2,ACTB,ANLN,ARHGAP9,ARHGEF11,ARPC3,ARPC5,ARPC5L,GNA13,LIMK2,MPRIP,MSN,MYLK,NRP2,PLD1,PPP1R12A,SEPTIN5	C7 to C0	Inhibited	Mock
Airway Inflammation in Asthma	1.69	0.212	0	CCL2,ELANE,IFNG,IFNGR1,IFNGR2,MMP9,OSM	C7 to C0	Undetermined	Mock
Mechanisms of Viral Exit from Host Cells	1.69	0.195	0	ACTA2,ACTB,CHMP2A,CHMP3,CHMP4A,LMNB1,PRKCD,PRKCQ	C7 to C0	Undetermined	Mock
Eicosanoid Signaling	1.69	0.164	-2	ALOX5,ALOX5AP,FPR2,LTA4H,LTB4R,PTGDR,PTGER2,PTGIR,PTGS1,PTGS2,TBXAS1	C7 to C0	Inhibited	Mock
IGF-1 Signaling	1.7	0.144	0.775	CASP9,FOS,GRB10,GRB2,MAPK1,MAPK3,PIK3CB,PIK3CD,PRKAR1A,PRKAR2B,PXN,RAF1,RALB,SOCS3,STAT3	C7 to C0	Activated	Mock
MIF-mediated Glucocorticoid Regulation	1.7	0.194	-0.378	CD14,LY96,MAPK3,NFKB1,NFKBIA,NFKBIB,TLR4	C7 to C0	Inhibited	NP
Gluconeogenesis I	1.71	0.24	-1.633	ALDOA,FBP1,MDH1,MDH2,ME2,PGK1	C7 to C0	Inhibited	Mock
Cell Cycle Control of Chromosomal Replication	1.71	0.0714	2	CDC45,CDC6,ORC1,PRIM1	C7 to C0	Activated	P
Tetrapyrrole Biosynthesis II	1.71	0.4	0	ALAS2,HMBS	C7 to C0	Undetermined	P
Huntington's Disease Signaling	1.72	0.114	1.414	APAF1,ATP5MC1,ATP5PF,CAPN1,CASP1,CASP5,CASP9,CDK5R1,CREB5,DNM2,DNM3,EGF,GNB4,GNG10,GRB2,HSPA14,HSPA6,MAP2K4,MAPK1,MAPK3,MAPK9,PIK3CB,PIK3CD,POLR2H,POLR2J2/POLR2J3,PRKCD,PRKCQ,PSMA2,PSMA5,PSMC2,RPS27A,SGK1	C7 to C0	Activated	Mock
Role of PI3K/AKT Signaling in the Pathogenesis of Influenza	1.72	0.167	0.333	CASP9,GNAI2,GNAI3,GSK3B,IFNAR1,IFNG,MAPK1,MAPK3,MLH1,PIK3CB,PIK3CD	C7 to C0	Activated	Mock
CDK5 Signaling	1.72	0.134	0.775	CAPN1,MAP2K2,MAPK14,MAPK3,MAPK6,MAPK9,PPP1CA,PPP1R10,PPP1R3D,PPP2R1A,PPP2R2B,PPP2R5A,PRKAR1A,RAF1,RALB	C7 to C0	Activated	NP
PEDF Signaling	1.73	0.155	1.387	CFLAR,CHUK,FASLG,MAPK1,MAPK14,MAPK3,PIK3CB,PIK3CD,RAF1,RALB,SOD2,TCF4,TCF7	C7 to C0	Activated	Mock
FGF Signaling	1.73	0.155	0.832	CREB5,GAB1,GRB2,MAP3K5,MAPK1,MAPK14,MAPK3,MAPKAPK2,PIK3CB,PIK3CD,PLCG1,RAF1,STAT3	C7 to C0	Activated	Mock
Role of MAPK Signaling in Promoting the Pathogenesis of Influenza	1.75	0.143	-0.5	ATP6AP1,ATP6V0B,ATP6V0D1,ATP6V1A,ATP6V1B2,ATP6V1C1,MAP2K4,MAP3K5,MAPK1,MAPK14,MAPK3,MAPK9,PTGS2,RAF1,RALB,TCIRG1	C7 to C0	Inhibited	Mock
ERB2-ERBB3 Signaling	1.76	0.169	0.905	GRB2,GSK3B,MAPK1,MAPK3,PIK3CB,PIK3CD,PTEN,RAF1,RALB,STAT3,STAT5B	C7 to C0	Activated	Mock
CSDE1 Signaling Pathway	1.77	0.179	0.333	AGO4,APAF1,CCL2,CCND3,CTTN,FN1,FOS,PTEN,RPL9,VIM	C7 to C0	Activated	Mock
Hereditary Breast Cancer Signaling	1.77	0.127	0	ACTB,AKT1,ATM,BRCA1,CCNB1,CCND3,CDKN1A,GADD45B,GADD45G,HLTF,PIK3CB,PIK3CD,POLR2H,PTEN,RALB,RPS27A,SLC19A1,SMARCD3	C7 to C0	Undetermined	NP
Tryptophan Degradation III (Eukaryotic)	1.79	0.25	0	ACAA2,GCDH,HADH,HSD17B10,KYNU,TBXAS1	C7 to C0	Undetermined	Mock
Protein Ubiquitination Pathway	1.79	0.109	0	ANAPC1,BRCA1,CBL,CDC34,DNAJB6,DNAJC15,DNAJC24,HLA-E,HSPA1L,HSPA6,IFNG,NEDD4L,PSMB10,PSMB8,PSMB9,RPS27A,TAP1,TAP2,UBA1,UBE2C,UBE2D4,UBE2G2,UBE2L6,UBE2M,UBE2S,UBE4B,UBR2,UCHL5,USP10,USP9X	C7 to C0	Undetermined	NP
Insulin Receptor Signaling	1.8	0.136	1.147	CBL,GAB1,GRB10,GRB2,GSK3B,MAPK1,MAPK3,PIK3CB,PIK3CD,PPP1R10,PPP1R12A,PRKAR1A,PRKAR2B,PTEN,PTPN1,RAF1,RALB,SGK1,SOCS3	C7 to C0	Activated	Mock
Glutaryl-CoA Degradation	1.81	0.294	0	ACAA2,GCDH,HADH,HSD17B10,TBXAS1	C7 to C0	Undetermined	Mock
Lymphotoxin Œ≤ Receptor Signaling	1.82	0.182	0	APAF1,CASP9,CHUK,CXCL1,LTBR,MAPK1,MAPK3,PIK3CB,PIK3CD,TRAF5	C7 to C0	Undetermined	Mock
Opioid Signaling Pathway	1.82	0.116	-1.177	CACNA2D3,CAMK2G,CAMK4,CREB5,FGR,FOS,GNA13,GNAI2,GNAI3,GNAZ,GNB4,GNG10,GSK3B,HCK,ITPR3,LCK,LYN,MAP2K4,MAPK1,MAPK3,PNOC,PPP3CA,PRKAR1A,PRKAR2B,PRKCD,PRKCQ,RAF1,RALB,RGS18,RPS6KA1,TCF4,TCF7	C7 to C0	Inhibited	Mock
Synaptic Long Term Potentiation	1.83	0.14	-1.213	CAMK2G,CAMK4,CHP1,CREB5,ITPR3,MAPK1,MAPK3,PLCG1,PPP1R10,PPP1R12A,PPP3CA,PRKAR1A,PRKAR2B,PRKCD,PRKCQ,RAF1,RALB,RPS6KA1	C7 to C0	Inhibited	Mock
Apelin Endothelial Signaling Pathway	1.83	0.137	-0.5	CAMK4,CCL2,FOS,GNA13,GNAI2,GNAI3,GNAZ,GNB4,GNG10,MAP2K4,MAPK1,MAPK3,MAPK9,PIK3CB,PIK3CD,PRKCD,PRKCQ,RAF1,RALB	C7 to C0	Inhibited	Mock
Amyloid Processing	1.83	0.176	0.816	AKT1,CAPN1,CSNK1D,GSK3B,MAPK14,MAPK3,NCSTN,PRKAR1A,PSENEN	C7 to C0	Activated	NP
Thyroid Cancer Signaling	1.83	0.152	-0.577	AKT1,FOS,GSK3B,LEF1,MAP2K2,MAPK3,PIK3CB,PIK3CD,PTEN,RALB,TCF4,TCF7	C7 to C0	Inhibited	NP
Inhibition of Angiogenesis by TSP1	1.83	0.206	-1.89	AKT1,MAP2K4,MAPK14,MAPK9,MMP9,TGFB1,THBS1	C7 to C0	Inhibited	NP
Estrogen-mediated S-phase Entry	1.84	0.231	0.816	CDC25A,CDKN1A,E2F2,E2F3,E2F5,E2F8	C7 to C0	Activated	NP
Glycogen Degradation II	1.85	0.333	1	MTAP,PGM1,PYGL,TYMP	C7 to C0	Activated	NP
Ovarian Cancer Signaling	1.86	0.133	0.302	BRCA1,CD44,CDK4,E2F3,EGF,GSK3B,MAPK1,MAPK3,MLH1,MMP9,PIK3CB,PIK3CD,PRKAR1A,PRKAR2B,PTEN,PTGS1,PTGS2,RAF1,RALB,TCF4,TCF7	C7 to C0	Activated	Mock
IL-23 Signaling Pathway	1.86	0.196	0	IL12RB1,IL1B,PIK3CB,PIK3CD,RORA,RUNX1,SOCS3,STAT3,STAT4	C7 to C0	Undetermined	Mock
MSP-RON Signaling In Cancer Cells Pathway	1.86	0.138	-0.688	ACTA2,CREB5,CSF2RB,ELF1,ETS2,FOS,GRB2,GSK3B,MAPK1,MAPK3,PIK3CB,PIK3CD,PLAUR,RAF1,RALB,STAT3,TCF4,TCF7,VIM	C7 to C0	Inhibited	Mock
Airway Pathology in Chronic Obstructive Pulmonary Disease	1.86	0.136	0	CD40LG,CXCL1,FASLG,IFNG,IL1B,LCN2,MMP8,MMP9,ORM1,OSM,PRTN3,TGFB1,TNFSF10,TNFSF13,TNFSF13B,TNFSF4	C7 to C0	Undetermined	NP
Corticotropin Releasing Hormone Signaling	1.87	0.128	-1	ARPC5,CAMK4,CREB5,FASLG,FOS,GNAI2,GNAI3,GNAQ,ITPR3,MAP2K2,MAPK14,MAPK3,PLCG1,PLCG2,PRKAR1A,PRKCD,PRKCH,PRKCQ,RAF1	C7 to C0	Inhibited	NP
Role of BRCA1 in DNA Damage Response	1.88	0.163	-0.333	ACTB,BRCA1,CHEK1,E2F3,E2F7,E2F8,IFNG,MLH1,NBN,PLK1,RFC2,SLC19A1,SMARCE1	C7 to C0	Inhibited	Mock
Growth Hormone Signaling	1.88	0.169	0.577	FOS,MAPK1,MAPK3,PIK3CB,PIK3CD,PLCG1,PRKCD,PRKCQ,RPS6KA1,SOCS3,STAT3,STAT5B	C7 to C0	Activated	Mock
Epithelial Adherens Junction Signaling	1.88	0.134	0.218	AFDN,ARPC3,ARPC5,ARPC5L,CTNNA1,EGF,IQGAP1,KIF23,LIMK2,MYH10,PAK1,PPP2R2B,PPP2R5A,PTEN,RALB,STK3,TCF4,TCF7,TGFBR2,TGFBR3,WAS	C7 to C0	Activated	Mock
Melanoma Signaling	1.88	0.18	0	AKT1,CDKN1A,MAP2K2,MAPK3,PIK3CB,PIK3CD,PTEN,RAF1,RALB	C7 to C0	Undetermined	NP
BMP signaling pathway	1.89	0.149	-1.941	BMP2,CAMK4,GRB2,MAP2K2,MAP2K4,MAPK14,MAPK3,MAPK9,NFKB1,PRKAR1A,RAF1,RALB,SMAD5	C7 to C0	Inhibited	NP
Regulation Of The Epithelial Mesenchymal Transition In Development Pathway	1.89	0.149	-1.265	AXIN2,BRCA1,FZD2,FZD5,GSK3B,LEF1,NCSTN,NFKB1,PSENEN,RBPJ,S100A4,TCF4,TCF7	C7 to C0	Inhibited	NP
Androgen Signaling	1.9	0.124	-0.707	CAMK4,GNA13,GNA15,GNAI2,GNAI3,GNAQ,GNAZ,GNB2,GNG10,GNG5,GTF2H4,H3-3A/H3-3B,ITPR3,MAPK3,NCOA1,NFKB1,POLR2H,PRKAR1A,PRKCD,PRKCH,PRKCQ	C7 to C0	Inhibited	NP
Chronic Myeloid Leukemia Signaling	1.91	0.15	0	CCND3,CDK4,CHUK,E2F3,E2F7,E2F8,GAB2,GRB2,MAPK1,MAPK3,PIK3CB,PIK3CD,RAF1,RALB,STAT5B,TGFBR2	C7 to C0	Undetermined	Mock
Granzyme B Signaling	1.91	0.312	-0.447	APAF1,BID,CASP9,GZMB,LMNB1	C7 to C0	Inhibited	Mock
Endocannabinoid Neuronal Synapse Pathway	1.92	0.129	-2.324	CHP1,GNA15,GNAI2,GNAI3,GNAQ,GNB2,GNG10,GNG5,GRINA,ITPR3,MAPK14,MAPK3,MAPK6,MAPK9,MGLL,PLCG1,PLCG2,PPP3CA,PRKAR1A	C7 to C0	Inhibited	NP
Pentose Phosphate Pathway	1.94	0.4	-1	G6PD,PGD,TALDO1,TKT	C7 to C0	Inhibited	Mock
TNFR2 Signaling	1.96	0.219	-0.378	FOS,MAP2K4,NAIP,NFKB1,NFKBIA,NFKBIB,TNFRSF1B	C7 to C0	Inhibited	NP
VDR/RXR Activation	1.97	0.167	1.155	CAMP,CD14,CEBPB,CXCL10,IFNG,KLF4,MXD1,NCOA1,PDGFA,PRKCD,PRKCQ,RXRA,SERPINB1	C7 to C0	Activated	Mock
NF-Œ∫B Activation by Viruses	1.97	0.167	0.832	CHUK,CR2,EIF2AK2,ITGB3,LCK,MAPK1,MAPK3,PIK3CB,PIK3CD,PRKCD,PRKCQ,RAF1,RALB	C7 to C0	Activated	Mock
BMP signaling pathway	1.97	0.161	-0.277	BMP2,BMP6,CAMK4,GRB2,MAGED1,MAP2K4,MAPK1,MAPK14,MAPK3,MAPK9,PRKAR1A,PRKAR2B,RAF1,RALB	C7 to C0	Inhibited	Mock
IL-7 Signaling Pathway	1.97	0.167	0.577	BCL6,CCND3,GRB2,GSK3B,IFNG,LYN,MAPK1,MAPK14,MAPK3,PAX5,PIK3CB,PIK3CD,STAT5B	C7 to C0	Activated	Mock
IGF-1 Signaling	1.99	0.144	-0.258	AKT1,CASP9,FOS,GRB2,MAP2K2,MAPK3,PIK3CB,PIK3CD,PRKAR1A,PXN,RAF1,RALB,SOCS1,SOCS3,STAT3	C7 to C0	Inhibited	NP
Xenobiotic Metabolism Signaling	2.01	0.118	0	ABCC3,AIP,ALDH3B1,CAMK2G,CAMK4,CAT,CHST15,CYP1B1,ESD,HSP90AA1,IL1B,MAP2K4,MAP3K2,MAP3K4,MAP3K5,MAP3K6,MAP3K8,MAPK1,MAPK14,MAPK3,MAPK9,NCOA1,NFE2L2,PIK3CB,PIK3CD,PPP2R2B,PPP2R5A,PRKCD,PRKCQ,RAF1,RALB,RXRA,SULT1A1,SULT1B1	C7 to C0	Undetermined	Mock
ERBB4 Signaling	2.02	0.176	0	GRB2,MAPK1,MAPK3,NCSTN,PIK3CB,PIK3CD,PLCG1,PRKCD,PRKCQ,PSENEN,RAF1,RALB	C7 to C0	Undetermined	Mock
Cell Cycle: G1/S Checkpoint Regulation	2.02	0.176	0.905	BMI1,CCND3,CDK4,CDKN2D,E2F3,E2F7,E2F8,FBXL5,GNL3,GSK3B,RPL11,RPL5	C7 to C0	Activated	Mock
B Cell Activating Factor Signaling	2.03	0.209	0	CHUK,FOS,MAP2K4,MAPK1,MAPK14,MAPK9,TNFRSF17,TNFSF13B,TRAF5	C7 to C0	Undetermined	Mock
UVC-Induced MAPK Signaling	2.03	0.196	0	FOS,MAP2K4,MAPK1,MAPK14,MAPK3,MAPK9,PRKCD,PRKCQ,RAF1,RALB	C7 to C0	Undetermined	Mock
Amyloid Processing	2.03	0.196	1.89	CAPN1,CDK5R1,GSK3B,MAPK1,MAPK14,MAPK3,NCSTN,PRKAR1A,PRKAR2B,PSENEN	C7 to C0	Activated	Mock
Cardiac Œ≤-adrenergic Signaling	2.06	0.126	-0.632	AKAP11,ATP2A3,GNA13,GNA15,GNAI2,GNAI3,GNAQ,GNAZ,GNB2,GNG10,GNG5,PDE5A,PKIG,PPP1CA,PPP1R10,PPP1R3D,PPP2R1A,PPP2R2B,PPP2R5A,PRKAR1A,SLC8A1,SLC8A3	C7 to C0	Inhibited	NP
Relaxin Signaling	2.06	0.131	-0.302	AKT1,FOS,GNA13,GNA15,GNAI2,GNAI3,GNAQ,GNAZ,GNB2,GNG10,GNG5,MAPK3,MMP9,NFKB1,NFKBIA,NFKBIB,PDE5A,PIK3CB,PIK3CD,PRKAR1A	C7 to C0	Inhibited	NP
Triacylglycerol Biosynthesis	2.06	0.191	-1.667	AGPAT2,DGAT2,GPAT3,LPCAT2,LPGAT1,LPIN1,MBOAT2,MBOAT7,PLPP5	C7 to C0	Inhibited	NP
MSP-RON Signaling Pathway	2.09	0.19	0	ACTA2,ACTB,CCL2,CCR2,CSF2RB,IFNG,ITGAM,PIK3CB,PIK3CD,TLR2,TLR4	C7 to C0	Undetermined	Mock
April Mediated Signaling	2.09	0.214	-1	CHUK,FOS,MAP2K4,MAPK1,MAPK14,MAPK9,TNFRSF17,TNFSF13,TRAF5	C7 to C0	Inhibited	Mock
GŒ±s Signaling	2.09	0.149	-1.155	CREB5,GNA13,GNAI2,GNAI3,GNAZ,GNB4,GNG10,GPER1,HCAR3,HCK,HRH2,MAPK1,MAPK3,PRKAR1A,PRKAR2B,PTGDR,PTGER2,PTGIR	C7 to C0	Inhibited	Mock
GŒ±s Signaling	2.1	0.14	-1	CREB5,GNA13,GNA15,GNAI2,GNAI3,GNAQ,GNAZ,GNB2,GNG10,GNG5,HCAR3,HCK,HRH2,MAP2K2,MAPK3,PRKAR1A,PTGER2	C7 to C0	Inhibited	NP
Mitotic Roles of Polo-Like Kinase	2.11	0.182	-0.378	CAPN1,CCNB2,CDC20,CDC25B,ESPL1,HSP90AA1,KIF23,PLK1,PPP2R2B,PPP2R5A,PRC1,SLK	C7 to C0	Inhibited	Mock
IL-23 Signaling Pathway	2.11	0.196	-1.667	AKT1,IL1B,NFKB1,NFKBIA,PIK3CB,PIK3CD,RORA,SOCS3,STAT3	C7 to C0	Inhibited	NP
Inhibition of Angiogenesis by TSP1	2.12	0.235	0.378	MAP2K4,MAPK1,MAPK14,MAPK9,MMP9,SDC2,TGFBR2,THBS1	C7 to C0	Activated	Mock
Factors Promoting Cardiogenesis in Vertebrates	2.12	0.132	-2.982	BMP2,CREB5,FZD2,FZD5,GSK3B,LEF1,LRP1,MAP2K4,MAPK14,MAPK9,PLCG1,PLCG2,PRKCD,PRKCH,PRKCQ,SMAD5,TCF4,TCF7,TGFB1,TGFBR3	C7 to C0	Inhibited	NP
Atherosclerosis Signaling	2.13	0.138	0	ALOX12,ALOX5,CCR2,CD40LG,CLU,ICAM1,IFNG,IL1B,IL1RN,ITGB2,MMP9,NFKB1,ORM1,PDGFA,S100A8,SELP,SERPINA1,TGFB1	C7 to C0	Undetermined	NP
P2Y Purigenic Receptor Signaling Pathway	2.14	0.147	-0.258	CREB5,FOS,GNAI2,GNAI3,GNB4,GNG10,ITGA2B,ITGB3,MAPK1,MAPK3,PIK3CB,PIK3CD,PLCG1,PRKAR1A,PRKAR2B,PRKCD,PRKCQ,RAF1,RALB	C7 to C0	Inhibited	Mock
Pentose Phosphate Pathway	2.14	0.4	-1	G6PD,PGD,TALDO1,TKT	C7 to C0	Inhibited	NP
Role of MAPK Signaling in the Pathogenesis of Influenza	2.14	0.16	0	AKT1,BCL2,CXCL10,IFNG,MAP2K2,MAP2K3,MAP2K4,MAP3K5,MAPK14,MAPK3,MAPK9,RAF1,RALB	C7 to C0	Undetermined	NP
Insulin Receptor Signaling	2.14	0.136	0.229	AKT1,CBL,CRK,GRB2,GSK3B,MAP2K2,MAPK3,PIK3CB,PIK3CD,PPP1CA,PPP1R10,PPP1R3D,PRKAR1A,PTEN,PTPN1,RAF1,RALB,SOCS3,TSC2	C7 to C0	Activated	NP
Role of CHK Proteins in Cell Cycle Checkpoint Control	2.15	0.193	0.333	BRCA1,CHEK1,E2F3,E2F7,E2F8,NBN,PLK1,PPP2R2B,PPP2R5A,RFC2,SLC19A1	C7 to C0	Activated	Mock
Induction of Apoptosis by HIV1	2.16	0.185	-0.577	APAF1,BID,CASP9,CHUK,FADD,FASLG,MAP2K4,MAP3K5,MAPK9,NAIP,TNFRSF1A,TNFRSF1B	C7 to C0	Inhibited	Mock
Role of BRCA1 in DNA Damage Response	2.18	0.163	-0.707	ACTB,ATM,BRCA1,CDKN1A,E2F2,E2F3,E2F5,E2F8,HLTF,IFNG,SLC19A1,SMARCD3,STAT1	C7 to C0	Inhibited	NP
Sphingosine-1-phosphate Signaling	2.19	0.153	0.471	CASP1,CASP5,CASP9,GNA13,GNAI2,GNAI3,MAPK1,MAPK3,PDGFA,PIK3CB,PIK3CD,PLCG1,RHOG,RHOH,S1PR1,S1PR3,S1PR4,S1PR5	C7 to C0	Activated	Mock
Glioma Invasiveness Signaling	2.19	0.178	0.277	CD44,HMMR,ITGB3,MAPK1,MAPK3,MMP9,PIK3CB,PIK3CD,PLAUR,RALB,RHOG,RHOH,TIMP2	C7 to C0	Activated	Mock
Ceramide Signaling	2.21	0.167	-1.291	FOS,MAP2K4,MAPK3,PIK3CB,PIK3CD,PPP2R2B,PPP2R5A,RAF1,RALB,S1PR1,S1PR3,S1PR4,S1PR5,TNFRSF1A,TNFRSF1B	C7 to C0	Inhibited	Mock
Ephrin B Signaling	2.24	0.181	1.897	CAP1,CBL,GNA13,GNAI2,GNAI3,GNAZ,GNB4,GNG10,MAPK1,MAPK3,PAK1,PXN,VAV3	C7 to C0	Activated	Mock
G-Protein Coupled Receptor Signaling	2.24	0.116	0	AKT1,CAMK4,CREB5,CXCR2,DUSP1,FPR1,FPR2,GNA15,GNAI2,GNAI3,GNAQ,GRB2,HCAR3,HRH2,LTB4R,MAP2K2,MAPK3,NFKB1,NFKBIA,NFKBIB,P2RY13,PDE5A,PIK3CB,PIK3CD,PRKAR1A,PTGER2,RAF1,RALB,RASGRP1,RPS6KA1,S1PR1,STAT3	C7 to C0	Undetermined	NP
Purine Nucleotides Degradation II (Aerobic)	2.26	0.316	0.816	ACP3,IMPDH1,IMPDH2,NT5C2,NT5C3A,NT5M	C7 to C0	Activated	Mock
ATM Signaling	2.26	0.155	-1.732	ATM,BRCA1,CCNB1,CDC25A,CDKN1A,CREB5,GADD45B,GADD45G,MAP2K4,MAPK14,MAPK9,NFKBIA,PPP2R1A,PPP2R2B,PPP2R5A	C7 to C0	Inhibited	NP
Gap Junction Signaling	2.28	0.126	0	ACTA2,ACTB,AKT1,CSNK1D,EGF,GNAI2,GNAI3,GNAQ,GRB2,ITPR3,MAP2K2,MAPK3,PIK3CB,PIK3CD,PLCG1,PLCG2,PPP3CA,PRKAR1A,PRKCD,PRKCH,PRKCQ,RAF1,RALB,TUBA1A,TUBB1	C7 to C0	Undetermined	NP
Retinoic acid Mediated Apoptosis Signaling	2.29	0.183	-0.632	CASP9,CFLAR,FADD,IFNAR1,IFNG,PARP10,PARP9,RARA,RXRA,TNFRSF10C,TNFSF10	C7 to C0	Inhibited	NP
LPS/IL-1 Mediated Inhibition of RXR Function	2.31	0.12	-1.414	ABCB1,ABCC3,ACOX1,ACSL1,ACSL4,ALDH3B1,CAT,CD14,CHST15,CPT1B,GSTO1,IL1B,IL1R1,IL1R2,IL1RAP,IL1RN,LY96,MAP2K4,MAPK9,MYD88,NCOA1,NR1H2,RARA,RXRA,SLC27A2,SULT1A1,SULT1B1,TLR4,TNFRSF1A,TNFRSF1B	C7 to C0	Inhibited	NP
B Cell Activating Factor Signaling	2.31	0.209	-2.449	FOS,MAP2K4,MAPK14,MAPK9,NFKB1,NFKBIA,NFKBIB,TNFSF13B,TRAF5	C7 to C0	Inhibited	NP
Endocannabinoid Cancer Inhibition Pathway	2.32	0.147	0.447	CASP1,CASP5,CASP9,CCND3,CREB5,GNA13,GNAI2,GNAI3,GSK3B,MAP2K4,MAPK1,MAPK14,MAPK3,PIK3CB,PIK3CD,PRKAR1A,PRKAR2B,RAF1,TCF4,TCF7,VIM	C7 to C0	Activated	Mock
Endothelin-1 Signaling	2.35	0.136	-1.177	CASP1,CASP5,CASP9,FOS,GAB1,GNA13,GNAI2,GNAI3,GNAZ,GRB2,ITPR3,MAPK1,MAPK14,MAPK3,MAPK9,PIK3CB,PIK3CD,PLCG1,PLD1,PRKCD,PRKCQ,PTGER2,PTGS1,PTGS2,RAF1,RALB	C7 to C0	Inhibited	Mock
Regulation of the Epithelial-Mesenchymal Transition Pathway	2.37	0.128	0	AKT1,EGF,ETS1,FZD2,FZD5,GRB2,GSK3B,LEF1,MAP2K2,MAP2K3,MAP2K4,MAPK3,MMP9,NCSTN,NFKB1,PIK3CB,PIK3CD,PSENEN,RAF1,RALB,RBPJ,STAT3,TCF4,TCF7,TGFB1	C7 to C0	Undetermined	NP
Role of NFAT in Cardiac Hypertrophy	2.38	0.132	-0.962	CACNA2D3,CAMK2G,CAMK4,CHP1,GNAI2,GNAI3,GNB4,GNG10,GRB2,GSK3B,ITPR3,MAP2K4,MAPK1,MAPK14,MAPK3,MAPK9,PIK3CB,PIK3CD,PLCG1,PPP3CA,PRKAR1A,PRKAR2B,PRKCD,PRKCQ,RAF1,RALB,SLC8A1,SLC8A3,TGFBR2	C7 to C0	Inhibited	Mock
Thrombin Signaling	2.38	0.133	0	ARHGEF11,CAMK2G,CAMK4,EGF,GATA3,GNA13,GNAI2,GNAI3,GNAZ,GNB4,GNG10,GRB2,ITPR3,MAPK1,MAPK14,MAPK3,MPRIP,MYLK,PIK3CB,PIK3CD,PLCG1,PPP1R12A,PRKCD,PRKCQ,RAF1,RALB,RHOG,RHOH	C7 to C0	Undetermined	Mock
IL-15 Production	2.38	0.146	-1.886	CSF1R,CSK,DYRK3,EPHA4,FES,FLT3LG,HCK,ITK,LCK,LYN,MAP2K3,MAP2K4,MAP3K11,NFKB1,STAT1,SYK,TXK,ZAP70	C7 to C0	Inhibited	NP
FcŒ≥RIIB Signaling in B Lymphocytes	2.38	0.165	-2.309	AKT1,BLNK,CD79B,FCGR2B,GRB2,ITPR3,LYN,MAP2K4,MAPK9,PIK3CB,PIK3CD,PLCG2,RALB,SYK	C7 to C0	Inhibited	NP
April Mediated Signaling	2.38	0.214	-1.667	FOS,MAP2K4,MAPK14,MAPK9,NFKB1,NFKBIA,NFKBIB,TNFSF13,TRAF5	C7 to C0	Inhibited	NP
IL-2 Signaling	2.39	0.197	0.577	FOS,GRB2,IL2RB,LCK,MAPK1,MAPK3,PIK3CB,PIK3CD,RAF1,RALB,STAT5B,SYK	C7 to C0	Activated	Mock
MSP-RON Signaling Pathway	2.39	0.19	0	ACTA2,ACTB,CCR2,CSF2RB,IFNG,ITGAM,ITGB2,PIK3CB,PIK3CD,TLR2,TLR4	C7 to C0	Undetermined	NP
Cancer Drug Resistance By Drug Efflux	2.39	0.19	0	ABCB1,ABCG2,AKT1,MAP2K2,MAPK3,NFKB1,PIK3CB,PIK3CD,PTEN,RAF1,RALB	C7 to C0	Undetermined	NP
WNT/Œ≤-catenin Signaling	2.39	0.133	-1.886	AKT1,AXIN2,CD44,CSNK1D,FRAT1,FZD2,FZD5,GNAQ,GSK3B,ILK,KREMEN1,LEF1,LRP1,PPP2R1A,PPP2R2B,PPP2R5A,RARA,RPS27A,TCF4,TCF7,TGFB1,TGFBR3,TLE3	C7 to C0	Inhibited	NP
Role of IL-17A in Psoriasis	2.39	0.357	-0.447	CXCL1,CXCL5,IL17RA,S100A8,S100A9	C7 to C0	Inhibited	NP
Glycogen Degradation III	2.39	0.357	0.447	MGAM,MTAP,PGM1,PYGL,TYMP	C7 to C0	Activated	NP
Sumoylation Pathway	2.4	0.155	0.577	ARHGDIA,ARHGDIB,ETS1,FASLG,FOS,ISG20,MAP2K4,MAP3K5,MAPK9,NFKB1,NFKBIA,PML,RAC2,RHOG,RHOH,SLC19A1	C7 to C0	Activated	NP
VEGF Family Ligand-Receptor Interactions	2.41	0.167	-1.069	AKT1,FOS,GRB2,MAP2K2,MAPK3,PIK3CB,PIK3CD,PLCG1,PLCG2,PRKCD,PRKCH,PRKCQ,RAF1,RALB	C7 to C0	Inhibited	NP
Synaptogenesis Signaling Pathway	2.42	0.115	-2.197	AKT1,AP2A1,AP2M1,ARPC3,ARPC5,CAMK4,CNTNAP2,CREB5,CRK,EPHA4,GRB2,GRINA,GSK3B,HCK,LCK,LRP1,LYN,MAPK14,MAPK3,NAPA,PAK1,PIK3CB,PIK3CD,PLCG1,PLCG2,PRKAR1A,PRKCD,RAB5C,RAF1,RALB,RASGRP1,STXBP2,THBS1,TLN1,VAMP3,WAS	C7 to C0	Inhibited	NP
Actin Nucleation by ARP-WASP Complex	2.42	0.161	-1.134	ARPC3,ARPC5,GRB2,ITGA2B,ITGAM,ITGAX,ITGB2,ITGB3,ITGB5,RAC2,RALB,RHOG,RHOH,VASP,WAS	C7 to C0	Inhibited	NP
IL-4 Signaling	2.42	0.161	0	AKT1,GRB2,HLA-DOA,HLA-DOB,HLA-DRB1,HLA-DRB5,IL13RA1,IL2RG,IL4R,PIK3CB,PIK3CD,PTPN6,RALB,SOCS1,STAT6	C7 to C0	Undetermined	NP
Non-Small Cell Lung Cancer Signaling	2.43	0.17	1.155	CASP9,CCND3,CDK4,E2F3,EGF,GRB2,ITPR3,MAPK1,MAPK3,PIK3CB,PIK3CD,PLCG1,RAF1,RALB,RXRA,TGFA	C7 to C0	Activated	Mock
CNTF Signaling	2.44	0.193	-1.508	AKT1,GRB2,MAP2K2,MAPK3,PIK3CB,PIK3CD,RAF1,RALB,RPS6KA1,STAT1,STAT3	C7 to C0	Inhibited	NP
TNFR1 Signaling	2.45	0.212	-0.302	APAF1,BID,CASP9,CHUK,FADD,FOS,MAP2K4,NAIP,PAK1,TANK,TNFRSF1A	C7 to C0	Inhibited	Mock
UVB-Induced MAPK Signaling	2.45	0.212	0.632	FOS,H3-3A/H3-3B,MAP2K4,MAPK1,MAPK14,MAPK3,MAPK9,PIK3CB,PIK3CD,PRKCD,PRKCQ	C7 to C0	Activated	Mock
FcŒ≥RIIB Signaling in B Lymphocytes	2.45	0.176	-0.577	BLNK,BTK,CACNA2D3,CD79A,CD79B,FCGR2B,GRB2,ITPR3,LYN,MAP2K4,MAPK9,PIK3CB,PIK3CD,RALB,SYK	C7 to C0	Inhibited	Mock
Endometrial Cancer Signaling	2.45	0.2	1.667	CASP9,CTNNA1,GRB2,GSK3B,MAPK1,MAPK3,MLH1,PIK3CB,PIK3CD,PTEN,RAF1,RALB	C7 to C0	Activated	Mock
Antioxidant Action of Vitamin C	2.45	0.153	1.387	CSF2RB,GSTO1,HMOX1,MAP2K4,MAPK14,MAPK3,MAPK9,NFKB1,NFKBIA,NFKBIB,PLCG1,PLCG2,PLD1,SLC2A14,SLC2A3,STAT5B,TXN	C7 to C0	Activated	NP
Erythropoietin Signaling Pathway	2.46	0.141	-0.2	APAF1,CD40LG,CSF2RB,FASLG,FOS,GRB2,GSK3B,IFNG,IL18,IL1B,ITPR3,MAPK1,MAPK3,OSM,PIK3CB,PIK3CD,PLCG1,PRKCD,PRKCQ,RAF1,RALB,STAT5B,TNFSF13,TNFSF13B,TNFSF4	C7 to C0	Inhibited	Mock
Neurotrophin/TRK Signaling	2.46	0.184	0.535	CREB5,FOS,GAB1,GRB2,MAP2K4,MAP3K5,MAPK1,MAPK3,PIK3CB,PIK3CD,PLCG1,RAF1,RALB,RPS6KA1	C7 to C0	Activated	Mock
MIF Regulation of Innate Immunity	2.47	0.227	0	CD14,FOS,LY96,MAP2K4,MAPK1,MAPK3,MAPK9,MIF,PTGS2,TLR4	C7 to C0	Undetermined	Mock
CXCR4 Signaling	2.47	0.144	1.342	ARHGEF11,FOS,GNA13,GNAI2,GNAI3,GNAZ,GNB4,GNG10,ITPR3,LYN,MAP2K4,MAPK1,MAPK3,MAPK9,PAK1,PIK3CB,PIK3CD,PRKCD,PRKCQ,PXN,RAF1,RALB,RHOG,RHOH	C7 to C0	Activated	Mock
ERB2-ERBB3 Signaling	2.47	0.185	-0.577	AKT1,GRB2,GSK3B,MAP2K2,MAPK3,PIK3CB,PIK3CD,PTEN,RAF1,RALB,STAT3,STAT5B	C7 to C0	Inhibited	NP
GŒ±i Signaling	2.48	0.152	-0.243	CXCR2,FPR1,FPR2,GNA13,GNAI2,GNAI3,GNAZ,GNB4,GNG10,GRB2,LTB4R,MAPK1,MAPK3,P2RY13,PRKAR1A,PRKAR2B,RAF1,RALB,S1PR1,S1PR3,STAT3	C7 to C0	Inhibited	Mock
Glioma Invasiveness Signaling	2.51	0.178	-0.577	CD44,ITGB3,MAPK3,MMP9,PIK3CB,PIK3CD,PLAUR,RAC2,RALB,RHOG,RHOH,TIMP1,TIMP2	C7 to C0	Inhibited	NP
Airway Pathology in Chronic Obstructive Pulmonary Disease	2.55	0.161	0	CCL2,CD40LG,CXCL1,ELANE,FASLG,GZMB,IFNG,IL18,IL1B,LCN2,MMP8,MMP9,MPO,ORM1,OSM,PRTN3,TNFSF13,TNFSF13B,TNFSF4	C7 to C0	Undetermined	Mock
Oncostatin M Signaling	2.55	0.233	-0.333	CHI3L1,EPAS1,GRB2,MAPK1,MAPK3,OSM,RAF1,RALB,STAT3,STAT5B	C7 to C0	Inhibited	Mock
Tight Junction Signaling	2.55	0.135	0	ACTA2,ACTB,AKT1,CLDN23,CLDN5,CSTF2,CTNNA1,FOS,MYH9,MYL4,MYL6,MYL9,NAPA,NFKB1,PPP2R1A,PPP2R2B,PPP2R5A,PRKAR1A,PTEN,TGFB1,TNFRSF1A,TNFRSF1B,VAMP3,VASP	C7 to C0	Undetermined	NP
Lymphotoxin Œ≤ Receptor Signaling	2.57	0.2	-1.897	AKT1,BCL2L1,CASP9,CXCL1,LTBR,MAPK3,NFKB1,NFKBIA,PIK3CB,PIK3CD,TRAF5	C7 to C0	Inhibited	NP
Epithelial Adherens Junction Signaling	2.57	0.14	0.426	AKT1,ARPC3,ARPC5,CRK,CTNNA1,ECT2,EGF,IQGAP1,LEF1,LIMK2,PAK1,PPP2R1A,PPP2R2B,PPP2R5A,PTEN,RALB,STK3,TCF4,TCF7,TGFBR3,TNS1,WAS	C7 to C0	Activated	NP
MYC Mediated Apoptosis Signaling	2.58	0.22	-0.302	APAF1,BID,CASP9,CFLAR,CHUK,FADD,FASLG,PRKAR1A,PRKAR2B,TNFRSF1A,TNFRSF1B	C7 to C0	Inhibited	Mock
Apelin Cardiomyocyte Signaling Pathway	2.59	0.172	-1.213	CAT,GNAI2,GNAI3,MAPK1,MAPK14,MAPK3,MAPK9,MYLK,PIK3CB,PIK3CD,PLCG1,PRKCD,PRKCQ,SLC8A1,SLC8A3,SLC9A1,SLC9A8	C7 to C0	Inhibited	Mock
Chemokine Signaling	2.6	0.175	-0.535	CAMK4,FOS,GNAI2,GNAI3,GNAQ,LIMK2,MAP2K2,MAPK14,MAPK3,MPRIP,PLCG1,PLCG2,RAF1,RALB	C7 to C0	Inhibited	NP
D-myo-inositol (1,4,5,6)-Tetrakisphosphate Biosynthesis	2.61	0.136	-2.828	ALPL,CDC25A,CDC25B,DUSP1,DUSP12,EPHX2,PGAM5,PPP1CA,PPP1R10,PPP1R3D,PPP2R1A,PPP2R2B,PPP2R5A,PPP3CA,PPP4C,PTEN,PTPN1,PTPN22,PTPN6,SIRPA,SOCS3,SSH1,SSH2,TNS3	C7 to C0	Inhibited	NP
D-myo-inositol (3,4,5,6)-tetrakisphosphate Biosynthesis	2.61	0.136	-2.828	ALPL,CDC25A,CDC25B,DUSP1,DUSP12,EPHX2,PGAM5,PPP1CA,PPP1R10,PPP1R3D,PPP2R1A,PPP2R2B,PPP2R5A,PPP3CA,PPP4C,PTEN,PTPN1,PTPN22,PTPN6,SIRPA,SOCS3,SSH1,SSH2,TNS3	C7 to C0	Inhibited	NP
Telomerase Signaling	2.62	0.159	-1	AKT1,CDKN1A,EGF,ETS1,ETS2,GRB2,IL2RB,IL2RG,MAP2K2,MAPK3,PIK3CB,PIK3CD,PPP2R1A,PPP2R2B,PPP2R5A,RAF1,RALB	C7 to C0	Inhibited	NP
Iron homeostasis signaling pathway	2.62	0.0504	0	ALAS2,FECH,HBD,HBG1,HBG2,HBQ1,SLC25A37	C7 to C0	Undetermined	P
Docosahexaenoic Acid (DHA) Signaling	2.66	0.237	0	AKT1,BCL2,BCL2A1,BCL2L1,CASP9,GSK3B,IL1B,PIK3CB,PIK3CD	C7 to C0	Undetermined	NP
Heme Biosynthesis II	2.66	0.333	0	ALAS2,FECH,HMBS	C7 to C0	Undetermined	P
Melatonin Signaling	2.68	0.194	-1.387	CAMK2G,CAMK4,GNAI2,GNAI3,MAP2K4,MAPK1,MAPK3,PLCG1,PRKAR1A,PRKAR2B,PRKCD,PRKCQ,RAF1,RORA	C7 to C0	Inhibited	Mock
Inhibition of ARE-Mediated mRNA Degradation Pathway	2.68	0.149	0.655	AGO4,CD40LG,EXOSC1,EXOSC5,EXOSC8,EXOSC9,FASLG,MAPK1,MAPK14,MAPK3,MAPKAPK2,PPP2R2B,PPP2R5A,PRKAR1A,PRKAR2B,PSMA2,PSMA5,PSMC2,TNFRSF1A,TNFRSF1B,TNFSF13,TNFSF13B,TNFSF4,ZFP36	C7 to C0	Activated	Mock
GŒ±q Signaling	2.69	0.147	0.229	BTK,CAMK4,CHP1,CHUK,GNA13,GNAI2,GNAI3,GNAZ,GNB4,GNG10,GSK3B,ITPR3,MAPK1,MAPK3,PIK3CB,PIK3CD,PLCG1,PLD1,PPP3CA,PRKCD,PRKCQ,RAF1,RGS18,RHOG,RHOH	C7 to C0	Activated	Mock
Endocannabinoid Developing Neuron Pathway	2.71	0.163	0	BRCA1,CREB5,GNAI2,GNAI3,GNB4,GNG10,GSK3B,MAP2K4,MAPK1,MAPK14,MAPK3,MAPK9,MGLL,PIK3CB,PIK3CD,PRKAR1A,PRKAR2B,RAF1,RALB,STAT3	C7 to C0	Undetermined	Mock
VDR/RXR Activation	2.71	0.179	0	CD14,CDKN1A,CEBPB,CXCL10,IFNG,MXD1,NCOA1,PDGFA,PRKCD,PRKCH,PRKCQ,RXRA,SERPINB1,VDR	C7 to C0	Undetermined	NP
GŒ±12/13 Signaling	2.72	0.15	-2.357	AKT1,GNA13,MAP2K2,MAP2K4,MAP3K5,MAPK3,MAPK9,MYL4,MYL6,MYL9,NFKB1,NFKBIA,NFKBIB,PIK3CB,PIK3CD,PXN,RAF1,RALB,VAV1,VAV3	C7 to C0	Inhibited	NP
Xenobiotic Metabolism Signaling	2.73	0.122	0	ABCB1,ABCC3,ALDH3B1,CAMK4,CAT,CHST15,GSTO1,HMOX1,IL1B,MAP2K2,MAP2K3,MAP2K4,MAP3K11,MAP3K4,MAP3K5,MAP3K6,MAPK14,MAPK3,MAPK9,NCOA1,NFE2L2,NFKB1,PIK3CB,PIK3CD,PPP2R1A,PPP2R2B,PPP2R5A,PRKCD,PRKCH,PRKCQ,RAF1,RALB,RXRA,SULT1A1,SULT1B1	C7 to C0	Undetermined	NP
Angiopoietin Signaling	2.76	0.182	-1.508	AKT1,BIRC5,CASP9,CRK,GRB2,NFKB1,NFKBIA,NFKBIB,PAK1,PIK3CB,PIK3CD,RALB,STAT5B,TNIP1	C7 to C0	Inhibited	NP
TNFR1 Signaling	2.76	0.212	-0.905	CASP9,CRADD,FADD,FOS,MAP2K4,NAIP,NFKB1,NFKBIA,NFKBIB,PAK1,TNFRSF1A	C7 to C0	Inhibited	NP
3-phosphoinositide Biosynthesis	2.76	0.134	-2.837	ALPL,CDC25A,CDC25B,DUSP1,DUSP12,EPHX2,PGAM5,PIK3CB,PIK3CD,PIP4K2A,PPP1CA,PPP1R10,PPP1R3D,PPP2R1A,PPP2R2B,PPP2R5A,PPP3CA,PPP4C,PTEN,PTPN1,PTPN22,PTPN6,SIRPA,SOCS3,SSH1,SSH2,TNS3	C7 to C0	Inhibited	NP
MIF Regulation of Innate Immunity	2.77	0.227	-0.632	CD14,FOS,LY96,MAP2K4,MAPK3,MAPK9,NFKB1,NFKBIA,NFKBIB,TLR4	C7 to C0	Inhibited	NP
Dopamine-DARPP32 Feedback in cAMP Signaling	2.77	0.138	-1.706	ATP2A3,CAMK4,CHP1,CREB5,CSNK1D,GNAI2,GNAI3,GNAQ,GRINA,ITPR3,KCNJ15,KCNJ2,PLCG1,PLCG2,PPP1CA,PPP1R10,PPP1R3D,PPP2R1A,PPP2R2B,PPP2R5A,PPP3CA,PRKAR1A,PRKCD,PRKCH,PRKCQ	C7 to C0	Inhibited	NP
Melanocyte Development and Pigmentation Signaling	2.79	0.17	-1.291	BCL2,CREB5,CRK,GRB2,MAP2K2,MAPK3,PIK3CB,PIK3CD,PLCG1,PLCG2,PRKAR1A,PTPN6,RAF1,RALB,RPS6KA1,SH2B2	C7 to C0	Inhibited	NP
RHOGDI Signaling	2.82	0.14	0.775	ACTA2,ACTB,ARHGAP9,ARHGEF11,ARPC3,ARPC5,ARPC5L,CD44,GNA13,GNAI2,GNAI3,GNAZ,GNB4,GNG10,ITGA2B,ITGA5,ITGA9,ITGAM,ITGAX,ITGB3,ITGB5,ITGB8,LIMK2,MSN,MYH10,MYH9,PAK1,PPP1R12A,RHOG,RHOH	C7 to C0	Activated	Mock
UVC-Induced MAPK Signaling	2.83	0.216	-0.905	FOS,MAP2K2,MAP2K4,MAPK14,MAPK3,MAPK9,PRKCD,PRKCH,PRKCQ,RAF1,RALB	C7 to C0	Inhibited	NP
FGF Signaling	2.84	0.179	-1.291	AKT1,CREB5,CRK,GRB2,MAP2K3,MAP3K5,MAPK14,MAPK3,MAPKAPK2,PIK3CB,PIK3CD,PLCG1,PTPN6,RAF1,STAT3	C7 to C0	Inhibited	NP
3-phosphoinositide Degradation	2.88	0.138	-3.13	ALPL,CDC25A,CDC25B,DUSP1,DUSP12,EPHX2,MTMR3,PGAM5,PIP4P2,PPP1CA,PPP1R10,PPP1R3D,PPP2R1A,PPP2R2B,PPP2R5A,PPP3CA,PPP4C,PTEN,PTPN1,PTPN22,PTPN6,SIRPA,SOCS3,SSH1,SSH2,TNS3	C7 to C0	Inhibited	NP
PFKFB4 Signaling Pathway	2.89	0.239	-1.508	CREB5,FBP1,HK2,HK3,MAP2K4,MAPK1,MAPK3,PFKFB4,PRKAR1A,PRKAR2B,TKT	C7 to C0	Inhibited	Mock
Superpathway of Inositol Phosphate Compounds	2.9	0.138	-1.347	ALPL,CDC25B,DUSP1,DUSP12,DUSP6,EPHX2,IGBP1,INPP5A,MDP1,MTMR6,NUDT2,PDXP,PIK3CB,PIK3CD,PIP4P2,PLCG1,PPP1R10,PPP1R12A,PPP2R2B,PPP2R5A,PPP3CA,PPP4C,PTEN,PTPN1,PTPN22,PTPN7,PTPRC,SIRPA,SOCS3,SSH1,SSH2,TNS3	C7 to C0	Inhibited	Mock
Cholecystokinin/Gastrin-mediated Signaling	2.9	0.168	0.447	FOS,GNA13,GRB2,IL18,IL1B,IL1RN,ITPR3,MAP2K4,MAPK1,MAPK14,MAPK3,MAPK9,PRKCD,PRKCQ,PTGS2,PXN,RAF1,RALB,RHOG,RHOH	C7 to C0	Activated	Mock
MYC Mediated Apoptosis Signaling	2.9	0.22	-0.302	BCL2,BCL2L1,CASP9,CFLAR,CRADD,FADD,FASLG,NFKB1,PRKAR1A,TNFRSF1A,TNFRSF1B	C7 to C0	Inhibited	NP
GŒ±i Signaling	2.9	0.152	-0.775	CXCR2,FPR1,FPR2,GNA13,GNA15,GNAI2,GNAI3,GNAQ,GNAZ,GNB2,GNG10,GNG5,GRB2,LTB4R,MAPK3,P2RY13,PRKAR1A,RAF1,RALB,S1PR1,STAT3	C7 to C0	Inhibited	NP
Cell Cycle: G2/M DNA Damage Checkpoint Regulation	2.9	0.22	0	ATM,AURKA,BRCA1,CCNB1,CDC25B,CDC34,CDKN1A,CKS1B,FBXL5,PKMYT1,RPS6KA1	C7 to C0	Undetermined	NP
FAT10 Cancer Signaling Pathway	2.9	0.22	-1.265	AKT1,GSK3B,IFNG,NFKB1,NFKBIA,NFKBIB,STAT3,TGFB1,TGFBR3,TNFRSF1A,TNFRSF1B	C7 to C0	Inhibited	NP
Coagulation System	2.91	0.257	-0.333	A2M,F13A1,F5,PLAUR,PROS1,SERPINA1,SERPINE1,TFPI,VWF	C7 to C0	Inhibited	NP
IL-9 Signaling	2.91	0.257	-1.667	BCL3,IL2RG,NFKB1,PIK3CB,PIK3CD,SOCS3,STAT1,STAT3,STAT5B	C7 to C0	Inhibited	NP
Hypoxia Signaling in the Cardiovascular System	2.91	0.189	0	AKT1,ATM,CDC34,CREB5,CSNK1D,NFKBIA,NFKBIB,PTEN,UBE2C,UBE2D4,UBE2G2,UBE2L6,UBE2M,UBE2S	C7 to C0	Undetermined	NP
Fc Epsilon RI Signaling	2.92	0.169	0.894	BTK,FCER1A,GAB1,GRB2,LAT,LYN,MAP2K4,MAPK1,MAPK14,MAPK3,MAPK9,PIK3CB,PIK3CD,PLCG1,PRKCD,PRKCQ,RAF1,RALB,SYK,VAV3	C7 to C0	Activated	Mock
14-3-3-mediated Signaling	2.92	0.165	-0.943	CBL,FOS,GRB2,GSK3B,MAP2K4,MAP3K5,MAPK1,MAPK3,MAPK9,PIK3CB,PIK3CD,PLCG1,PRKCD,PRKCQ,RAF1,RALB,RPS6KA1,TNFRSF1A,TUBA1A,TUBB1,VIM	C7 to C0	Inhibited	Mock
GDNF Family Ligand-Receptor Interactions	2.92	0.197	0.277	DOK3,FOS,GAB1,GRB2,ITPR3,MAP2K4,MAPK1,MAPK3,MAPK9,PDLIM7,PIK3CB,PIK3CD,PLCG1,RAF1,RALB	C7 to C0	Activated	Mock
3-phosphoinositide Biosynthesis	2.92	0.144	-1.225	ALPL,CDC25B,DUSP1,DUSP12,DUSP6,EPHX2,IGBP1,MDP1,MTMR6,NUDT2,PDXP,PIK3CB,PIK3CD,PPP1R10,PPP1R12A,PPP2R2B,PPP2R5A,PPP3CA,PPP4C,PTEN,PTPN1,PTPN22,PTPN7,PTPRC,SIRPA,SOCS3,SSH1,SSH2,TNS3	C7 to C0	Inhibited	Mock
Macropinocytosis Signaling	2.92	0.197	-0.333	CD14,CSF1R,EGF,ITGA5,ITGB3,ITGB5,ITGB8,PAK1,PDGFA,PIK3CB,PIK3CD,PLCG1,PRKCD,PRKCQ,RALB	C7 to C0	Inhibited	Mock
Role of MAPK Signaling in Inhibiting the Pathogenesis of Influenza	2.92	0.197	0.775	CCL2,CXCL10,EIF2AK2,IFNG,IL1B,MAP2K4,MAP3K5,MAPK1,MAPK14,MAPK3,MAPK9,MYD88,PTGS2,RAF1,TLR4	C7 to C0	Activated	Mock
Retinoic acid Mediated Apoptosis Signaling	2.93	0.217	-1.155	APAF1,BID,CASP9,CFLAR,DAP3,FADD,IFNAR1,IFNG,PARP4,PARP9,RARA,RXRA,TNFRSF10C	C7 to C0	Inhibited	Mock
Human Embryonic Stem Cell Pluripotency	2.93	0.145	0	AKT1,BMP2,FZD2,FZD5,GNA13,GNA15,GNAI2,GNAI3,GNAQ,GNAZ,GNB2,GNG10,GNG5,GSK3B,LEF1,PDGFA,PIK3CB,PIK3CD,S1PR1,S1PR4,SMAD5,TCF4,TCF7,TGFB1	C7 to C0	Undetermined	NP
Role of CHK Proteins in Cell Cycle Checkpoint Control	2.94	0.211	-0.632	ATM,BRCA1,CDC25A,CDKN1A,E2F2,E2F3,E2F5,E2F8,PPP2R1A,PPP2R2B,PPP2R5A,SLC19A1	C7 to C0	Inhibited	NP
NRF2-mediated Oxidative Stress Response	2.94	0.131	-2.236	ACTA2,ACTB,AKT1,CAT,CDC34,DNAJB6,DNAJC15,FKBP5,FOS,FTH1,GSK3B,GSTO1,HMOX1,JUNB,MAP2K2,MAP2K3,MAP2K4,MAP3K5,MAPK14,MAPK3,MAPK9,NFE2L2,PIK3CB,PIK3CD,PRKCD,PRKCH,PRKCQ,RAF1,RALB,SOD2,TXN	C7 to C0	Inhibited	NP
Role of IL-17F in Allergic Inflammatory Airway Diseases	2.95	0.244	0.333	CCL2,CREB5,CXCL1,CXCL10,CXCL5,IL17RA,IL1B,MAPK1,MAPK3,RAF1,RPS6KA1	C7 to C0	Activated	Mock
Activation of IRF by Cytosolic Pattern Recognition Receptors	2.95	0.2	-1.941	ADAR,FADD,IFIT2,IFNAR1,IRF7,IRF9,MAP2K4,MAPK9,NFKB1,NFKBIA,NFKBIB,STAT1,STAT2	C7 to C0	Inhibited	NP
Reelin Signaling in Neurons	2.96	0.167	-0.218	AFDN,ARHGEF11,ARPC3,ARPC5,ARPC5L,CAMK2G,CDK5R1,FGR,GSK3B,HCK,ITGA5,LCK,LYN,MAP2K4,MAPK1,MAPK3,MAPK9,NDEL1,PDK3,PIK3CB,PIK3CD	C7 to C0	Inhibited	Mock
Pancreatic Adenocarcinoma Signaling	2.96	0.167	1.213	BIRC5,CASP9,CDK4,E2F3,E2F7,E2F8,EGF,GRB2,MAP2K4,MAPK1,MAPK3,MAPK9,MMP9,PIK3CB,PIK3CD,PLD1,PTGS2,RAF1,STAT3,TGFA,TGFBR2	C7 to C0	Activated	Mock
Urate Biosynthesis/Inosine 5'-phosphate Degradation	2.97	0.429	0.816	ACP3,IMPDH1,IMPDH2,NT5C2,NT5C3A,NT5M	C7 to C0	Activated	Mock
IL-17A Signaling in Airway Cells	2.97	0.209	1.732	CHUK,CXCL1,CXCL5,GSK3B,IL17RA,MAP2K4,MAPK1,MAPK14,MAPK3,MAPK9,PIK3CB,PIK3CD,PTEN,STAT3	C7 to C0	Activated	Mock
Cardiac Hypertrophy Signaling	2.99	0.136	-0.365	CACNA2D3,CAMK4,CHP1,GNA13,GNAI2,GNAI3,GNAZ,GNB4,GNG10,GRB2,GSK3B,IL6R,MAP2K4,MAP3K2,MAP3K4,MAP3K5,MAP3K6,MAP3K8,MAPK1,MAPK14,MAPK3,MAPK9,MAPKAPK2,PIK3CB,PIK3CD,PLCG1,PPP3CA,PRKAR1A,PRKAR2B,RAF1,RALB,RHOG,RHOH,RPS6KA1,TGFBR2	C7 to C0	Inhibited	Mock
4-1BB Signaling in T Lymphocytes	3	0.265	-1.89	MAP2K2,MAP2K4,MAP3K5,MAPK14,MAPK3,MAPK9,NFKB1,NFKBIA,NFKBIB	C7 to C0	Inhibited	NP
JAK/STAT Signaling	3.02	0.195	0	CEBPB,CISH,FOS,GRB2,MAPK1,MAPK3,PIK3CB,PIK3CD,PTPN1,RAF1,RALB,SOCS3,STAT3,STAT4,STAT5B,STAT6	C7 to C0	Undetermined	Mock
UVA-Induced MAPK Signaling	3.02	0.173	-1.414	ATM,BCL2L1,CASP9,FOS,MAP2K4,MAPK14,MAPK3,MAPK9,PARP10,PARP9,PIK3CB,PIK3CD,PLCG1,PLCG2,RALB,RPS6KA1,STAT1	C7 to C0	Inhibited	NP
Semaphorin Neuronal Repulsive Signaling Pathway	3.03	0.159	-0.447	CD44,FES,GSK3B,ITGA2B,ITGA5,ITGA9,ITGAM,ITGAX,ITGB3,ITGB5,ITGB8,LIMK2,MAP2K4,MPRIP,NRP2,PAK1,PIK3CB,PIK3CD,PLCG1,PLXND1,PPP1R12A,PRKAR1A,PRKAR2B,VCAN	C7 to C0	Inhibited	Mock
Apelin Muscle Signaling Pathway	3.03	0.229	0	AKT1,GNA13,GNA15,GNAI2,GNAI3,GNAQ,GNAZ,GNB2,GNG10,GNG5,TFAM	C7 to C0	Undetermined	NP
Regulation of Cellular Mechanics by Calpain Protease	3.03	0.18	-0.447	ACTN1,ACTN4,CAPN1,CCND3,EGF,GRB2,ITGA2B,ITGAM,ITGAX,ITGB2,ITGB3,ITGB5,MAPK3,PXN,RALB,TLN1	C7 to C0	Inhibited	NP
G-Protein Coupled Receptor Signaling	3.04	0.134	0	CAMK2G,CAMK4,CHUK,CREB5,CXCR2,DUSP1,DUSP6,FPR1,FPR2,GNAI2,GNAI3,GPER1,GRB2,HCAR3,HRH2,LTB4R,MAP3K8,MAPK1,MAPK3,P2RY13,PDE5A,PIK3CB,PIK3CD,PRKAR1A,PRKAR2B,PTGDR,PTGER2,PTGIR,RAF1,RALB,RASGRP1,RGS18,RPS6KA1,S1PR1,S1PR3,SMPDL3A,STAT3	C7 to C0	Undetermined	Mock
Renal Cell Carcinoma Signaling	3.04	0.188	-0.577	AKT1,CRK,ETS1,FOS,GRB2,MAP2K2,MAPK3,PAK1,PIK3CB,PIK3CD,RAF1,RALB,RPS27A,TGFA,TGFB1	C7 to C0	Inhibited	NP
p70S6K Signaling	3.07	0.167	-1.279	BTK,CD19,CD79A,CD79B,F2RL1,GNAI2,GNAI3,GRB2,LYN,MAPK1,MAPK3,PIK3CB,PIK3CD,PLCG1,PLD1,PPP2R2B,PPP2R5A,PRKCD,PRKCQ,RAF1,RALB,SYK	C7 to C0	Inhibited	Mock
mTOR Signaling	3.07	0.137	-1.147	AKT1,EIF3J,EIF3M,FKBP1A,HMOX1,MAPK3,PIK3CB,PIK3CD,PLD1,PPP2R1A,PPP2R2B,PPP2R5A,PRKCD,PRKCH,PRKCQ,RAC2,RALB,RHOG,RHOH,RPS13,RPS14,RPS18,RPS20,RPS27A,RPS3,RPS5,RPS6KA1,TSC2,ULK1	C7 to C0	Inhibited	NP
Estrogen Receptor Signaling	3.08	0.116	-3.507	AKT1,BCL2,CARM1,CDKN1A,CREB5,EGF,FOS,GNA13,GNA15,GNAI2,GNAI3,GNAQ,GNAZ,GNB2,GNG10,GNG5,GRB2,GSK3B,IGF2R,LIMK2,MAP2K2,MAPK3,MMP25,MMP8,MMP9,MPRIP,MYL4,MYL6,MYL9,NCOA1,NDUFB3,NDUFS4,NFKB1,PAK1,PIK3CB,PIK3CD,PLCG1,PLCG2,PRKAR1A,PRKCD,PRKCH,PRKCQ,PTEN,RAF1,RALB,SOD2,TFAM	C7 to C0	Inhibited	NP
Primary Immunodeficiency Signaling	3.08	0.218	0	BLNK,CD19,CD3D,CD40LG,CD8A,ICOS,IL2RG,IL7R,LCK,TAP1,TAP2,ZAP70	C7 to C0	Undetermined	NP
Superpathway of Inositol Phosphate Compounds	3.08	0.134	-3.4	ALPL,CDC25A,CDC25B,DUSP1,DUSP12,EPHX2,INPP5A,PGAM5,PIK3CB,PIK3CD,PIP4K2A,PIP4P2,PLCG1,PLCG2,PPP1CA,PPP1R10,PPP1R3D,PPP2R1A,PPP2R2B,PPP2R5A,PPP3CA,PPP4C,PTEN,PTPN1,PTPN22,PTPN6,SIRPA,SOCS3,SSH1,SSH2,TNS3	C7 to C0	Inhibited	NP
RAR Activation	3.09	0.148	0	ACTB,AKR1B1,BMP2,CSF2RB,DHRS3,DHRS9,DUSP1,FOS,MAP2K4,MAP3K5,MAPK1,MAPK14,MAPK9,MAPKAPK2,NCOA1,PIK3CB,PIK3CD,PNRC1,PRKAR1A,PRKAR2B,PRKCD,PRKCQ,PRMT1,PTEN,RARA,RXRA,SMARCE1,STAT5B,TNIP1	C7 to C0	Undetermined	Mock
Tumoricidal Function of Hepatic Natural Killer Cells	3.09	0.333	-1.134	AIFM1,APAF1,BID,CASP9,FADD,FASLG,GZMB,SRGN	C7 to C0	Inhibited	Mock
LXR/RXR Activation	3.11	0.163	1.606	C3,CD14,CLU,HMGCR,IL1B,IL1R1,IL1R2,IL1RAP,IL1RN,LY96,MMP9,NFKB1,NR1H2,ORM1,RXRA,S100A8,SERPINA1,TLR4,TNFRSF1A,TNFRSF1B	C7 to C0	Activated	NP
Small Cell Lung Cancer Signaling	3.11	0.177	-1.414	AKT1,BCL2,BCL2L1,CASP9,CCND3,CKS1B,E2F2,E2F3,E2F5,NFKB1,NFKBIA,NFKBIB,PIK3CB,PIK3CD,PTEN,RXRA,TRAF5	C7 to C0	Inhibited	NP
TGF-Œ≤ Signaling	3.11	0.177	-1.069	BCL2,BMP2,FOS,GRB2,IRF7,MAP2K2,MAP2K3,MAP2K4,MAPK14,MAPK3,MAPK9,RAF1,RALB,SERPINE1,SMAD5,TGFB1,VDR	C7 to C0	Inhibited	NP
D-myo-inositol (1,4,5,6)-Tetrakisphosphate Biosynthesis	3.13	0.153	-1.706	ALPL,CDC25B,DUSP1,DUSP12,DUSP6,EPHX2,IGBP1,MDP1,MTMR6,NUDT2,PDXP,PPP1R10,PPP1R12A,PPP2R2B,PPP2R5A,PPP3CA,PPP4C,PTEN,PTPN1,PTPN22,PTPN7,PTPRC,SIRPA,SOCS3,SSH1,SSH2,TNS3	C7 to C0	Inhibited	Mock
D-myo-inositol (3,4,5,6)-tetrakisphosphate Biosynthesis	3.13	0.153	-1.706	ALPL,CDC25B,DUSP1,DUSP12,DUSP6,EPHX2,IGBP1,MDP1,MTMR6,NUDT2,PDXP,PPP1R10,PPP1R12A,PPP2R2B,PPP2R5A,PPP3CA,PPP4C,PTEN,PTPN1,PTPN22,PTPN7,PTPRC,SIRPA,SOCS3,SSH1,SSH2,TNS3	C7 to C0	Inhibited	Mock
Interferon Signaling	3.13	0.278	-1	IFIT1,IFIT3,IFITM2,IFNAR1,IFNG,IFNGR1,IFNGR2,IRF9,OAS1,TAP1	C7 to C0	Inhibited	Mock
Chemokine Signaling	3.13	0.2	-1.5	CAMK2G,CAMK4,CCL2,CCR3,FOS,GNAI2,GNAI3,LIMK2,MAPK1,MAPK14,MAPK3,MPRIP,PLCG1,PPP1R12A,RAF1,RALB	C7 to C0	Inhibited	Mock
Mouse Embryonic Stem Cell Pluripotency	3.15	0.173	-2.183	AKT1,FZD2,FZD5,GRB2,GSK3B,ID3,LEF1,MAP2K2,MAPK14,MAPK3,PIK3CB,PIK3CD,RAF1,RALB,SMAD5,STAT3,TCF4,TCF7	C7 to C0	Inhibited	NP
Antigen Presentation Pathway	3.17	0.256	0	HLA-DOA,HLA-DOB,HLA-DRB1,HLA-DRB5,HLA-E,IFNG,PSMB8,PSMB9,TAP1,TAP2	C7 to C0	Undetermined	NP
PFKFB4 Signaling Pathway	3.18	0.239	-1.508	CREB5,HK2,HK3,MAP2K2,MAP2K3,MAP2K4,MAPK3,PFKFB4,PRKAR1A,TGFB1,TKT	C7 to C0	Inhibited	NP
PDGF Signaling	3.18	0.186	-1	CRK,EIF2AK2,FOS,GRB2,MAP2K2,MAP2K4,MAPK3,PDGFA,PIK3CB,PIK3CD,PLCG1,PLCG2,RAF1,RALB,STAT1,STAT3	C7 to C0	Inhibited	NP
PPARŒ±/RXRŒ± Activation	3.19	0.15	0.577	ABCA1,ACAA1,ACOX1,AIP,BCL3,CHUK,GRB2,HSP90AA1,IL18RAP,IL1B,IL1R1,IL1R2,IL1RAP,ITGB5,MAP2K4,MAP4K4,MAPK1,MAPK14,MAPK3,MED12,PLCG1,PRKAR1A,PRKAR2B,RAF1,RALB,RXRA,STAT5B,TGFBR2,TGFBR3	C7 to C0	Activated	Mock
G Beta Gamma Signaling	3.2	0.171	-1.342	BTK,CACNA2D3,CAV2,DNM2,GNA13,GNAI2,GNAI3,GNAZ,GNB4,GNG10,GRB2,ITPR3,MAPK1,MAPK3,PAK1,PLCG1,PRKAR1A,PRKAR2B,PRKCD,PRKCQ,RAF1,RALB	C7 to C0	Inhibited	Mock
Thrombopoietin Signaling	3.21	0.222	-0.535	FOS,GAB2,GRB2,MAPK1,MAPK3,PIK3CB,PIK3CD,PLCG1,PRKCD,PRKCQ,RAF1,RALB,STAT3,STAT5B	C7 to C0	Inhibited	Mock
Renin-Angiotensin Signaling	3.21	0.175	-0.229	CCL2,FOS,GRB2,ITPR3,MAP2K4,MAPK1,MAPK14,MAPK3,MAPK9,PAK1,PIK3CB,PIK3CD,PLCG1,PRKAR1A,PRKAR2B,PRKCD,PRKCQ,PTGER2,RAF1,RALB,STAT3	C7 to C0	Inhibited	Mock
D-myo-inositol-5-phosphate Metabolism	3.22	0.151	-2.041	ALPL,CDC25B,DUSP1,DUSP12,DUSP6,EPHX2,IGBP1,MDP1,MTMR6,NUDT2,PDXP,PIP4P2,PLCG1,PPP1R10,PPP1R12A,PPP2R2B,PPP2R5A,PPP3CA,PPP4C,PTEN,PTPN1,PTPN22,PTPN7,PTPRC,SIRPA,SOCS3,SSH1,SSH2,TNS3	C7 to C0	Inhibited	Mock
CREB Signaling in Neurons	3.22	0.108	-3.311	ADGRE1,ADGRE2,ADGRE5,ADGRG3,AKT1,C3AR1,C5AR1,CAMK4,CCR1,CCR2,CCR6,CCRL2,CREB5,CX3CR1,CXCR1,EGF,FFAR2,FPR1,FPR2,FZD2,FZD5,GNA13,GNA15,GNAI2,GNAI3,GNAQ,GNAZ,GNB2,GNG10,GNG5,GPR141,GPR146,GPR171,GPR18,GPR183,GPR84,GRB2,HCAR3,HRH2,IGF2R,ITPR3,LTB4R,MAP2K2,MAPK3,NTSR1,P2RY13,PIK3CB,PIK3CD,PLCG1,PLCG2,POLR2H,PRKAR1A,PRKCD,PRKCH,PRKCQ,PTAFR,PTGER2,RAF1,RALB,RPS6KA1,S1PR1,S1PR4,TGFA,TGFB1,TGFBR3	C7 to C0	Inhibited	NP
Ovarian Cancer Signaling	3.22	0.152	-0.632	AKT1,BCL2,BRCA1,CD44,E2F2,E2F3,E2F5,EGF,FZD2,FZD5,GSK3B,LEF1,MAP2K2,MAPK3,MMP9,PIK3CB,PIK3CD,PRKAR1A,PTEN,PTGS1,RAF1,RALB,TCF4,TCF7	C7 to C0	Inhibited	NP
Prolactin Signaling	3.23	0.198	-0.258	CEBPB,FOS,GRB2,MAPK1,MAPK3,NMI,PIK3CB,PIK3CD,PLCG1,PRKCD,PRKCQ,RAF1,RALB,SOCS3,STAT3,STAT5B,TCF7	C7 to C0	Inhibited	Mock
IL-1 Signaling	3.24	0.191	-1.155	CHUK,FOS,GNA13,GNAI2,GNAI3,GNAZ,GNB4,GNG10,IL1R1,IL1RAP,IRAK3,MAP2K4,MAPK1,MAPK14,MAPK9,MYD88,PRKAR1A,PRKAR2B	C7 to C0	Inhibited	Mock
ERBB Signaling	3.24	0.191	0	EGF,FOS,GRB2,GSK3B,MAP2K4,MAPK1,MAPK14,MAPK3,MAPK9,PAK1,PIK3CB,PIK3CD,PLCG1,PRKCD,PRKCQ,RAF1,RALB,TGFA	C7 to C0	Undetermined	Mock
Primary Immunodeficiency Signaling	3.25	0.236	0	BLNK,BTK,CD19,CD3D,CD3E,CD40LG,CD79A,CD8A,LCK,PTPRC,TAP1,TAP2,ZAP70	C7 to C0	Undetermined	Mock
EGF Signaling	3.25	0.236	1.941	EGF,FOS,GRB2,ITPR3,MAP2K4,MAPK1,MAPK14,MAPK3,PIK3CB,PIK3CD,PLCG1,RAF1,STAT3	C7 to C0	Activated	Mock
GDNF Family Ligand-Receptor Interactions	3.27	0.197	-1.387	DOK3,FOS,GRB2,ITPR3,MAP2K2,MAP2K4,MAPK3,MAPK9,PDLIM7,PIK3CB,PIK3CD,PLCG1,PLCG2,RAF1,RALB	C7 to C0	Inhibited	NP
Neurotrophin/TRK Signaling	3.27	0.197	-1.807	AKT1,CREB5,FOS,GRB2,MAP2K2,MAP2K3,MAP2K4,MAP3K5,MAPK3,PIK3CB,PIK3CD,PLCG1,RAF1,RALB,RPS6KA1	C7 to C0	Inhibited	NP
Role of IL-17F in Allergic Inflammatory Airway Diseases	3.27	0.244	-1.667	CREB5,CXCL1,CXCL10,CXCL5,IL17RA,IL1B,MAP2K2,MAPK3,NFKB1,RAF1,RPS6KA1	C7 to C0	Inhibited	NP
Actin Nucleation by ARP-WASP Complex	3.28	0.194	0	ARPC3,ARPC5,ARPC5L,GRB2,ITGA2B,ITGA5,ITGA9,ITGAM,ITGAX,ITGB3,ITGB5,ITGB8,PPP1R12A,RALB,RHOG,RHOH,VASP,WAS	C7 to C0	Undetermined	Mock
NGF Signaling	3.28	0.178	0.218	CHUK,CREB5,GAB1,GRB2,MAP2K4,MAP3K2,MAP3K4,MAP3K5,MAP3K6,MAP3K8,MAPK1,MAPK3,MAPK9,PIK3CB,PIK3CD,PLCG1,PRKCD,RAF1,RALB,RHOG,RPS6KA1	C7 to C0	Activated	Mock
LPS-stimulated MAPK Signaling	3.28	0.2	1	CD14,CHUK,FOS,MAP2K4,MAP3K5,MAPK1,MAPK14,MAPK3,MAPK9,PAK1,PIK3CB,PIK3CD,PRKCD,PRKCQ,RAF1,RALB,TLR4	C7 to C0	Activated	Mock
Role of JAK1 and JAK3 in Œ≥c Cytokine Signaling	3.29	0.217	0	BLNK,FES,GRB2,IL21R,IL2RB,MAPK1,MAPK3,PIK3CB,PIK3CD,RALB,SOCS3,STAT3,STAT5B,STAT6,SYK	C7 to C0	Undetermined	Mock
CCR3 Signaling in Eosinophils	3.29	0.17	0.905	CAMK4,CCR3,GNA13,GNAI2,GNAI3,GNAZ,GNB4,GNG10,ITPR3,LIMK2,MAPK1,MAPK14,MAPK3,MPRIP,MYLK,PAK1,PIK3CB,PIK3CD,PPP1R12A,PRKCD,PRKCQ,RAF1,RALB	C7 to C0	Activated	Mock
UVB-Induced MAPK Signaling	3.29	0.231	-0.905	AKT1,FOS,H3-3A/H3-3B,MAP2K4,MAPK14,MAPK3,MAPK9,PIK3CB,PIK3CD,PRKCD,PRKCH,PRKCQ	C7 to C0	Inhibited	NP
ILK Signaling	3.31	0.152	-0.2	ACTA2,ACTB,ACTN1,BMP2,CREB5,FN1,FOS,GSK3B,ITGB3,ITGB5,ITGB8,MAP2K4,MAPK1,MAPK3,MAPK9,MMP9,MYH10,MYH9,PIK3CB,PIK3CD,PPP1R12A,PPP2R2B,PPP2R5A,PTEN,PTGS2,PXN,RHOG,RHOH,TNFRSF1A,VIM	C7 to C0	Inhibited	Mock
MSP-RON Signaling In Macrophages Pathway	3.32	0.179	0.218	ARG1,CHUK,CREB5,FOS,GAB2,GRB2,HLA-DOA,IFNG,IFNGR1,IFNGR2,ITGAM,MAPK1,MAPK3,PIK3CB,PIK3CD,PTGS2,RALB,SBNO2,SOCS3,STAT3,TLR4	C7 to C0	Activated	Mock
GNRH Signaling	3.33	0.154	-1	CACNA2D3,CAMK2G,CAMK4,CREB5,FOS,GNAI2,GNAI3,GNB4,GNG10,GRB2,ITPR3,MAP2K4,MAP3K2,MAP3K4,MAP3K5,MAP3K6,MAP3K8,MAPK1,MAPK14,MAPK3,MAPK9,PAK1,PRKAR1A,PRKAR2B,PRKCD,PRKCQ,PXN,RAF1,RALB	C7 to C0	Inhibited	Mock
3-phosphoinositide Degradation	3.33	0.154	-2.041	ALPL,CDC25B,DUSP1,DUSP12,DUSP6,EPHX2,IGBP1,MDP1,MTMR3,MTMR6,NUDT2,PDXP,PIP4P2,PPP1R10,PPP1R12A,PPP2R2B,PPP2R5A,PPP3CA,PPP4C,PTEN,PTPN1,PTPN22,PTPN7,PTPRC,SIRPA,SOCS3,SSH1,SSH2,TNS3	C7 to C0	Inhibited	Mock
Sphingosine-1-phosphate Signaling	3.33	0.169	-0.688	AKT1,CASP1,CASP4,CASP5,CASP9,GNA13,GNAI2,GNAI3,GNAQ,MAPK3,PDGFA,PIK3CB,PIK3CD,PLCG1,PLCG2,RAC2,RHOG,RHOH,S1PR1,S1PR4	C7 to C0	Inhibited	NP
Sperm Motility	3.34	0.134	-1.265	CAMK4,CSF1R,CSK,DYRK3,EPHA4,FES,FLT3LG,GNA13,GNA15,GNAI2,GNAI3,GNAQ,GNAZ,GNB2,GNG10,GNG5,HCK,ITK,ITPR3,LCK,LYN,MAP2K3,MAP2K4,MAP3K11,PLCG1,PLCG2,PRKAR1A,PRKCD,PRKCH,PRKCQ,SLC16A10,SYK,TXK,ZAP70	C7 to C0	Inhibited	NP
IL-17 Signaling	3.36	0.155	-0.928	CCL2,CD40LG,CEBPB,CXCL1,CXCL5,FASLG,FOS,GSK3B,HSP90AA1,IFNG,IL17RA,IL18,IL1B,LCN2,MAP2K4,MAPK1,MAPK14,MAPK3,MAPK9,MMP9,OSM,PIK3CB,PIK3CD,PTGS2,RALB,TNFSF13,TNFSF13B,TNFSF4,TRAF5	C7 to C0	Inhibited	Mock
Regulation of Actin-based Motility by Rho	3.36	0.181	-0.277	ACTA2,ACTB,ARPC3,ARPC5,ARPC5L,GSN,ITGA2B,ITGA5,ITGA9,ITGAM,ITGAX,ITGB3,ITGB5,ITGB8,MPRIP,MYLK,PAK1,PPP1R12A,RHOG,RHOH,WAS	C7 to C0	Inhibited	Mock
Reelin Signaling in Neurons	3.38	0.167	-1.528	AKT1,ARHGEF11,ARHGEF12,ARPC3,ARPC5,CRK,GRINA,GSK3B,HCK,LCK,LYN,MAP2K2,MAP2K3,MAP2K4,MAP3K11,MAPK3,MAPK9,NDEL1,PDK3,PIK3CB,PIK3CD	C7 to C0	Inhibited	NP
Caveolar-mediated Endocytosis Signaling	3.39	0.213	0	ACTA2,ACTB,CD55,DNM2,EGF,ITGA2B,ITGA5,ITGA9,ITGAM,ITGAX,ITGB3,ITGB5,ITGB8,MAP3K2,PTPN1,RAB5C	C7 to C0	Undetermined	Mock
PTEN Signaling	3.39	0.167	0.243	CASP9,CBL,CHUK,FASLG,GRB2,GSK3B,IGF2R,ITGA2B,ITGA5,ITGA9,ITGAM,ITGAX,ITGB3,ITGB5,ITGB8,MAPK1,MAPK3,PIK3CB,PIK3CD,PTEN,RAF1,RALB,TGFBR2,TGFBR3,TNFRSF11A	C7 to C0	Activated	Mock
D-myo-inositol-5-phosphate Metabolism	3.39	0.146	-3.411	ALPL,CDC25A,CDC25B,DUSP1,DUSP12,EPHX2,PGAM5,PIP4K2A,PIP4P2,PLCG1,PLCG2,PPP1CA,PPP1R10,PPP1R3D,PPP2R1A,PPP2R2B,PPP2R5A,PPP3CA,PPP4C,PTEN,PTPN1,PTPN22,PTPN6,SIRPA,SOCS3,SSH1,SSH2,TNS3	C7 to C0	Inhibited	NP
LXR/RXR Activation	3.43	0.179	0	ABCA1,CCL2,CD14,CLU,HADH,HMGCR,IL18,IL18RAP,IL1B,IL1R1,IL1R2,IL1RAP,IL1RN,LY96,MMP9,ORM1,PTGS2,RXRA,SERPINA1,TLR4,TNFRSF1A,TNFRSF1B	C7 to C0	Undetermined	Mock
HMGB1 Signaling	3.43	0.162	-0.218	CCL2,CD40LG,FASLG,FOS,IFNG,IFNGR1,IFNGR2,IL18,IL1B,IL1R1,MAP2K4,MAPK1,MAPK14,MAPK3,MAPK9,OSM,PIK3CB,PIK3CD,RALB,RHOG,RHOH,TLR4,TNFRSF1A,TNFRSF1B,TNFSF13,TNFSF13B,TNFSF4	C7 to C0	Inhibited	Mock
Xenobiotic Metabolism General Signaling Pathway	3.44	0.161	-2.558	AKT1,GSTO1,HMOX1,MAP2K2,MAP2K3,MAP2K4,MAP3K11,MAP3K4,MAP3K5,MAP3K6,MAPK14,MAPK3,MAPK9,NFE2L2,NR1H2,PIK3CB,PIK3CD,PRKCD,PRKCH,PRKCQ,RAF1,RALB,RXRA	C7 to C0	Inhibited	NP
Oncostatin M Signaling	3.44	0.256	-1.897	CHI3L1,EPAS1,GRB2,MAP2K2,MAPK3,OSM,RAF1,RALB,STAT1,STAT3,STAT5B	C7 to C0	Inhibited	NP
Type II Diabetes Mellitus Signaling	3.45	0.158	-1.886	ACSL1,ACSL4,ADIPOR1,AKT1,CEBPB,ITPR3,MAP2K4,MAP3K5,MAPK3,MAPK9,NFKB1,NFKBIA,NFKBIB,PIK3CB,PIK3CD,PKM,PRKCD,PRKCH,PRKCQ,SLC27A2,SOCS1,SOCS3,TNFRSF1A,TNFRSF1B	C7 to C0	Inhibited	NP
Induction of Apoptosis by HIV1	3.46	0.215	-1.069	BCL2,BCL2L1,CASP9,FADD,FASLG,MAP2K4,MAP3K5,MAPK9,NAIP,NFKB1,NFKBIA,NFKBIB,TNFRSF1A,TNFRSF1B	C7 to C0	Inhibited	NP
IL-17A Signaling in Gastric Cells	3.52	0.346	0	CXCL1,CXCL10,FOS,IL17RA,MAP2K4,MAPK1,MAPK14,MAPK3,MAPK9	C7 to C0	Undetermined	Mock
Regulation Of The Epithelial Mesenchymal Transition By Growth Factors Pathway	3.52	0.156	0	CD40LG,CHUK,DOCK10,EGF,FASLG,FOS,GAB1,GRB2,GSK3B,ID2,IL6R,MAP2K4,MAPK1,MAPK14,MAPK3,MAPK9,MMP9,PDGFA,PIK3CB,PIK3CD,RAF1,RALB,STAT3,TGFBR2,TNFRSF1A,TNFRSF1B,TNFSF13,TNFSF13B,TNFSF4,VIM	C7 to C0	Undetermined	Mock
Death Receptor Signaling	3.53	0.198	-1.414	ACTA2,ACTB,APAF1,BID,CASP9,CFLAR,CHUK,FADD,FASLG,MAP2K4,MAP3K5,MAP4K4,NAIP,PARP4,PARP9,TANK,TNFRSF1A,TNFRSF1B,TNFRSF25	C7 to C0	Inhibited	Mock
cAMP-mediated signaling	3.53	0.148	-0.174	AKAP11,CAMK2G,CAMK4,CREB5,CXCR2,DUSP1,DUSP6,FPR1,FPR2,GNAI2,GNAI3,GPER1,HCAR3,HRH2,LTB4R,MAPK1,MAPK3,P2RY13,PDE5A,PKIA,PKIG,PPP3CA,PRKAR1A,PRKAR2B,PTGDR,PTGER2,PTGIR,RAF1,RGS18,RPS6KA1,S1PR1,S1PR3,SMPDL3A,STAT3	C7 to C0	Inhibited	Mock
FLT3 Signaling in Hematopoietic Progenitor Cells	3.54	0.212	0.243	CBL,CREB5,FLT3LG,GAB2,GRB2,MAPK1,MAPK14,MAPK3,PIK3CB,PIK3CD,RAF1,RALB,RPS6KA1,STAT3,STAT4,STAT5B,STAT6	C7 to C0	Activated	Mock
Apoptosis Signaling	3.54	0.192	0.229	AIFM1,APAF1,BID,CAPN1,CASP9,CHUK,FASLG,MAP2K4,MAP3K5,MAP4K4,MAPK1,MAPK3,NAIP,PLCG1,PRKCQ,RAF1,RALB,RPS6KA1,TNFRSF1A,TNFRSF1B	C7 to C0	Activated	Mock
CD27 Signaling in Lymphocytes	3.61	0.246	-0.535	APAF1,BID,CASP9,CD27,CHUK,FOS,MAP2K4,MAP3K2,MAP3K4,MAP3K5,MAP3K6,MAP3K8,MAPK9,TRAF5	C7 to C0	Inhibited	Mock
Role of IL-17A in Arthritis	3.61	0.246	0	CCL2,CXCL1,CXCL5,IL17RA,MAP2K4,MAPK1,MAPK14,MAPK3,MAPK9,MAPKAPK2,PIK3CB,PIK3CD,PTGS2,RPS6KA1	C7 to C0	Undetermined	Mock
PAK Signaling	3.66	0.186	1.291	GRB2,ITGA2B,ITGA5,ITGA9,ITGAM,ITGAX,ITGB3,ITGB5,ITGB8,LIMK2,MAP2K4,MAPK1,MAPK3,MAPK9,MYLK,PAK1,PDGFA,PIK3CB,PIK3CD,PXN,RAF1,RALB	C7 to C0	Activated	Mock
p38 MAPK Signaling	3.66	0.186	0.229	CDC25B,CREB5,DUSP1,FADD,FASLG,H3-3A/H3-3B,IL18,IL18RAP,IL1B,IL1R1,IL1R2,IL1RAP,IL1RN,IRAK3,MAP2K4,MAP3K5,MAPK14,MAPKAPK2,RPS6KA1,TGFBR2,TNFRSF1A,TNFRSF1B	C7 to C0	Activated	Mock
Tumor Microenvironment Pathway	3.66	0.162	-0.928	ARG1,CCL2,CD274,CD44,CFLAR,EGF,FASLG,FN1,FOS,IL1B,IL6R,ITGA5,ITGB3,MAPK1,MAPK3,MMP25,MMP8,MMP9,OSM,PDCD1LG2,PDGFA,PIK3CB,PIK3CD,PTGS2,RAF1,RALB,SLC2A3,STAT3,TNFRSF1A	C7 to C0	Inhibited	Mock
Axonal Guidance Signaling	3.67	0.123	0	ABLIM3,ADAM12,ADAM19,ADAM9,ARHGEF11,ARPC3,ARPC5,ARPC5L,BMP2,BMP6,CHP1,EGF,FES,GNA13,GNAI2,GNAI3,GNAZ,GNB4,GNG10,GRB2,GSK3B,ITGA2B,ITGA5,ITGA9,ITGAM,ITGAX,ITGB3,ITGB5,ITGB8,LIMK2,MAPK1,MAPK3,MME,MMP25,MMP8,MMP9,NRP2,NTNG2,PAK1,PDGFA,PIK3CB,PIK3CD,PLCG1,PLXNC1,PLXND1,PPP3CA,PRKAR1A,PRKAR2B,PRKCD,PRKCQ,PXN,RAF1,RALB,RTN4,SDC2,SDCBP,SEMA4A,SEMA4B,TUBA1A,TUBB1,VASP,WAS	C7 to C0	Undetermined	Mock
Protein Kinase A Signaling	3.67	0.129	-1.206	AKAP11,CAMK2G,CAMK4,CDC25B,CHP1,CHUK,CREB5,DUSP1,DUSP12,DUSP18,DUSP3,DUSP6,GNA13,GNAI2,GNAI3,GNB4,GNG10,GSK3B,H3-3A/H3-3B,ITPR3,MAPK1,MAPK3,MTMR3,MYH10,MYLK,PDE5A,PHKA2,PLCG1,PPP1R10,PPP1R12A,PPP3CA,PRKAR1A,PRKAR2B,PRKCD,PRKCQ,PTEN,PTGS2,PTPN1,PTPN22,PTPN7,PTPRC,PTPRE,PTPRK,PXN,PYGL,RAF1,SIRPA,SMPDL3A,TCF4,TCF7,TGFBR2,VASP	C7 to C0	Inhibited	Mock
Synaptic Long Term Potentiation	3.67	0.171	-2.4	CAMK4,CHP1,CREB5,GNA15,GNAQ,GRINA,ITPR3,MAP2K2,MAPK3,PLCG1,PLCG2,PPP1CA,PPP1R10,PPP1R3D,PPP3CA,PRKAR1A,PRKCD,PRKCH,PRKCQ,RAF1,RALB,RPS6KA1	C7 to C0	Inhibited	NP
Role of JAK2 in Hormone-like Cytokine Signaling	3.67	0.294	0	HLTF,PTPN1,PTPN6,SH2B2,SIRPA,SOCS1,SOCS3,STAT1,STAT3,STAT5B	C7 to C0	Undetermined	NP
Non-Small Cell Lung Cancer Signaling	3.68	0.191	-0.832	AKT1,CASP9,CCND3,E2F2,E2F3,E2F5,EGF,GRB2,ITPR3,MAP2K2,MAPK3,PIK3CB,PIK3CD,PLCG1,RAF1,RALB,RXRA,TGFA	C7 to C0	Inhibited	NP
Neuregulin Signaling	3.7	0.188	-0.832	CDK5R1,EGF,GRB2,HSP90AA1,ITGA2B,ITGA5,ITGA9,ITGAM,ITGAX,ITGB3,ITGB5,ITGB8,MAPK1,MAPK3,PLCG1,PRKCD,PRKCQ,PTEN,RAF1,RALB,STAT5B,TGFA	C7 to C0	Inhibited	Mock
GM-CSF Signaling	3.7	0.229	0.775	CAMK2G,CISH,CSF2RB,GRB2,HCK,LYN,MAPK1,MAPK3,PIK3CB,PIK3CD,PPP3CA,RAF1,RALB,RUNX1,STAT3,STAT5B	C7 to C0	Activated	Mock
AMPK Signaling	3.73	0.14	-1.091	ACTB,AKT1,CAB39,CDKN1A,CPT1B,CREB5,GNA13,GNA15,GNAI2,GNAI3,GNAQ,GNAZ,GNB2,GNG10,GNG5,HLTF,HMGCR,MAP2K3,MAPK14,ORAI2,PFKFB3,PFKFB4,PIK3CB,PIK3CD,PPP2R1A,PPP2R2B,PPP2R5A,PRKAR1A,RAB1A,RAB27A,RAB7A,SMARCD3,TSC2,ULK1	C7 to C0	Inhibited	NP
Role of Tissue Factor in Cancer	3.75	0.19	0	CXCL1,F2RL1,FGR,GNA13,HCK,IL1B,ITGB3,LCK,LIMK2,LYN,MAPK1,MAPK14,MAPK3,PAK1,PDXP,PIK3CB,PIK3CD,PLAUR,PTEN,RALB,RPS6KA1,STAT5B	C7 to C0	Undetermined	Mock
IL-22 Signaling	3.76	0.375	1	IL10RB,MAP2K4,MAPK1,MAPK14,MAPK3,MAPK9,SOCS3,STAT3,STAT5B	C7 to C0	Activated	Mock
Glioma Signaling	3.76	0.185	-0.728	CAMK2G,CAMK4,CCND3,CDK4,CDKN2D,E2F3,E2F7,E2F8,EGF,GRB2,IGF2R,MAPK1,MAPK3,PDGFA,PIK3CB,PIK3CD,PLCG1,PRKCD,PRKCQ,PTEN,RAF1,RALB,TGFA	C7 to C0	Inhibited	Mock
Clathrin-mediated Endocytosis Signaling	3.79	0.161	0	ACTA2,ACTB,AMPH,ARPC3,ARPC5,ARPC5L,CBL,CHP1,CLU,CTTN,DAB2,DNM2,DNM3,EGF,GRB2,ITGA5,ITGB3,ITGB5,ITGB8,NUMB,ORM1,PDGFA,PICALM,PIK3CB,PIK3CD,PPP3CA,RAB5C,RAB7A,RPS27A,SERPINA1,USP9X	C7 to C0	Undetermined	Mock
Crosstalk between Dendritic Cells and Natural Killer Cells	3.79	0.209	-0.5	ACTA2,ACTB,CAMK2G,CCR7,CD28,CD40LG,CD69,CSF2RB,FASLG,IFNG,IL18,IL2RB,KLRC4-KLRK1/KLRK1,LTBR,NCR3,TLN1,TLR4,TNFRSF1B,TYROBP	C7 to C0	Inhibited	Mock
Senescence Pathway	3.79	0.141	0.949	CACNA2D3,CAMK4,CAPN1,CAT,CCNB2,CCND3,CDC25B,CDK4,CEBPB,CHEK1,CHP1,CHUK,E2F3,E2F7,E2F8,ELF1,ETS2,EZH2,GADD45G,ITPR3,MAP2K4,MAPK1,MAPK14,MAPK3,MAPKAPK2,NBN,PCGF1,PCGF6,PDHA1,PDK3,PIK3CB,PIK3CD,PPP2R2B,PPP2R5A,PPP3CA,PTEN,RAF1,RALB,SOD2,TGFBR2,TGFBR3,TLR2	C7 to C0	Activated	Mock
HOTAIR Regulatory Pathway	3.79	0.16	-1.8	AGO4,AKT1,ATG3,ATG7,ATXN1,CD44,CDKN1A,H3-3A/H3-3B,ICAM1,KMT2A,LEF1,MMP25,MMP8,MMP9,NFKB1,NFKBIA,PIK3CB,PIK3CD,PTEN,RBM38,STAT3,TCF4,TCF7,TGFB1,TLR4,VIM	C7 to C0	Inhibited	NP
Necroptosis Signaling Pathway	3.8	0.172	-0.962	CAMK2G,CAPN1,CASP1,CFLAR,CHP1,CHUK,DAPK1,EIF2AK2,FADD,FASLG,FKBP1A,IFNAR1,IRF9,MLKL,NLRP3,PELI1,PPP3CA,PYCARD,PYGL,TLR4,TNFRSF1A,TNFRSF1B,TNIP1,TOMM22,TOMM5,TOMM7,TSPO	C7 to C0	Inhibited	Mock
Role of NFAT in Cardiac Hypertrophy	3.81	0.145	-2.556	AKT1,CAMK4,CHP1,GNAI2,GNAI3,GNAQ,GNB2,GNG10,GNG5,GRB2,GSK3B,ITPR3,MAP2K2,MAP2K3,MAP2K4,MAPK14,MAPK3,MAPK9,PIK3CB,PIK3CD,PLCG1,PLCG2,PPP3CA,PRKAR1A,PRKCD,PRKCH,PRKCQ,RAF1,RALB,SLC8A1,SLC8A3,TGFB1	C7 to C0	Inhibited	NP
ERBB4 Signaling	3.81	0.221	-1.387	AKT1,GRB2,MAP2K2,MAPK3,NCSTN,PIK3CB,PIK3CD,PLCG1,PLCG2,PRKCD,PRKCH,PRKCQ,PSENEN,RAF1,RALB	C7 to C0	Inhibited	NP
Remodeling of Epithelial Adherens Junctions	3.82	0.235	-1.633	ACTA2,ACTB,ACTN1,ARPC3,ARPC5,ARPC5L,CLIP1,CTNNA1,DNM2,DNM3,IQGAP1,RAB5C,RAB7A,TUBA1A,TUBB1,ZYX	C7 to C0	Inhibited	Mock
Œ±-Adrenergic Signaling	3.83	0.198	-1.291	CAMK4,GNA13,GNAI2,GNAI3,GNAZ,GNB4,GNG10,ITPR3,MAPK1,MAPK3,PHKA2,PLCG1,PRKAR1A,PRKAR2B,PRKCD,PRKCQ,PYGL,RAF1,RALB,SLC8A1,SLC8A3	C7 to C0	Inhibited	Mock
Salvage Pathways of Pyrimidine Ribonucleotides	3.83	0.204	-0.447	APOBEC3A,APOBEC3B,CDA,CDK4,DAPK1,EIF2AK2,LIMK2,MAP2K4,MAP3K6,MAP3K8,MAPK1,MAPK3,MAPK9,NEK2,PAK1,PLK1,PRKCD,PRKCQ,SGK1,TTK	C7 to C0	Inhibited	Mock
iNOS Signaling	3.84	0.277	-0.577	CAMK4,CD14,CHUK,FOS,IFNG,IFNGR1,IFNGR2,IRAK3,LY96,MAPK1,MAPK14,MYD88,TLR4	C7 to C0	Inhibited	Mock
Estrogen Receptor Signaling	3.84	0.131	-0.667	ATP5MC1,CACNA2D3,CREB5,EGF,FOS,GNA13,GNAI2,GNAI3,GNAZ,GNB4,GNG10,GPER1,GRB2,GSK3B,HSP90AA1,IGF2R,LIMK2,MAPK1,MAPK3,MED10,MED12,MMP25,MMP8,MMP9,MPRIP,NCOA1,NDUFA13,NDUFA3,NDUFA4,NDUFA6,NDUFA9,NDUFAB1,NDUFB11,NDUFB2,NDUFS3,NDUFS4,NDUFS5,NDUFS7,NDUFS8,PAK1,PIK3CB,PIK3CD,PLCG1,PPP1R12A,PRKAR1A,PRKAR2B,PRKCD,PRKCQ,PTEN,RAF1,RALB,SOD2,ZDHHC7	C7 to C0	Inhibited	Mock
Endometrial Cancer Signaling	3.84	0.233	0.302	AKT1,CASP9,CTNNA1,GRB2,GSK3B,ILK,LEF1,MAP2K2,MAPK3,PIK3CB,PIK3CD,PTEN,RAF1,RALB	C7 to C0	Activated	NP
Adrenomedullin signaling pathway	3.86	0.151	-2.921	AKT1,BCL2,C3,CAMK4,CEBPB,CSK,FOS,GNA15,GNAQ,GRB2,GSK3B,IL1B,IL1RN,ITPR3,MAP2K2,MAP2K3,MAP2K4,MAPK14,MAPK3,MAPK6,MAPK9,NFKB1,PIK3CB,PIK3CD,PLCG1,PLCG2,PRKAR1A,RAF1,RALB,RXRA	C7 to C0	Inhibited	NP
VEGF Signaling	3.88	0.192	-2.357	ACTA2,ACTB,ACTN1,ACTN4,AKT1,BCL2,BCL2L1,EIF1AX,GRB2,MAP2K2,MAPK3,PIK3CB,PIK3CD,PLCG1,PLCG2,PTPN6,PXN,RAF1,RALB	C7 to C0	Inhibited	NP
Chronic Myeloid Leukemia Signaling	3.9	0.187	0	AKT1,BCL2L1,CCND3,CDKN1A,CRK,E2F2,E2F3,E2F5,E2F8,GAB2,GRB2,MAP2K2,MAPK3,NFKB1,PIK3CB,PIK3CD,RAF1,RALB,STAT5B,TGFB1	C7 to C0	Undetermined	NP
RHOA Signaling	3.91	0.177	-2.132	ACTA2,ACTB,ARHGAP9,ARHGEF11,ARHGEF12,ARPC3,ARPC5,CDC42EP4,GNA13,LIMK2,MPRIP,MSN,MYL4,MYL6,MYL9,PFN1,PIP4K2A,PKN1,PLD1,RDX,SEPTIN4,SEPTIN5	C7 to C0	Inhibited	NP
IL-17A Signaling in Gastric Cells	3.91	0.346	-0.378	CXCL1,CXCL10,FOS,IL17RA,MAP2K4,MAPK14,MAPK3,MAPK9,NFKB1	C7 to C0	Inhibited	NP
Ceramide Signaling	3.92	0.2	0	AKT1,BCL2,CTSD,FOS,MAP2K4,MAPK3,NFKB1,PIK3CB,PIK3CD,PPP2R1A,PPP2R2B,PPP2R5A,RAF1,RALB,S1PR1,S1PR4,TNFRSF1A,TNFRSF1B	C7 to C0	Undetermined	NP
IL-17 Signaling	3.95	0.155	-2.414	AKT1,CD40LG,CEBPB,CXCL1,CXCL5,FASLG,FOS,GSK3B,IFNG,IL17RA,IL1B,LCN2,MAP2K3,MAP2K4,MAPK14,MAPK3,MAPK9,MMP9,NFKB1,OSM,PIK3CB,PIK3CD,RALB,TGFB1,TNFSF10,TNFSF13,TNFSF13B,TNFSF4,TRAF5	C7 to C0	Inhibited	NP
Role of PI3K/AKT Signaling in the Pathogenesis of Influenza	3.95	0.227	-0.832	AKT1,CASP9,CRK,GNAI2,GNAI3,GSK3B,IFNAR1,IFNG,MAP2K2,MAPK3,NFKB1,NFKBIA,NFKBIB,PIK3CB,PIK3CD	C7 to C0	Inhibited	NP
GADD45 Signaling	3.98	0.4	0	ATM,BRCA1,CCNB1,CCND3,CDKN1A,GADD45B,GADD45G,MAP3K4	C7 to C0	Undetermined	NP
G Protein Signaling Mediated by Tubby	3.99	0.273	0	GNA13,GNA15,GNAI2,GNAI3,GNAQ,GNAZ,GNB2,GNG10,GNG5,LCK,PLCG1,PLCG2	C7 to C0	Undetermined	NP
GP6 Signaling Pathway	4.02	0.189	-1.528	APBB1IP,BTK,CAMK4,COL5A2,COL6A3,FYB1,GP6,GRB2,GSK3B,ITGA2B,ITGB3,LAMB2,LAMC1,LAT,LYN,PIK3CB,PIK3CD,PLCG1,PRKCD,PRKCQ,RHOG,SYK,TLN1,VAV3	C7 to C0	Inhibited	Mock
Kinetochore Metaphase Signaling Pathway	4.05	0.0762	0.447	CENPA,CENPN,CENPU,PPP1R12A,SKA1,SPC24,STAG2,TTK	C7 to C0	Activated	P
Virus Entry via Endocytic Pathways	4.07	0.192	0	ACTA2,ACTB,AP2A1,AP2M1,CD55,DNM2,FLNA,HLA-E,ITGB2,ITGB3,ITGB5,PIK3CB,PIK3CD,PLCG1,PLCG2,PRKCD,PRKCH,PRKCQ,RAC2,RALB	C7 to C0	Undetermined	NP
Melatonin Signaling	4.07	0.222	-1.807	CAMK4,GNAI2,GNAI3,GNAQ,MAP2K2,MAP2K3,MAP2K4,MAPK3,PLCG1,PLCG2,PRKAR1A,PRKCD,PRKCH,PRKCQ,RAF1,RORA	C7 to C0	Inhibited	NP
IL-3 Signaling	4.08	0.228	-0.471	CHP1,CSF2RB,FOS,GAB2,GRB2,MAPK1,MAPK3,PAK1,PIK3CB,PIK3CD,PPP3CA,PRKCD,PRKCQ,RAF1,RALB,STAT3,STAT5B,STAT6	C7 to C0	Inhibited	Mock
G Beta Gamma Signaling	4.09	0.178	-2.4	AKT1,DNM2,GNA13,GNA15,GNAI2,GNAI3,GNAQ,GNAZ,GNB2,GNG10,GNG5,GRB2,ITPR3,MAPK3,PAK1,PLCG1,PLCG2,PRKAR1A,PRKCD,PRKCH,PRKCQ,RAF1,RALB	C7 to C0	Inhibited	NP
Prostate Cancer Signaling	4.09	0.188	0	AKT1,BCL2,CASP9,CDKN1A,CREB5,E2F2,E2F3,E2F5,GRB2,GSK3B,LEF1,MAP2K2,MAPK3,NFKB1,NFKBIA,NFKBIB,PIK3CB,PIK3CD,PTEN,RAF1,RALB	C7 to C0	Undetermined	NP
MSP-RON Signaling In Cancer Cells Pathway	4.09	0.174	-2.041	ACTA2,AKT1,CREB5,CSF2RB,ETS1,ETS2,FLNA,FOS,GRB2,GSK3B,LEF1,MAP2K2,MAPK3,NFKB1,NFKBIA,PIK3CB,PIK3CD,PLAUR,RAF1,RALB,STAT3,TCF4,TCF7,VIM	C7 to C0	Inhibited	NP
Hepatic Fibrosis / Hepatic Stellate Cell Activation	4.1	0.165	0	ACTA2,CCL2,CCR7,CD14,CD40LG,COL5A2,COL6A3,CXCL9,EGF,FASLG,FN1,IFNAR1,IFNG,IFNGR1,IFNGR2,IL18RAP,IL1B,IL1R1,IL1R2,IL1RAP,IL6R,LY96,MMP9,MYH10,MYH9,PDGFA,TGFA,TGFBR2,TIMP2,TLR4,TNFRSF1A,TNFRSF1B	C7 to C0	Undetermined	Mock
Salvage Pathways of Pyrimidine Deoxyribonucleotides	4.1	0.667	-0.816	APOBEC3A,APOBEC3B,CDA,TK1,TK2,TYMP	C7 to C0	Inhibited	Mock
IL-17A Signaling in Fibroblasts	4.13	0.316	0	CCL2,CEBPB,CEBPD,CHUK,CXCL5,FOS,GSK3B,IL17RA,LCN2,MAPK1,MAPK14,MAPK3	C7 to C0	Undetermined	Mock
Paxillin Signaling	4.17	0.204	1.291	ACTA2,ACTB,ACTN1,GRB2,ITGA2B,ITGA5,ITGA9,ITGAM,ITGAX,ITGB3,ITGB5,ITGB8,MAP2K4,MAPK1,MAPK14,MAPK9,PAK1,PIK3CB,PIK3CD,PXN,RALB,TLN1	C7 to C0	Activated	Mock
Ephrin Receptor Signaling	4.17	0.164	-1.043	ARPC3,ARPC5,ARPC5L,CREB5,EGF,GNA13,GNAI2,GNAI3,GNAZ,GNB4,GNG10,GRB2,ITGA2B,ITGA5,ITGA9,ITGAM,ITGAX,ITGB3,ITGB5,ITGB8,LIMK2,MAP4K4,MAPK1,MAPK3,PAK1,PDGFA,PXN,RAF1,RALB,SDC2,SDCBP,STAT3,WAS	C7 to C0	Inhibited	Mock
Endothelin-1 Signaling	4.17	0.157	-1.826	CASP1,CASP4,CASP5,CASP9,FOS,GNA13,GNA15,GNAI2,GNAI3,GNAQ,GNAZ,GRB2,HMOX1,ITPR3,MAPK14,MAPK3,MAPK6,MAPK9,PIK3CB,PIK3CD,PLCG1,PLCG2,PLD1,PRKCD,PRKCH,PRKCQ,PTGER2,PTGS1,RAF1,RALB	C7 to C0	Inhibited	NP
NF-Œ∫B Activation by Viruses	4.18	0.218	-1.698	AKT1,CR2,CXCR5,EIF2AK2,ITGB3,LCK,MAPK3,NFKB1,NFKBIA,NFKBIB,PIK3CB,PIK3CD,PRKCD,PRKCH,PRKCQ,RAF1,RALB	C7 to C0	Inhibited	NP
Sirtuin Signaling Pathway	4.22	0.147	-0.169	ABCA1,ACSS2,ATG7,ATP5MC1,ATP5PF,DUSP6,EPAS1,G6PD,GABARAP,GADD45G,GSK3B,H3-3A/H3-3B,LDHB,MAP1LC3B,MAPK1,MAPK3,NAMPT,NBN,NDRG1,NDUFA13,NDUFA3,NDUFA4,NDUFA6,NDUFA9,NDUFAB1,NDUFB11,NDUFB2,NDUFS3,NDUFS4,NDUFS5,NDUFS7,NDUFS8,NFE2L2,PDHA1,PFKFB3,PGK1,SOD2,STAT3,TOMM22,TOMM5,TOMM7,TSPO,TUBA1A	C7 to C0	Inhibited	Mock
HER-2 Signaling in Breast Cancer	4.22	0.159	-0.522	BIRC5,CASP9,CDK4,CHUK,COPS6,COX6C,EGF,ELF1,ETS2,FCER1A,FGR,FOS,GRB2,GSK3B,HCK,ITGB3,ITGB5,ITGB8,LCK,LYN,MAPK1,MAPK3,NUP214,NUP37,PIK3CB,PIK3CD,PLCG1,PRKCD,PRKCQ,PTEN,PTGS2,RAF1,RALB,SEH1L,STAT3,TGFA	C7 to C0	Inhibited	Mock
PAK Signaling	4.22	0.186	-2	GRB2,ITGA2B,ITGAM,ITGAX,ITGB2,ITGB3,ITGB5,LIMK2,MAP2K2,MAP2K4,MAPK3,MAPK9,MYL4,MYL6,MYL9,PAK1,PDGFA,PIK3CB,PIK3CD,PXN,RAF1,RALB	C7 to C0	Inhibited	NP
NGF Signaling	4.22	0.186	-2.558	AKT1,CREB5,CRK,GRB2,MAP2K2,MAP2K4,MAP3K11,MAP3K4,MAP3K5,MAP3K6,MAPK3,MAPK9,NFKB1,PIK3CB,PIK3CD,PLCG1,PLCG2,PRKCD,RAF1,RALB,RHOG,RPS6KA1	C7 to C0	Inhibited	NP
Complement System	4.23	0.324	0	C1QB,C1QBP,C3AR1,C5AR1,CD46,CD55,CFD,CR1,CR2,ITGAM,ITGAX,SERPING1	C7 to C0	Undetermined	Mock
CCR3 Signaling in Eosinophils	4.23	0.178	-0.905	CAMK4,GNA13,GNA15,GNAI2,GNAI3,GNAQ,GNAZ,GNB2,GNG10,GNG5,ITPR3,LIMK2,MAP2K2,MAPK14,MAPK3,MPRIP,PAK1,PIK3CB,PIK3CD,PRKCD,PRKCH,PRKCQ,RAF1,RALB	C7 to C0	Inhibited	NP
EGF Signaling	4.24	0.255	-1.604	AKT1,EGF,FOS,GRB2,ITPR3,MAP2K4,MAPK14,MAPK3,PIK3CB,PIK3CD,PLCG1,RAF1,STAT1,STAT3	C7 to C0	Inhibited	NP
Acute Myeloid Leukemia Signaling	4.25	0.22	1.291	CSF1R,CSF2RB,CSF3R,FLT3LG,GRB2,JUP,MAP2K4,MAPK1,MAPK3,PIK3CB,PIK3CD,RAF1,RALB,RARA,RUNX1,SPI1,STAT3,STAT5B,TCF4,TCF7	C7 to C0	Activated	Mock
Inhibition of ARE-Mediated mRNA Degradation Pathway	4.26	0.168	-2.449	AGO4,AKT1,CD40LG,CNOT3,EXOSC6,EXOSC8,EXOSC9,FASLG,MAPK14,MAPK3,MAPK6,MAPKAPK2,PPP2R1A,PPP2R2B,PPP2R5A,PRKAR1A,PSMB10,PSMB8,PSMB9,PSMF1,TNFRSF1A,TNFRSF1B,TNFSF10,TNFSF13,TNFSF13B,TNFSF4,ZFP36	C7 to C0	Inhibited	NP
Cyclins and Cell Cycle Regulation	4.3	0.214	0.775	ATM,CCNB1,CCND3,CDC25A,CDC34,CDKN1A,CDKN2D,E2F2,E2F3,E2F5,E2F8,FBXL5,GSK3B,PPP2R1A,PPP2R2B,PPP2R5A,RAF1,TGFB1	C7 to C0	Activated	NP
PEDF Signaling	4.3	0.214	0	AKT1,BCL2,BCL2L1,CFLAR,FASLG,MAPK14,MAPK3,NFKB1,NFKBIA,NFKBIB,PIK3CB,PIK3CD,RAF1,RALB,SOD2,TCF12,TCF4,TCF7	C7 to C0	Undetermined	NP
CREB Signaling in Neurons	4.31	0.123	-3.881	ADGRD1,ADGRE1,ADGRE2,ADGRE3,ADGRE5,ADGRG3,BMP6,C3AR1,C5AR1,CACNA2D3,CALCRL,CAMK2G,CAMK4,CCR1,CCR2,CCR3,CCR7,CCR9,CREB5,CXCR1,EGF,F2RL1,FFAR2,FPR1,FPR2,FPR3,GNA13,GNAI2,GNAI3,GNAZ,GNB4,GNG10,GPER1,GPR141,GPR157,GPR171,GPR18,GPR183,GPR68,GRB2,HCAR3,HRH2,IGF2R,ITPR3,LTB4R,MAPK1,MAPK3,NTSR1,P2RY13,PIK3CB,PIK3CD,PLCG1,POLR2H,POLR2J2/POLR2J3,PRKAR1A,PRKAR2B,PRKCD,PRKCQ,PTAFR,PTGDR,PTGER2,PTGIR,RAF1,RAL…	C7 to C0	Inhibited	Mock
Macropinocytosis Signaling	4.32	0.224	-1.897	ACTN4,CD14,CSF1R,EGF,ITGB2,ITGB3,ITGB5,PAK1,PDGFA,PIK3CB,PIK3CD,PLCG1,PLCG2,PRKCD,PRKCH,PRKCQ,RALB	C7 to C0	Inhibited	NP
Role of MAPK Signaling in Inhibiting the Pathogenesis of Influenza	4.32	0.224	-2.183	CXCL10,EIF2AK2,IFNG,IL1B,MAP2K2,MAP2K3,MAP2K4,MAP3K5,MAPK14,MAPK3,MAPK9,MYD88,NFKB1,NFKBIA,NFKBIB,RAF1,TLR4	C7 to C0	Inhibited	NP
IL-2 Signaling	4.33	0.246	-0.775	AKT1,FOS,GRB2,IL2RB,IL2RG,LCK,MAP2K2,MAPK3,PIK3CB,PIK3CD,RAF1,RALB,SOCS1,STAT5B,SYK	C7 to C0	Inhibited	NP
Cell Cycle: G1/S Checkpoint Regulation	4.35	0.235	-1.941	ATM,BMI1,CCND3,CDC25A,CDC34,CDKN1A,CDKN2D,E2F2,E2F3,E2F5,E2F8,FBXL5,GNL3,GSK3B,RPL5,TGFB1	C7 to C0	Inhibited	NP
ERK/MAPK Signaling	4.36	0.164	1.134	CREB5,DUSP1,DUSP6,ELF1,ETS2,FOS,GRB2,H3-3A/H3-3B,ITGA2B,ITGA5,ITGA9,ITGAM,ITGAX,ITGB3,ITGB5,ITGB8,MAPK1,MAPK3,PAK1,PIK3CB,PIK3CD,PLCG1,PPP1R10,PPP1R12A,PPP2R2B,PPP2R5A,PRKAR1A,PRKAR2B,PRKCD,PXN,RAF1,RALB,RPS6KA1,STAT3,TLN1	C7 to C0	Activated	Mock
PPAR Signaling	4.36	0.196	1.091	FOS,GRB2,IL1B,IL1R1,IL1R2,IL1RAP,IL1RN,MAP2K2,MAP4K4,MAPK3,NCOA1,NFKB1,NFKBIA,NFKBIB,PDGFA,RAF1,RALB,RXRA,STAT5B,TNFRSF1A,TNFRSF1B	C7 to C0	Activated	NP
Role of JAK family kinases in IL-6-type Cytokine Signaling	4.37	0.4	0	IL6R,MAP2K4,MAPK1,MAPK14,MAPK3,MAPK9,OSM,SOCS3,STAT3,STAT5B	C7 to C0	Undetermined	Mock
Regulation of Cellular Mechanics by Calpain Protease	4.38	0.225	1.414	ACTN1,CAPN1,CAST,CCND3,CDK4,EGF,GRB2,ITGA2B,ITGA5,ITGA9,ITGAM,ITGAX,ITGB3,ITGB5,ITGB8,MAPK1,MAPK3,PXN,RALB,TLN1	C7 to C0	Activated	Mock
Huntington's Disease Signaling	4.41	0.142	-0.853	AKT1,BCL2L1,CAPN1,CASP1,CASP4,CASP5,CASP9,CREB5,CTSD,DNM1L,DNM2,DNM3,EGF,GLS,GNA15,GNAQ,GNB2,GNG10,GNG5,GRB2,HSPA1L,HSPA6,MAP2K4,MAPK3,MAPK9,NAPA,PIK3CB,PIK3CD,POLR2H,PRKCD,PRKCH,PRKCQ,PSMB10,PSMB8,PSMB9,PSMF1,RPS27A,TGM2,UBE2S,VAMP3	C7 to C0	Inhibited	NP
Salvage Pathways of Pyrimidine Ribonucleotides	4.41	0.204	-2.683	APOBEC3A,APOBEC3B,CDA,CSNK1D,EIF2AK2,GRK6,LIMK2,MAP2K2,MAP2K3,MAP2K4,MAP3K6,MAPK3,MAPK6,MAPK9,PAK1,PKN1,PRKCD,PRKCH,PRKCQ,UPP1	C7 to C0	Inhibited	NP
CD40 Signaling	4.42	0.254	1.069	CD40LG,CHUK,FCER2,FOS,MAP2K4,MAPK1,MAPK14,MAPK3,MAPK9,MAPKAPK2,PIK3CB,PIK3CD,PTGS1,PTGS2,STAT3,TANK,TRAF5	C7 to C0	Activated	Mock
Apelin Endothelial Signaling Pathway	4.46	0.18	-1.147	AKT1,CAMK4,FOS,GNA13,GNA15,GNAI2,GNAI3,GNAQ,GNAZ,GNB2,GNG10,GNG5,ICAM1,MAP2K2,MAP2K4,MAPK3,MAPK9,NFKB1,PIK3CB,PIK3CD,PRKCD,PRKCH,PRKCQ,RAF1,RALB	C7 to C0	Inhibited	NP
Pyridoxal 5'-phosphate Salvage Pathway	4.5	0.258	-0.243	CDK4,DAPK1,EIF2AK2,LIMK2,MAP2K4,MAP3K6,MAP3K8,MAPK1,MAPK3,MAPK9,NEK2,PAK1,PLK1,PRKCD,PRKCQ,SGK1,TTK	C7 to C0	Inhibited	Mock
Oxidative Phosphorylation	4.5	0.209	-1.46	ATP5MC1,ATP5ME,ATP5MF,ATP5PF,ATP5PO,ATPAF1,COX6C,NDUFA13,NDUFA3,NDUFA4,NDUFA6,NDUFA9,NDUFAB1,NDUFB11,NDUFB2,NDUFS3,NDUFS4,NDUFS5,NDUFS7,NDUFS8,UQCR10,UQCRH,UQCRQ	C7 to C0	Inhibited	Mock
Pyridoxal 5'-phosphate Salvage Pathway	4.51	0.242	-2.5	CSNK1D,EIF2AK2,GRK6,LIMK2,MAP2K2,MAP2K3,MAP2K4,MAP3K6,MAPK3,MAPK6,MAPK9,PAK1,PKN1,PRKCD,PRKCH,PRKCQ	C7 to C0	Inhibited	NP
Salvage Pathways of Pyrimidine Deoxyribonucleotides	4.51	0.667	-0.447	APOBEC3A,APOBEC3B,CDA,TK1,TYMP,UPP1	C7 to C0	Inhibited	NP
P2Y Purigenic Receptor Signaling Pathway	4.53	0.186	-1.789	AKT1,CREB5,FOS,GNAI2,GNAI3,GNAQ,GNB2,GNG10,GNG5,ITGA2B,ITGB3,MAP2K2,MAPK3,NFKB1,PIK3CB,PIK3CD,PLCG1,PLCG2,PRKAR1A,PRKCD,PRKCH,PRKCQ,RAF1,RALB	C7 to C0	Inhibited	NP
Cholecystokinin/Gastrin-mediated Signaling	4.62	0.193	-2.132	EPHA4,FOS,GNA13,GNAQ,GRB2,IL1B,IL1RN,ITPR3,MAP2K2,MAP2K3,MAP2K4,MAPK14,MAPK3,MAPK9,PRKCD,PRKCH,PRKCQ,PXN,RAC2,RAF1,RALB,RHOG,RHOH	C7 to C0	Inhibited	NP
Glioblastoma Multiforme Signaling	4.62	0.17	-1.706	AKT1,CCND3,CDKN1A,E2F2,E2F3,E2F5,E2F8,EGF,FZD2,FZD5,GRB2,GSK3B,ITPR3,LEF1,MAP2K2,MAPK3,PDGFA,PIK3CB,PIK3CD,PLCG1,PLCG2,PRKCD,PTEN,RAC2,RAF1,RALB,RHOG,RHOH,TSC2	C7 to C0	Inhibited	NP
Ephrin B Signaling	4.62	0.236	-1.387	CAP1,CBL,GNA13,GNA15,GNAI2,GNAI3,GNAQ,GNAZ,GNB2,GNG10,GNG5,MAPK3,PAK1,PXN,RAC2,VAV1,VAV3	C7 to C0	Inhibited	NP
IL-17A Signaling in Fibroblasts	4.63	0.316	0	CEBPB,CEBPD,CXCL5,FOS,GSK3B,IL17RA,LCN2,MAPK14,MAPK3,NFKB1,NFKBIA,NFKBIB	C7 to C0	Undetermined	NP
Hepatic Cholestasis	4.67	0.175	0	ABCC3,CD14,CD40LG,CHUK,FASLG,IFNG,IL18,IL18RAP,IL1B,IL1R1,IL1R2,IL1RAP,IL1RN,IRAK3,LY96,MAP2K4,MAP3K4,MAPK9,MYD88,OSM,PRKAR1A,PRKAR2B,PRKCD,PRKCQ,RARA,RXRA,SLCO3A1,TLR4,TNFRSF1A,TNFRSF1B,TNFSF13,TNFSF13B,TNFSF4	C7 to C0	Undetermined	Mock
Iron homeostasis signaling pathway	4.67	0.194	0	ATP6AP1,ATP6V0B,ATP6V0D1,ATP6V1A,ATP6V1B2,ATP6V1C1,BMP2,BMP6,CD163,CYBRD1,EGF,EPAS1,FBXL5,FTH1,HP,IL6R,LRP1,MAPK1,MAPK3,NUBP1,PDGFA,SLC11A1,SLC40A1,STAT3,STAT5B,STEAP3,TCIRG1	C7 to C0	Undetermined	Mock
CD27 Signaling in Lymphocytes	4.67	0.263	-1.941	BCL2L1,CASP9,FOS,MAP2K2,MAP2K3,MAP2K4,MAP3K11,MAP3K4,MAP3K5,MAP3K6,MAPK9,NFKB1,NFKBIA,NFKBIB,TRAF5	C7 to C0	Inhibited	NP
p38 MAPK Signaling	4.67	0.195	-2.683	CDC25B,CREB5,DUSP1,FADD,FASLG,H3-3A/H3-3B,IL1B,IL1R1,IL1R2,IL1RAP,IL1RN,IRAK3,MAP2K3,MAP2K4,MAP3K5,MAPK14,MAPKAPK2,MKNK1,RPS6KA1,STAT1,TGFB1,TNFRSF1A,TNFRSF1B	C7 to C0	Inhibited	NP
GNRH Signaling	4.67	0.165	-2.646	CAMK4,CREB5,FOS,GNA15,GNAI2,GNAI3,GNAQ,GNB2,GNG10,GNG5,GRB2,ITPR3,MAP2K2,MAP2K3,MAP2K4,MAP3K11,MAP3K4,MAP3K5,MAP3K6,MAPK14,MAPK3,MAPK9,NFKB1,PAK1,PRKAR1A,PRKCD,PRKCH,PRKCQ,PXN,RAF1,RALB	C7 to C0	Inhibited	NP
Regulation of eIF4 and p70S6K Signaling	4.67	0.168	-0.905	AGO4,AKT1,EIF1AX,EIF3J,EIF3M,GRB2,ITGA2B,ITGAM,ITGAX,ITGB2,ITGB3,ITGB5,MAP2K2,MAPK14,MAPK3,MKNK1,PIK3CB,PIK3CD,PPP2R1A,PPP2R2B,PPP2R5A,RAF1,RALB,RPS13,RPS14,RPS18,RPS20,RPS27A,RPS3,RPS5	C7 to C0	Inhibited	NP
Ferroptosis Signaling Pathway	4.68	0.19	-2.041	ACSL4,ALOX12,ALOX5,ARF5,CARS1,CDKN1A,CTSB,DPP4,EMP1,FTH1,HMGCR,HMOX1,LPCAT3,MAP2K2,MAPK3,NFE2L2,PEBP1,RAF1,RALB,SAT1,SLC1A5,SLC38A1,SLC39A8,STAT3	C7 to C0	Inhibited	NP
Growth Hormone Signaling	4.68	0.239	-0.728	A2M,FOS,MAPK3,PIK3CB,PIK3CD,PLCG1,PLCG2,PRKCD,PRKCH,PRKCQ,PTPN6,RPS6KA1,SOCS1,SOCS3,STAT1,STAT3,STAT5B	C7 to C0	Inhibited	NP
Germ Cell-Sertoli Cell Junction Signaling	4.71	0.181	0	ACTA2,ACTB,ACTN1,AFDN,CTNNA1,GSN,IQGAP1,JUP,LIMK2,MAP2K4,MAP3K2,MAP3K4,MAP3K5,MAP3K6,MAP3K8,MAPK1,MAPK14,MAPK3,MAPK9,PAK1,PIK3CB,PIK3CD,PXN,RALB,RHOG,RHOH,TGFBR2,TNFRSF1A,TUBA1A,TUBB1,ZYX	C7 to C0	Undetermined	Mock
RAC Signaling	4.71	0.196	0.229	ARPC3,ARPC5,ARPC5L,CD44,CDK5R1,IQGAP1,IQGAP3,ITGA2B,ITGA5,ITGA9,ITGAM,ITGAX,ITGB3,ITGB5,ITGB8,LIMK2,MAP2K4,MAPK1,MAPK3,NCF1,NCF2,PAK1,PIK3CB,PIK3CD,PLD1,RAF1,RALB	C7 to C0	Activated	Mock
Agranulocyte Adhesion and Diapedesis	4.71	0.168	0	ACTA2,ACTB,C5AR1,CCL2,CCR1,CCR2,CCR3,CCR7,CCR9,CLDN5,CXCL1,CXCL10,CXCL16,CXCL5,CXCL9,CXCR1,CXCR2,FN1,GNAI2,GNAI3,IL18,IL1B,IL1R1,IL1RN,ITGA5,MMP25,MMP8,MMP9,MSN,MYH10,MYH9,SELL,SELP,TNFRSF1A,XCL1,XCL2	C7 to C0	Undetermined	Mock
Neuregulin Signaling	4.72	0.197	-1.5	AKT1,CRK,EGF,EREG,GRB2,ITGA2B,ITGAM,ITGAX,ITGB2,ITGB3,ITGB5,MAP2K2,MAPK3,PLCG1,PLCG2,PRKCD,PRKCH,PRKCQ,PTEN,RAF1,RALB,STAT5B,TGFA	C7 to C0	Inhibited	NP
Semaphorin Neuronal Repulsive Signaling Pathway	4.72	0.179	-0.408	AKT1,ARHGEF12,CD44,DPYSL2,FES,GSK3B,ITGA2B,ITGAM,ITGAX,ITGB2,ITGB3,ITGB5,LIMK2,MAP2K2,MAP2K3,MAP2K4,MPRIP,MYL4,MYL6,MYL9,PAK1,PIK3CB,PIK3CD,PLCG1,PLCG2,PRKAR1A,VCAN	C7 to C0	Inhibited	NP
PD-1, PD-L1 cancer immunotherapy pathway	4.74	0.217	0	CD247,CD274,CD28,FBXO38,GSK3B,HLA-DOA,IFNG,IFNGR1,IFNGR2,IL2RB,LAT,LCK,PDCD1LG2,PIK3CB,PIK3CD,PLCG1,PRKCQ,PTEN,RASGRP1,STAT5B,TNFRSF1A,TNFRSF1B,ZAP70	C7 to C0	Undetermined	Mock
Regulation of Actin-based Motility by Rho	4.77	0.198	-3	ACTA2,ACTB,ARHGDIA,ARPC3,ARPC5,GSN,ITGA2B,ITGAM,ITGAX,ITGB2,ITGB3,ITGB5,MPRIP,MYL4,MYL6,MYL9,PAK1,PFN1,PIP4K2A,RAC2,RHOG,RHOH,WAS	C7 to C0	Inhibited	NP
Role of Tissue Factor in Cancer	4.77	0.198	0	AKT1,ARRB2,BCL2L1,CXCL1,GNA13,GNA15,GNAQ,HCK,IL1B,ITGB3,LCK,LIMK2,LYN,MAPK14,MAPK3,PAK1,PIK3CB,PIK3CD,PLAUR,PTEN,RALB,RPS6KA1,STAT5B	C7 to C0	Undetermined	NP
Paxillin Signaling	4.77	0.204	-2.5	ACTA2,ACTB,ACTN1,ACTN4,CRK,CSK,GRB2,ITGA2B,ITGAM,ITGAX,ITGB2,ITGB3,ITGB5,MAP2K4,MAPK14,MAPK9,PAK1,PIK3CB,PIK3CD,PXN,RALB,TLN1	C7 to C0	Inhibited	NP
PTEN Signaling	4.77	0.18	0.447	AKT1,BCL2,BCL2L1,CASP9,CBL,CDKN1A,FASLG,GRB2,GSK3B,IGF2R,ILK,ITGA2B,ITGAM,ITGAX,ITGB2,ITGB3,ITGB5,MAP2K2,MAPK3,NFKB1,PIK3CB,PIK3CD,PTEN,RAC2,RAF1,RALB,TGFBR3	C7 to C0	Activated	NP
PPARŒ±/RXRŒ± Activation	4.83	0.166	1	ACAA1,ACOX1,ADIPOR1,BCL3,CPT1B,GNA15,GNAQ,GRB2,HELZ2,IL1B,IL1R1,IL1R2,IL1RAP,ITGB5,MAP2K2,MAP2K3,MAP2K4,MAP4K4,MAPK14,MAPK3,NFKB1,NFKBIA,NFKBIB,PLCG1,PLCG2,PRKAR1A,RAF1,RALB,RXRA,STAT5B,TGFB1,TGFBR3	C7 to C0	Activated	NP
Endocannabinoid Developing Neuron Pathway	4.84	0.195	-2.4	AKT1,BRCA1,CREB5,GNAI2,GNAI3,GNB2,GNG10,GNG5,GSK3B,MAP2K2,MAP2K3,MAP2K4,MAPK14,MAPK3,MAPK6,MAPK9,MGLL,PIK3CB,PIK3CD,PRKAR1A,RAC2,RAF1,RALB,STAT3	C7 to C0	Inhibited	NP
Regulation Of The Epithelial Mesenchymal Transition By Growth Factors Pathway	4.87	0.167	-2.475	AKT1,CD40LG,DOCK10,EGF,ETS1,FASLG,FOS,GRB2,GSK3B,IL6R,MAP2K2,MAP2K3,MAP2K4,MAPK14,MAPK3,MAPK9,MMP9,NFKB1,PDGFA,PIK3CB,PIK3CD,RAF1,RALB,STAT3,TGFB1,TNFRSF1A,TNFRSF1B,TNFSF10,TNFSF13,TNFSF13B,TNFSF4,VIM	C7 to C0	Inhibited	NP
p53 Signaling	4.9	0.214	-1	AKT1,ATM,BCL2,BCL2L1,BIRC5,BRCA1,CCNG1,CDKN1A,CSNK1D,GADD45B,GADD45G,GNL3,GSK3B,MAPK14,PIK3CB,PIK3CD,PML,PTEN,SCO2,THBS1,TP53I3	C7 to C0	Inhibited	NP
Remodeling of Epithelial Adherens Junctions	4.91	0.25	-1.633	ACTA2,ACTB,ACTN1,ACTN4,ARPC3,ARPC5,CTNNA1,DNM1L,DNM2,DNM3,HGS,IQGAP1,RAB5C,RAB7A,TUBA1A,TUBB1,ZYX	C7 to C0	Inhibited	NP
Caveolar-mediated Endocytosis Signaling	4.92	0.24	0	ACTA2,ACTB,CD55,DNM2,DYRK3,EGF,FLNA,FLOT1,FLOT2,HLA-E,ITGA2B,ITGAM,ITGAX,ITGB2,ITGB3,ITGB5,PTPN1,RAB5C	C7 to C0	Undetermined	NP
HIF1Œ± Signaling	4.99	0.173	-1.333	BMP6,CAMK2G,CAMK4,CHP1,EGF,EGLN1,HK2,HK3,HSP90AA1,HSPA14,HSPA6,IL6R,LDHB,MAP2K4,MAPK1,MAPK3,MMP25,MMP8,MMP9,NCF1,NCF2,NCOA1,PIK3CB,PIK3CD,PLCG1,PPP3CA,PRKCD,PRKCQ,RAF1,RALB,SAT1,SLC2A3,SLC2A5,STAT3,TGFA,VIM	C7 to C0	Inhibited	Mock
IL-17A Signaling in Airway Cells	5	0.254	-1.291	AKT1,CXCL1,CXCL5,GSK3B,IL17RA,MAP2K2,MAP2K4,MAPK14,MAPK3,MAPK9,NFKB1,NFKBIA,NFKBIB,PIK3CB,PIK3CD,PTEN,STAT3	C7 to C0	Inhibited	NP
Role of MAPK Signaling in Promoting the Pathogenesis of Influenza	5.01	0.205	-2.294	ATP6AP1,ATP6V0B,ATP6V0C,ATP6V0D1,ATP6V0E1,ATP6V1A,ATP6V1B2,ATP6V1C1,ATP6V1D,BCL2,MAP2K2,MAP2K3,MAP2K4,MAP3K5,MAPK14,MAPK3,MAPK9,NFKB1,NFKBIA,NFKBIB,RAF1,RALB,TCIRG1	C7 to C0	Inhibited	NP
BEX2 Signaling Pathway	5.02	0.235	-2.828	AKT1,BCL2,CDKN1A,GSK3B,LEF1,LGALS1,MAP2K4,MAPK9,NFKB1,NFKBIA,PLXNC1,PPP2R1A,PPP2R2B,PPP2R5A,PTEN,STAT3,TCF4,TCF7,TSC2	C7 to C0	Inhibited	NP
IL-22 Signaling	5.02	0.417	-1.897	AKT1,IL10RB,MAP2K4,MAPK14,MAPK3,MAPK9,SOCS3,STAT1,STAT3,STAT5B	C7 to C0	Inhibited	NP
14-3-3-mediated Signaling	5.09	0.197	-2.132	AKT1,CBL,FOS,GRB2,GSK3B,MAP2K2,MAP2K4,MAP3K5,MAPK3,MAPK9,PIK3CB,PIK3CD,PLCG1,PLCG2,PRKCD,PRKCH,PRKCQ,RAF1,RALB,RPS6KA1,TNFRSF1A,TSC2,TUBA1A,TUBB1,VIM	C7 to C0	Inhibited	NP
GP6 Signaling Pathway	5.09	0.197	-1.091	AKT1,APBB1IP,CAMK4,FCER1G,GP6,GRB2,GSK3B,ITGA2B,ITGB3,ITK,LAT,LCP2,LYN,PIK3CB,PIK3CD,PLCG1,PLCG2,PRKCD,PRKCH,PRKCQ,RHOG,SYK,TLN1,VAV1,VAV3	C7 to C0	Inhibited	NP
FLT3 Signaling in Hematopoietic Progenitor Cells	5.1	0.237	-2.524	AKT1,CBL,CREB5,FLT3LG,GAB2,GRB2,MAP2K2,MAPK14,MAPK3,PIK3CB,PIK3CD,RAF1,RALB,RPS6KA1,STAT1,STAT2,STAT3,STAT5B,STAT6	C7 to C0	Inhibited	NP
Endocannabinoid Cancer Inhibition Pathway	5.11	0.189	0	AKT1,ATF3,CASP1,CASP4,CASP5,CASP9,CCND3,CDKN1A,CREB5,GNA13,GNAI2,GNAI3,GNAQ,GSK3B,LEF1,MAP2K2,MAP2K3,MAP2K4,MAPK14,MAPK3,PIK3CB,PIK3CD,PRKAR1A,RAF1,TCF4,TCF7,VIM	C7 to C0	Undetermined	NP
fMLP Signaling in Neutrophils	5.13	0.206	-1.342	ARPC3,ARPC5,ARPC5L,CAMK4,CHP1,FPR1,FPR2,FPR3,GNA13,GNAI2,GNAI3,GNAZ,GNB4,GNG10,ITPR3,MAPK1,MAPK3,NCF1,NCF2,PIK3CB,PIK3CD,PPP3CA,PRKCD,PRKCQ,RAF1,RALB,WAS	C7 to C0	Inhibited	Mock
Role of Hypercytokinemia/hyperchemokinemia in the Pathogenesis of Influenza	5.15	0.244	-0.655	CASP1,CCL2,CXCL10,DDX58,EIF2AK2,IFIT2,IFIT3,IFNAR1,IFNG,IL18,IL1B,IL1RN,IRF9,MYD88,NLRP3,OAS1,OAS3,PYCARD,RSAD2,S1PR1,TLR4	C7 to C0	Inhibited	Mock
PPAR Signaling	5.2	0.224	1.633	AIP,CHUK,FOS,GRB2,HSP90AA1,IL18,IL18RAP,IL1B,IL1R1,IL1R2,IL1RAP,IL1RN,MAP4K4,MAPK1,MAPK3,NCOA1,PDGFA,PTGS2,RAF1,RALB,RXRA,STAT5B,TNFRSF1A,TNFRSF1B	C7 to C0	Activated	Mock
Th2 Pathway	5.23	0.204	-1.177	CCR1,CCR3,CD247,CD28,CD3D,CD3E,CD3G,GATA3,GRB2,HLA-DOA,IFNG,IL12RB1,IL2RB,NCSTN,PIK3CB,PIK3CD,PRKCQ,PSENEN,S1PR1,SOCS3,SPI1,STAT4,STAT5B,STAT6,TGFBR2,TGFBR3,TNFRSF4,TNFSF4	C7 to C0	Inhibited	Mock
Necroptosis Signaling Pathway	5.28	0.185	-3.528	CAPN1,CASP1,CFLAR,CHP1,DNM1L,EIF2AK2,FADD,FASLG,FKBP1A,GLUL,IFNAR1,IRF9,MLKL,NLRP3,PELI1,PGAM5,PPP3CA,PYCARD,PYGL,RBCK1,RIPK3,STAT1,STAT2,TLR4,TNFRSF1A,TNFRSF1B,TNFSF10,TNIP1,TSPO	C7 to C0	Inhibited	NP
p70S6K Signaling	5.28	0.197	-1.961	AKT1,CD19,CD79B,GNAI2,GNAI3,GNAQ,GRB2,IL2RG,IL4R,LYN,MAP2K2,MAPK3,PIK3CB,PIK3CD,PLCG1,PLCG2,PLD1,PPP2R1A,PPP2R2B,PPP2R5A,PRKCD,PRKCH,PRKCQ,RAF1,RALB,SYK	C7 to C0	Inhibited	NP
Role of IL-17A in Arthritis	5.29	0.281	0	CXCL1,CXCL5,IL17RA,MAP2K2,MAP2K3,MAP2K4,MAPK14,MAPK3,MAPK9,MAPKAPK2,NFKB1,NFKBIA,NFKBIB,PIK3CB,PIK3CD,RPS6KA1	C7 to C0	Undetermined	NP
RANK Signaling in Osteoclasts	5.31	0.242	-0.853	CAMK4,CBL,CHP1,CHUK,FOS,GSN,MAP2K4,MAP3K2,MAP3K4,MAP3K5,MAP3K6,MAP3K8,MAPK1,MAPK14,MAPK3,MAPK9,PIK3CB,PIK3CD,PPP3CA,RAF1,TNFRSF11A,TRAF5	C7 to C0	Inhibited	Mock
PI3K Signaling in B Lymphocytes	5.33	0.203	-0.192	ATF6,BLNK,BTK,CAMK2G,CAMK4,CBL,CD19,CD79A,CD79B,CHP1,CHUK,CR2,FCGR2B,FOS,ITPR3,LYN,MAPK1,MAPK3,PIK3CB,PIK3CD,PLCG1,PPP3CA,PTEN,PTPRC,RAF1,RALB,SYK,TLR4,VAV3	C7 to C0	Inhibited	Mock
Kinetochore Metaphase Signaling Pathway	5.33	0.229	-0.218	AURKB,BIRC5,BOD1,BUB1,BUB1B,BUB3,CDC20,CDCA8,CENPE,CENPH,CENPN,CENPW,ESPL1,MAD1L1,NEK2,NUF2,PLK1,PPP1R10,PPP1R12A,PPP2R5A,REC8,SKA1,TTK,ZWINT	C7 to C0	Inhibited	Mock
HER-2 Signaling in Breast Cancer	5.33	0.163	-0.845	AKT1,ARF5,BIRC5,CASP9,CDKN1A,EGF,ETS1,ETS2,FCER1G,FOS,GRB2,GSK3B,HCK,ITGB2,ITGB3,ITGB5,LCK,LYN,MAP2K2,MAPK3,NFKB1,NFKBIA,NFKBIB,NUP214,PIK3CB,PIK3CD,PLCG1,PRKCD,PRKCH,PRKCQ,PTEN,RAF1,RALB,SEH1L,STAT3,TGFA,TSC2	C7 to C0	Inhibited	NP
GM-CSF Signaling	5.34	0.257	-0.728	AKT1,BCL2A1,BCL2L1,CSF2RB,ETS1,GRB2,HCK,LYN,MAP2K2,MAPK3,PIK3CB,PIK3CD,PPP3CA,RAF1,RALB,STAT1,STAT3,STAT5B	C7 to C0	Inhibited	NP
Colorectal Cancer Metastasis Signaling	5.39	0.164	-0.343	BIRC5,CASP9,EGF,FOS,GNA13,GNAI2,GNAI3,GNAZ,GNB4,GNG10,GRB2,GSK3B,IFNG,IFNGR1,IL6R,LRP1,MAP2K4,MAPK1,MAPK3,MAPK9,MLH1,MMP25,MMP8,MMP9,PIK3CB,PIK3CD,PRKAR1A,PRKAR2B,PTGER2,PTGS2,RALB,RHOG,RHOH,STAT3,TCF4,TCF7,TGFBR2,TLR1,TLR2,TLR4,TLR5,TLR6,TLR8,TNFRSF1A	C7 to C0	Inhibited	Mock
RAC Signaling	5.4	0.196	-1.886	ANK1,ARPC3,ARPC5,CD44,IQGAP1,ITGA2B,ITGAM,ITGAX,ITGB2,ITGB3,ITGB5,LIMK2,MAP2K2,MAP2K4,MAP3K11,MAPK3,NCF1,NCF2,NFKB1,PAK1,PIK3CB,PIK3CD,PIP4K2A,PLD1,RAC2,RAF1,RALB	C7 to C0	Inhibited	NP
Signaling by Rho Family GTPases	5.42	0.164	-0.557	ACTA2,ACTB,ARHGEF11,ARPC3,ARPC5,ARPC5L,CLIP1,FOS,GNA13,GNAI2,GNAI3,GNAZ,GNB4,GNG10,IQGAP1,ITGA2B,ITGA5,ITGA9,ITGAM,ITGAX,ITGB3,ITGB5,ITGB8,LIMK2,MAP2K4,MAPK1,MAPK3,MAPK9,MSN,MYLK,NCF1,NCF2,PAK1,PIK3CB,PIK3CD,PLD1,PPP1R12A,RAF1,RHOG,RHOH,SEPTIN5,SLC9A1,VIM,WAS	C7 to C0	Inhibited	Mock
Role of JAK1 and JAK3 in Œ≥c Cytokine Signaling	5.43	0.261	0	BLNK,FES,GRB2,IL2RB,IL2RG,IL4R,IL7R,MAPK3,PIK3CB,PIK3CD,RALB,SOCS1,SOCS3,STAT1,STAT3,STAT5B,STAT6,SYK	C7 to C0	Undetermined	NP
EIF2 Signaling	5.46	0.165	-1.225	ACTA2,ACTB,AGO4,AKT1,ATF3,BCL2,EIF1AX,EIF2AK2,EIF3J,EIF3M,GRB2,GSK3B,MAP2K2,MAPK3,PIK3CB,PIK3CD,PPP1CA,PPP1R15A,RAF1,RALB,RPL12,RPL17,RPL26,RPL36,RPL4,RPL5,RPL6,RPL7A,RPL9,RPS13,RPS14,RPS18,RPS20,RPS27A,RPS3,RPS5,WARS1	C7 to C0	Inhibited	NP
Tumor Microenvironment Pathway	5.47	0.179	-2.121	AKT1,ARG1,BCL2,CD274,CD44,CFLAR,EGF,FASLG,FOS,HLA-E,ICAM1,IDO1,IL1B,IL6R,ITGB3,LGALS9,MAP2K2,MAPK3,MMP25,MMP8,MMP9,NFKB1,OSM,PDGFA,PIK3CB,PIK3CD,RAF1,RALB,SLC2A3,STAT3,TGFB1,TNFRSF1A	C7 to C0	Inhibited	NP
Renin-Angiotensin Signaling	5.51	0.208	-2.558	FOS,GNAQ,GRB2,ITPR3,MAP2K2,MAP2K4,MAPK14,MAPK3,MAPK9,NFKB1,PAK1,PIK3CB,PIK3CD,PLCG1,PLCG2,PRKAR1A,PRKCD,PRKCH,PRKCQ,PTGER2,PTPN6,RAF1,RALB,STAT1,STAT3	C7 to C0	Inhibited	NP
Autophagy	5.54	0.178	-2.466	ATG7,BMP6,CAMK4,CHP1,CREB5,DAPK1,EGF,FOS,GABARAP,GNAI3,GSK3B,LAMP2,MAP1LC3B,MAP2K4,MAPK1,MAPK3,MAPK9,MYD88,NOD2,PIK3CB,PIK3CD,PLEKHM1,PPP2R2B,PPP2R5A,PPP3CA,PRKAR1A,PRKAR2B,PRKCQ,PTEN,RAB7A,RAF1,RALB,RB1CC1,TGFA,TLR4,TNFRSF1A,TNFRSF1B,ULK1	C7 to C0	Inhibited	Mock
Role of JAK1, JAK2 and TYK2 in Interferon Signaling	5.54	0.423	1.633	IFNAR1,IFNG,IFNGR1,IFNGR2,NFKB1,PTPN6,RAF1,SOCS1,STAT1,STAT2,STAT3	C7 to C0	Activated	NP
Apoptosis Signaling	5.54	0.221	0	BCL2,BCL2A1,BCL2L1,CAPN1,CASP9,FASLG,MAP2K2,MAP2K4,MAP3K5,MAP4K4,MAPK3,NAIP,NFKB1,NFKBIA,NFKBIB,PLCG1,PLCG2,PRKCQ,RAF1,RALB,RPS6KA1,TNFRSF1A,TNFRSF1B	C7 to C0	Undetermined	NP
Death Receptor Signaling	5.56	0.229	-1.706	ACTA2,ACTB,ARHGDIB,BCL2,CASP9,CFLAR,CRADD,FADD,FASLG,MAP2K4,MAP3K5,MAP4K4,NAIP,NFKB1,NFKBIA,NFKBIB,PARP10,PARP9,TNFRSF1A,TNFRSF1B,TNFRSF25,TNFSF10	C7 to C0	Inhibited	NP
mTOR Signaling	5.58	0.179	0.775	EIF3I,FAU,FKBP1A,MAPK1,MAPK3,PIK3CB,PIK3CD,PLD1,PPP2R2B,PPP2R5A,PRKCD,PRKCQ,RALB,RHOG,RHOH,RPS10,RPS11,RPS12,RPS13,RPS14,RPS15A,RPS16,RPS18,RPS19,RPS20,RPS24,RPS25,RPS27,RPS27A,RPS28,RPS29,RPS3,RPS3A,RPS4X,RPS5,RPS6KA1,RPS8,ULK1	C7 to C0	Activated	Mock
CD40 Signaling	5.6	0.269	-2.183	CD40LG,FOS,ICAM1,MAP2K2,MAP2K3,MAP2K4,MAPK14,MAPK3,MAPK9,MAPKAPK2,NFKB1,NFKBIA,NFKBIB,PIK3CB,PIK3CD,PTGS1,STAT3,TRAF5	C7 to C0	Inhibited	NP
Opioid Signaling Pathway	5.6	0.156	-2.263	AKT1,AP2A1,AP2M1,ARRB2,CAMK4,CREB5,FOS,GNA13,GNA15,GNAI2,GNAI3,GNAQ,GNAZ,GNB2,GNG10,GNG5,GRINA,GRK6,GSK3B,HCK,ITPR3,LCK,LEF1,LYN,MAP2K2,MAP2K3,MAP2K4,MAPK3,MAPK6,NFKB1,NFKBIA,PPP3CA,PRKAR1A,PRKCD,PRKCH,PRKCQ,RAC2,RAF1,RALB,RGS19,RPS6KA1,TCF4,TCF7	C7 to C0	Inhibited	NP
Protein Kinase A Signaling	5.63	0.139	0.156	AKAP11,ANAPC1,CAMK4,CDC25A,CDC25B,CDKN3,CHP1,CREB5,DUSP1,DUSP12,DUSP3,FLNA,GNA13,GNAI2,GNAI3,GNAQ,GNB2,GNG10,GNG5,GSK3B,H3-3A/H3-3B,ITPR3,LEF1,MAP2K2,MAPK3,MTMR3,MYL4,MYL6,MYL9,NFKB1,NFKBIA,NFKBIB,PDE5A,PLCG1,PLCG2,PPP1CA,PPP1R10,PPP1R3D,PPP3CA,PRKAR1A,PRKCD,PRKCH,PRKCQ,PTEN,PTPN1,PTPN22,PTPN6,PTPRE,PXN,PYGL,RAF1,SIRPA,TCF4,TCF7,TGFB1,VASP	C7 to C0	Activated	NP
Fc Epsilon RI Signaling	5.63	0.212	-2.6	AKT1,FCER1G,GRB2,LAT,LCP2,LYN,MAP2K2,MAP2K3,MAP2K4,MAPK14,MAPK3,MAPK9,PIK3CB,PIK3CD,PLCG1,PLCG2,PRKCD,PRKCH,PRKCQ,RAC2,RAF1,RALB,SYK,VAV1,VAV3	C7 to C0	Inhibited	NP
Acute Phase Response Signaling	5.68	0.189	-0.898	C1QB,CEBPB,CHUK,FN1,FOS,GRB2,HP,IL18,IL1B,IL1R1,IL1RAP,IL1RN,IL6R,MAP2K4,MAP3K5,MAPK1,MAPK14,MAPK3,MAPK9,MYD88,ORM1,OSM,PIK3CB,PIK3CD,RAF1,RALB,SERPINA1,SERPING1,SOCS3,SOD2,STAT3,TCF4,TNFRSF1A,TNFRSF1B,VWF	C7 to C0	Inhibited	Mock
iNOS Signaling	5.68	0.319	-0.535	CAMK4,CD14,FOS,IFNG,IFNGR1,IFNGR2,IRAK3,LY96,MAPK14,MYD88,NFKB1,NFKBIA,NFKBIB,STAT1,TLR4	C7 to C0	Inhibited	NP
MSP-RON Signaling In Macrophages Pathway	5.69	0.214	-0.6	ARG1,CREB5,FOS,GAB2,GRB2,HLA-DOA,HLA-DOB,HLA-DRB1,HLA-DRB5,IFNG,IFNGR1,IFNGR2,ITGAM,ITGB2,MAPK3,NFKB1,PIK3CB,PIK3CD,RALB,SBNO2,SOCS1,SOCS3,STAT1,STAT3,TLR4	C7 to C0	Inhibited	NP
Role of JAK family kinases in IL-6-type Cytokine Signaling	5.71	0.44	0	IL6R,MAP2K4,MAPK14,MAPK3,MAPK9,OSM,SOCS1,SOCS3,STAT1,STAT3,STAT5B	C7 to C0	Undetermined	NP
Glioma Signaling	5.74	0.21	-0.688	AKT1,CAMK4,CCND3,CDKN1A,CDKN2D,E2F2,E2F3,E2F5,E2F8,EGF,GRB2,IGF2R,MAP2K2,MAPK3,PDGFA,PIK3CB,PIK3CD,PLCG1,PLCG2,PRKCD,PRKCH,PRKCQ,PTEN,RAF1,RALB,TGFA	C7 to C0	Inhibited	NP
Prolactin Signaling	5.75	0.244	-1.147	CEBPB,FOS,GRB2,MAP2K2,MAPK3,NMI,PIK3CB,PIK3CD,PLCG1,PLCG2,PRKCD,PRKCH,PRKCQ,RAF1,RALB,SOCS1,SOCS3,STAT1,STAT3,STAT5B,TCF7	C7 to C0	Inhibited	NP
Role of Hypercytokinemia/hyperchemokinemia in the Pathogenesis of Influenza	5.75	0.244	-3.273	CASP1,CXCL10,EIF2AK2,IFIT2,IFIT3,IFNAR1,IFNG,IL1B,IL1RN,IRF7,IRF9,ISG20,MYD88,NFKB1,NLRP3,OAS1,PYCARD,S1PR1,STAT1,STAT2,TLR4	C7 to C0	Inhibited	NP
IL-10 Signaling	5.76	0.278	0	CCR1,CD14,CHUK,FCGR2A,FCGR2B,FOS,IL10RB,IL18,IL18RAP,IL1B,IL1R1,IL1R2,IL1RAP,IL1RN,MAP2K4,MAP4K4,MAPK1,MAPK14,SOCS3,STAT3	C7 to C0	Undetermined	Mock
LPS-stimulated MAPK Signaling	5.83	0.247	-0.894	CD14,FOS,MAP2K2,MAP2K3,MAP2K4,MAP3K5,MAPK14,MAPK3,MAPK9,NFKB1,NFKBIA,NFKBIB,PAK1,PIK3CB,PIK3CD,PRKCD,PRKCH,PRKCQ,RAF1,RALB,TLR4	C7 to C0	Inhibited	NP
RHOGDI Signaling	5.83	0.172	3.13	ACTA2,ACTB,ARHGAP9,ARHGDIA,ARHGDIB,ARHGEF11,ARHGEF12,ARPC3,ARPC5,CD44,GNA13,GNA15,GNAI2,GNAI3,GNAQ,GNAZ,GNB2,GNG10,GNG5,ITGA2B,ITGAM,ITGAX,ITGB2,ITGB3,ITGB5,LIMK2,MSN,MYH9,MYL4,MYL6,MYL9,PAK1,PIP4K2A,RAC2,RDX,RHOG,RHOH	C7 to C0	Activated	NP
Agranulocyte Adhesion and Diapedesis	5.87	0.173	0	ACTA2,ACTB,C5AR1,CCR1,CCR2,CCR6,CKLF,CLDN23,CLDN5,CXCL1,CXCL10,CXCL16,CXCL5,CXCR1,CXCR2,CXCR5,GNAI2,GNAI3,ICAM1,IL1B,IL1R1,IL1RN,ITGB2,MMP25,MMP8,MMP9,MSN,MYH9,MYL4,MYL6,MYL9,PPBP,RDX,SELL,SELP,TNFRSF1A,XCL1	C7 to C0	Undetermined	NP
Sertoli Cell-Sertoli Cell Junction Signaling	5.88	0.184	0	ACTA2,ACTB,ACTN1,AFDN,CLDN5,CTNNA1,F11R,GSK3B,ITGA2B,ITGA5,ITGA9,ITGAM,ITGAX,ITGB3,ITGB5,ITGB8,JUP,MAP2K4,MAP3K2,MAP3K4,MAP3K5,MAP3K6,MAP3K8,MAPK1,MAPK14,MAPK3,MAPK9,PRKAR1A,PRKAR2B,PTEN,RAF1,RALB,SPTA1,TGFBR3,TNFRSF1A,TUBA1A,TUBB1,WAS	C7 to C0	Undetermined	Mock
Œ±-Adrenergic Signaling	5.9	0.226	-1.698	CAMK4,GNA13,GNA15,GNAI2,GNAI3,GNAQ,GNAZ,GNB2,GNG10,GNG5,ITPR3,MAP2K2,MAPK3,PLCG1,PLCG2,PRKAR1A,PRKCD,PRKCH,PRKCQ,PYGL,RAF1,RALB,SLC8A1,SLC8A3	C7 to C0	Inhibited	NP
Cardiac Hypertrophy Signaling	5.92	0.163	-3.124	AKT1,CAMK4,CHP1,GNA13,GNA15,GNAI2,GNAI3,GNAQ,GNAZ,GNB2,GNG10,GNG5,GRB2,GSK3B,IL6R,MAP2K2,MAP2K3,MAP2K4,MAP3K11,MAP3K4,MAP3K5,MAP3K6,MAPK14,MAPK3,MAPK9,MAPKAPK2,MYL4,MYL6,MYL9,PIK3CB,PIK3CD,PLCG1,PLCG2,PPP3CA,PRKAR1A,RAC2,RAF1,RALB,RHOG,RHOH,RPS6KA1,TGFB1	C7 to C0	Inhibited	NP
Crosstalk between Dendritic Cells and Natural Killer Cells	5.92	0.242	-2.524	ACTA2,ACTB,CD28,CD40LG,CD69,CSF2RB,FASLG,HLA-DRB1,HLA-DRB5,HLA-E,ICAM3,IFNG,IL2RB,IL2RG,KLRC4-KLRK1/KLRK1,LTBR,NFKB1,TLN1,TLR4,TNFRSF1B,TNFSF10,TYROBP	C7 to C0	Inhibited	NP
Thrombopoietin Signaling	5.96	0.286	-1.886	FOS,GAB2,GRB2,MAP2K2,MAPK3,MPL,PIK3CB,PIK3CD,PLCG1,PLCG2,PRKCD,PRKCH,PRKCQ,RAF1,RALB,STAT1,STAT3,STAT5B	C7 to C0	Inhibited	NP
Hepatic Fibrosis / Hepatic Stellate Cell Activation	5.98	0.18	0	A2M,ACTA2,BCL2,CD14,CD40LG,EGF,FASLG,ICAM1,IFNAR1,IFNG,IFNGR1,IFNGR2,IL1B,IL1R1,IL1R2,IL1RAP,IL4R,IL6R,LY96,MMP9,MYH9,MYL4,MYL6,MYL9,NFKB1,PDGFA,SERPINE1,STAT1,TGFA,TGFB1,TIMP1,TIMP2,TLR4,TNFRSF1A,TNFRSF1B	C7 to C0	Undetermined	NP
Clathrin-mediated Endocytosis Signaling	6.03	0.181	0	ACTA2,ACTB,AP2A1,AP2M1,ARPC3,ARPC5,ARRB2,CBL,CHP1,CLU,CTTN,DNM1L,DNM2,DNM3,EGF,EPN1,GRB2,HGS,ITGB2,ITGB3,ITGB5,NUMB,ORM1,PDGFA,PICALM,PIK3CB,PIK3CD,PPP3CA,RAB4B,RAB5C,RAB7A,RPS27A,S100A8,SERPINA1,USP9X	C7 to C0	Undetermined	NP
Phagosome Maturation	6.04	0.195	0	ATP6AP1,ATP6V0B,ATP6V0C,ATP6V0D1,ATP6V0E1,ATP6V1A,ATP6V1B2,ATP6V1C1,ATP6V1D,CTSA,CTSB,CTSD,CTSL,CTSS,CTSZ,DYNLT1,HLA-DRB1,HLA-DRB5,HLA-E,LAMP2,NAPA,NCF1,NCF2,RAB5C,RAB7A,RAC2,TAP1,TCIRG1,TUBA1A,TUBB1,VAMP3	C7 to C0	Undetermined	NP
Breast Cancer Regulation by Stathmin1	6.08	0.128	-1.99	ADGRE1,ADGRE2,ADGRE5,ADGRG3,ARHGEF11,ARHGEF12,AURKA,AURKB,C3AR1,C5AR1,CAMK4,CCND3,CCR1,CCR2,CCR6,CCRL2,CREB5,CX3CR1,CXCR1,E2F2,E2F3,E2F5,E2F8,EGF,FFAR2,FPR1,FPR2,FZD2,FZD5,GNA13,GNAQ,GNB2,GNG10,GNG5,GPR141,GPR146,GPR171,GPR18,GPR183,GPR84,GRB2,HCAR3,HRH2,LTB4R,MAP2K2,MAPK3,MMP9,NFKB1,NTSR1,P2RY13,PAK1,PIK3CB,PIK3CD,PPP1CA,PPP1R10,PPP1R3D,PPP2R1A,PPP2R2B,PPP2R5A,PPP4C,PRKAR1A,PRKCD,PRKCH,PRKCQ,PTA…	C7 to C0	Inhibited	NP
Pancreatic Adenocarcinoma Signaling	6.09	0.214	-1.279	AKT1,BCL2,BCL2L1,BIRC5,CASP9,CDKN1A,E2F2,E2F3,E2F5,E2F8,EGF,GRB2,HMOX1,MAP2K2,MAP2K4,MAPK3,MAPK9,MMP9,NFKB1,PIK3CB,PIK3CD,PLD1,RAF1,STAT1,STAT3,TGFA,TGFB1	C7 to C0	Inhibited	NP
Breast Cancer Regulation by Stathmin1	6.12	0.135	-3.077	ADGRD1,ADGRE1,ADGRE2,ADGRE3,ADGRE5,ADGRG3,ARHGEF11,AURKA,AURKB,BMP6,C3AR1,C5AR1,CALCRL,CAMK2G,CAMK4,CCND3,CCR1,CCR2,CCR3,CCR7,CCR9,CDK4,CREB5,CXCR1,E2F3,E2F7,E2F8,EGF,F2RL1,FFAR2,FPR1,FPR2,FPR3,GNA13,GNB4,GNG10,GPER1,GPR141,GPR157,GPR171,GPR18,GPR183,GPR68,GRB2,HCAR3,HRH2,LTB4R,MAPK1,MAPK3,MMP9,NTSR1,P2RY13,PAK1,PIK3CB,PIK3CD,PPP1R10,PPP1R12A,PPP2R2B,PPP2R5A,PPP4C,PRKAR1A,PRKAR2B,PRKCD,PRKCQ,PTAF…	C7 to C0	Inhibited	Mock
Osteoarthritis Pathway	6.18	0.179	-1.512	ALPL,ANXA5,BMP2,CASP1,CASP5,CASP9,CEBPB,CHUK,CREB5,CTNNA1,CXCR2,EPAS1,FADD,FN1,IL18RAP,IL1B,IL1R1,IL1R2,IL1RAP,ITGA2B,ITGA5,ITGA9,ITGAM,ITGAX,ITGB3,ITGB5,ITGB8,LRP1,MMP9,NAMPT,PTGS2,RBPJ,S100A9,S1PR3,SLC39A8,TCF4,TCF7,TGFBR2,TLR2,TLR4,TNFRSF1A,TNFRSF1B	C7 to C0	Inhibited	Mock
IL-12 Signaling and Production in Macrophages	6.24	0.221	0	CD40LG,CEBPB,CHUK,CLU,FOS,IFNG,IFNGR1,IL12RB1,IL18,MAP2K4,MAP3K8,MAPK1,MAPK14,MAPK3,MAPK9,MYD88,NCOA1,ORM1,PIK3CB,PIK3CD,PRKCD,PRKCQ,RAB7A,RXRA,SERPINA1,SPI1,STAT4,STAT6,TLR2,TLR4	C7 to C0	Undetermined	Mock
Role of Osteoblasts, Osteoclasts and Chondrocytes in Rheumatoid Arthritis	6.24	0.183	0	ALPL,BMP2,BMP6,CAMK4,CASP9,CBL,CHP1,CHUK,CSF1R,FOS,GSK3B,GSN,IFNG,IL18,IL18R1,IL18RAP,IL1B,IL1R1,IL1R2,IL1RAP,IL1RN,ITGA5,ITGB3,LRP1,MAP2K4,MAP3K5,MAPK1,MAPK14,MAPK3,MAPK9,MMP8,NAIP,PIK3CB,PIK3CD,PPP3CA,TCF4,TCF7,TNFRSF11A,TNFRSF1A,TNFRSF1B,TRAF5	C7 to C0	Undetermined	Mock
Cardiac Hypertrophy Signaling (Enhanced)	6.24	0.139	-2.066	ATF6,CACNA2D3,CAMK2G,CAMK4,CD40LG,CHP1,CHUK,CSF2RB,CXCR1,CXCR2,FASLG,GNA13,GNAI2,GNAI3,GNB4,GNG10,GSK3B,IFNAR1,IFNG,IL10RB,IL12RB1,IL13RA1,IL17RA,IL18,IL18R1,IL18RAP,IL1B,IL1R1,IL1R2,IL21R,IL2RB,IL6R,ITGA2B,ITGA5,ITGA9,ITGAM,ITGAX,ITGB3,ITGB5,ITGB8,ITPR3,MAP2K4,MAP3K2,MAP3K4,MAP3K5,MAP3K6,MAP3K8,MAPK1,MAPK14,MAPK3,MAPK9,MAPKAPK2,OSM,PDE5A,PIK3CB,PIK3CD,PLCG1,PPP3CA,PRKAR1A,PRKAR2B,PRKCD,PRKCQ,PTE…	C7 to C0	Inhibited	Mock
IL-1 Signaling	6.25	0.245	-1.604	FOS,GNA13,GNA15,GNAI2,GNAI3,GNAQ,GNAZ,GNB2,GNG10,GNG5,IL1R1,IL1RAP,IRAK3,MAP2K3,MAP2K4,MAPK14,MAPK9,MYD88,NFKB1,NFKBIA,NFKBIB,PRKAR1A,TOLLIP	C7 to C0	Inhibited	NP
ERBB Signaling	6.25	0.245	-1.877	AKT1,EGF,EREG,FOS,GRB2,GSK3B,MAP2K2,MAP2K3,MAP2K4,MAPK14,MAPK3,MAPK9,PAK1,PIK3CB,PIK3CD,PLCG1,PLCG2,PRKCD,PRKCH,PRKCQ,RAF1,RALB,TGFA	C7 to C0	Inhibited	NP
IL-6 Signaling	6.28	0.227	0.378	CD14,CEBPB,CHUK,FOS,GRB2,IL18,IL18RAP,IL1B,IL1R1,IL1R2,IL1RAP,IL1RN,IL6R,MAP2K4,MAP4K4,MAPK1,MAPK14,MAPK3,MAPK9,MAPKAPK2,PIK3CB,PIK3CD,RAF1,RALB,SOCS3,STAT3,TNFAIP6,TNFRSF1A,TNFRSF1B	C7 to C0	Activated	Mock
ERK/MAPK Signaling	6.28	0.178	-2.121	CREB5,CRK,DUSP1,ETS1,ETS2,FOS,GRB2,H3-3A/H3-3B,ITGA2B,ITGAM,ITGAX,ITGB2,ITGB3,ITGB5,MAP2K2,MAPK3,MKNK1,PAK1,PIK3CB,PIK3CD,PLCG1,PLCG2,PPP1CA,PPP1R10,PPP1R3D,PPP2R1A,PPP2R2B,PPP2R5A,PRKAR1A,PRKCD,PXN,RAC2,RAF1,RALB,RPS6KA1,STAT1,STAT3,TLN1	C7 to C0	Inhibited	NP
Inflammasome pathway	6.31	0.55	-2.111	CASP1,CASP5,IL18,IL1B,MYD88,NAIP,NLRC4,NLRP3,NOD2,PYCARD,TLR4	C7 to C0	Inhibited	Mock
RAR Activation	6.31	0.184	0	ACTB,AKT1,BMP2,CARM1,CSF2RB,CSK,DHRS9,DUSP1,FOS,GTF2H4,HLTF,MAP2K4,MAP3K5,MAPK14,MAPK9,MAPKAPK2,NCOA1,NFKB1,PIK3CB,PIK3CD,PML,PNRC1,PRKAR1A,PRKCD,PRKCH,PRKCQ,PTEN,RARA,RBP7,RPL7A,RXRA,SMAD5,SMARCD3,STAT5B,TGFB1,TNIP1	C7 to C0	Undetermined	NP
Toll-like Receptor Signaling	6.4	0.282	-0.243	CD14,CHUK,EIF2AK2,FOS,IL18,IL1B,IL1RN,IRAK3,LY96,MAP2K4,MAP4K4,MAPK1,MAPK14,MYD88,RPS27A,SIGIRR,TLR1,TLR2,TLR4,TLR5,TLR6,TLR8	C7 to C0	Inhibited	Mock
Toll-like Receptor Signaling	6.42	0.269	-1.807	CD14,EIF2AK2,FOS,IL1B,IL1RN,IRAK3,LY96,MAP2K3,MAP2K4,MAP4K4,MAPK14,MYD88,NFKB1,NFKBIA,RPS27A,TLR1,TLR2,TLR4,TLR5,TLR8,TOLLIP	C7 to C0	Inhibited	NP
IL-7 Signaling Pathway	6.42	0.269	-0.943	AKT1,BCL2,BCL6,CCND3,CDC25A,CXCR5,EBF1,GRB2,GSK3B,IFNG,IL2RG,IL7R,LYN,MAPK14,MAPK3,PAX5,PIK3CB,PIK3CD,SOCS1,STAT1,STAT5B	C7 to C0	Inhibited	NP
Apelin Cardiomyocyte Signaling Pathway	6.42	0.242	-2.858	AKT1,ATP2A3,CAT,GNAI2,GNAI3,MAPK14,MAPK3,MAPK6,MAPK9,MYL4,MYL6,MYL9,PIK3CB,PIK3CD,PLCG1,PLCG2,PRKCD,PRKCH,PRKCQ,SLC8A1,SLC8A3,SLC9A1,SLC9A8,TGFB1	C7 to C0	Inhibited	NP
Mitochondrial Dysfunction	6.43	0.205	0	AIFM1,ATP5MC1,ATP5ME,ATP5MF,ATP5PF,ATP5PO,ATPAF1,CASP9,CAT,COX6C,GPX7,HSD17B10,LRRK2,MAP2K4,MAPK9,NCSTN,NDUFA13,NDUFA3,NDUFA4,NDUFA6,NDUFA9,NDUFAB1,NDUFB11,NDUFB2,NDUFS3,NDUFS4,NDUFS5,NDUFS7,NDUFS8,PDHA1,PSENEN,SOD2,UQCR10,UQCRH,UQCRQ	C7 to C0	Undetermined	Mock
Thrombin Signaling	6.47	0.181	-2.268	AKT1,ARHGEF11,ARHGEF12,CAMK4,EGF,GATA1,GATA3,GNA13,GNA15,GNAI2,GNAI3,GNAQ,GNAZ,GNB2,GNG10,GNG5,GRB2,ITPR3,MAP2K2,MAPK14,MAPK3,MPRIP,MYL4,MYL6,MYL9,NFKB1,PIK3CB,PIK3CD,PLCG1,PLCG2,PRKCD,PRKCH,PRKCQ,RAC2,RAF1,RALB,RHOG,RHOH	C7 to C0	Inhibited	NP
Acute Myeloid Leukemia Signaling	6.48	0.253	-1.342	AKT1,CSF1R,CSF2RB,CSF3R,FLT3LG,GRB2,LEF1,MAP2K2,MAP2K3,MAP2K4,MAPK3,NFKB1,PIK3CB,PIK3CD,PML,RAF1,RALB,RARA,SPI1,STAT3,STAT5B,TCF4,TCF7	C7 to C0	Inhibited	NP
RANK Signaling in Osteoclasts	6.48	0.253	-1.964	AKT1,CAMK4,CBL,CHP1,FOS,GSN,MAP2K2,MAP2K4,MAP3K11,MAP3K4,MAP3K5,MAP3K6,MAPK14,MAPK3,MAPK9,NFKB1,NFKBIA,NFKBIB,PIK3CB,PIK3CD,PPP3CA,RAF1,TRAF5	C7 to C0	Inhibited	NP
Ephrin Receptor Signaling	6.48	0.184	-3.272	AKT1,ARPC3,ARPC5,CREB5,CRK,EGF,EPHA4,GNA13,GNA15,GNAI2,GNAI3,GNAQ,GNAZ,GNB2,GNG10,GNG5,GRB2,GRINA,ITGA2B,ITGAM,ITGAX,ITGB2,ITGB3,ITGB5,LIMK2,MAP2K2,MAP4K4,MAPK3,PAK1,PDGFA,PXN,RAC2,RAF1,RALB,SDCBP,STAT3,WAS	C7 to C0	Inhibited	NP
HMGB1 Signaling	6.49	0.198	-2.041	AKT1,CD40LG,FASLG,FOS,ICAM1,IFNG,IFNGR1,IFNGR2,IL1B,IL1R1,MAP2K2,MAP2K3,MAP2K4,MAPK14,MAPK3,MAPK9,NFKB1,OSM,PIK3CB,PIK3CD,RAC2,RALB,RHOG,RHOH,SERPINE1,TGFB1,TLR4,TNFRSF1A,TNFRSF1B,TNFSF10,TNFSF13,TNFSF13B,TNFSF4	C7 to C0	Inhibited	NP
Leukocyte Extravasation Signaling	6.53	0.197	-1.521	ACTA2,ACTB,ACTN1,AFDN,ARHGAP9,BTK,CD44,CLDN5,CTNNA1,CTTN,F11R,GNAI2,GNAI3,ITGAM,MAP2K4,MAP3K4,MAPK1,MAPK14,MAPK9,MMP25,MMP8,MMP9,MSN,NCF1,NCF2,NCF4,PIK3CB,PIK3CD,PLCG1,PRKCD,PRKCQ,PXN,RASGRP1,RHOH,TIMP2,VASP,VAV3,WAS	C7 to C0	Inhibited	Mock
FAK Signaling	6.53	0.239	0	ACTA2,ACTB,ARHGAP26,ASAP1,CAPN1,EGF,GRB2,HMMR,ITGA2B,ITGA5,ITGA9,ITGAM,ITGAX,ITGB3,ITGB5,ITGB8,MAPK1,MAPK3,PAK1,PIK3CB,PIK3CD,PLCG1,PTEN,PXN,RAF1,RALB,TLN1,WAS	C7 to C0	Undetermined	Mock
Hepatic Fibrosis Signaling Pathway	6.59	0.153	-0.802	ACTA2,CACNA2D3,CAMK4,CCL2,CD40LG,CEBPB,CHUK,CREB5,EZH2,FOS,FTH1,GNAI2,GNAI3,GSK3B,IL17RA,IL18,IL18RAP,IL1B,IL1R1,IL1R2,IL1RAP,IL1RN,IRAK3,ITGA2B,ITGA5,ITGA9,ITGAM,ITGAX,ITGB3,ITGB5,ITGB8,LRP1,MAP2K4,MAPK1,MAPK14,MAPK3,MAPK9,MYD88,MYLK,NCF1,NCF2,PDGFA,PIK3CB,PIK3CD,PLCG1,PRKAR1A,PRKAR2B,PRKCD,PRKCQ,PTEN,RAF1,RALB,RHOG,RHOH,SOD2,STAT3,SUCNR1,TCF4,TCF7,TGFBR2,TGFBR3,TLR4,TNFRSF1A,TNFRSF1B	C7 to C0	Inhibited	Mock
ILK Signaling	6.63	0.187	-2.121	ACTA2,ACTB,ACTN1,ACTN4,AKT1,BMP2,CREB5,FLNA,FOS,GSK3B,ILK,ITGB2,ITGB3,ITGB5,LEF1,MAP2K4,MAPK3,MAPK9,MMP9,MYH9,MYL4,MYL6,MYL9,NFKB1,PARVB,PIK3CB,PIK3CD,PPP2R1A,PPP2R2B,PPP2R5A,PTEN,PXN,RAC2,RHOG,RHOH,TNFRSF1A,VIM	C7 to C0	Inhibited	NP
Actin Cytoskeleton Signaling	6.81	0.184	0.686	ACTA2,ACTB,ACTN1,ARPC3,ARPC5,ARPC5L,CD14,EGF,FN1,GNA13,GRB2,GSN,IQGAP1,IQGAP3,ITGA2B,ITGA5,ITGA9,ITGAM,ITGAX,ITGB3,ITGB5,ITGB8,LIMK2,MAPK1,MAPK3,MPRIP,MSN,MYH10,MYH9,MYLK,PAK1,PDGFA,PIK3CB,PIK3CD,PPP1R12A,PXN,RAF1,RALB,SLC9A1,SSH1,SSH2,TIAM2,TLN1,VAV3,WAS	C7 to C0	Activated	Mock
GŒ±q Signaling	6.82	0.2	-2.2	AKT1,CAMK4,CHP1,CSK,GNA13,GNA15,GNAI2,GNAI3,GNAQ,GNAZ,GNB2,GNG10,GNG5,GSK3B,HMOX1,ITPR3,MAP2K2,MAPK3,NFKB1,NFKBIA,NFKBIB,PIK3CB,PIK3CD,PLCG1,PLCG2,PLD1,PPP3CA,PRKCD,PRKCH,PRKCQ,RAC2,RAF1,RHOG,RHOH	C7 to C0	Inhibited	NP
IL-8 Signaling	6.85	0.194	-1	AZU1,CCND3,CHUK,CR2,CXCL1,CXCR1,CXCR2,EGF,FOS,GNA13,GNAI2,GNAI3,GNAZ,GNB4,GNG10,IQGAP1,IRAK3,ITGAM,ITGAX,ITGB3,LIMK2,MAP2K4,MAP4K4,MAPK1,MAPK3,MAPK9,MMP9,MPO,NCF1,NCF2,PIK3CB,PIK3CD,PLD1,PRKCD,PRKCQ,PTGS2,RAF1,RALB,RHOG,RHOH,VASP	C7 to C0	Inhibited	Mock
Erythropoietin Signaling Pathway	6.89	0.198	0.169	AKT1,BCL2L1,CD40LG,CSF2RB,FASLG,FOS,GATA1,GRB2,GSK3B,HBD,IFNG,IL1B,ITPR3,MAP2K2,MAPK3,NFKB1,NFKBIA,NFKBIB,OSM,PIK3CB,PIK3CD,PLCG1,PRKCD,PRKCH,PRKCQ,PTPN6,RAC2,RAF1,RALB,STAT5B,TGFB1,TNFSF10,TNFSF13,TNFSF13B,TNFSF4	C7 to C0	Activated	NP
IL-3 Signaling	6.96	0.278	-1.706	AKT1,CHP1,CSF2RB,FOS,GAB2,GRB2,MAP2K2,MAPK3,PAK1,PIK3CB,PIK3CD,PPP3CA,PRKCD,PRKCH,PRKCQ,PTPN6,RAF1,RALB,STAT1,STAT3,STAT5B,STAT6	C7 to C0	Inhibited	NP
Molecular Mechanisms of Cancer	7	0.153	0	APAF1,ARHGEF11,AURKA,BID,BMP2,BMP6,BRCA1,CAMK2G,CASP9,CBL,CCND3,CDC25B,CDK14,CDK4,CDKN2D,CFLAR,CHEK1,CTNNA1,E2F3,E2F7,E2F8,FADD,FASLG,FOS,GAB1,GAB2,GNA13,GNAI2,GNAI3,GNAZ,GNB4,GNG10,GRB2,GSK3B,ITGA2B,ITGA5,ITGA9,ITGAM,ITGAX,ITGB3,ITGB5,ITGB8,LRP1,MAP2K4,MAP3K5,MAPK1,MAPK14,MAPK3,MAPK9,NAIP,NBN,NCSTN,PAK1,PIK3CB,PIK3CD,PRKAR1A,PRKAR2B,PRKCD,PRKCQ,PSENEN,RAF1,RALB,RASGRP1,RBPJ,RHOG,RHOH,TCF4,TGFBR2	C7 to C0	Undetermined	Mock
CXCR4 Signaling	7	0.204	-2.502	AKT1,ARHGEF11,CRK,FOS,GNA13,GNA15,GNAI2,GNAI3,GNAQ,GNAZ,GNB2,GNG10,GNG5,ITPR3,LYN,MAP2K2,MAP2K4,MAPK3,MAPK9,MYL4,MYL6,MYL9,PAK1,PIK3CB,PIK3CD,PRKCD,PRKCH,PRKCQ,PXN,RAC2,RAF1,RALB,RHOG,RHOH	C7 to C0	Inhibited	NP
Osteoarthritis Pathway	7	0.179	-1.671	ALPL,ANXA5,BMP2,CASP1,CASP4,CASP5,CASP9,CEBPB,CREB5,CTNNA1,CXCR2,EPAS1,FADD,FZD2,FZD5,IL1B,IL1R1,IL1R2,IL1RAP,ITGA2B,ITGAM,ITGAX,ITGB2,ITGB3,ITGB5,LEF1,LRP1,MMP9,NAMPT,NFKB1,RBPJ,S100A8,S100A9,SLC39A8,SMAD5,TCF4,TCF7,TGFB1,TLR2,TLR4,TNFRSF1A,TNFRSF1B	C7 to C0	Inhibited	NP
Complement System	7.06	0.405	-1.265	C1QA,C1QB,C1QC,C2,C3,C3AR1,C5AR1,CD55,CFD,CR1,CR2,ITGAM,ITGAX,ITGB2,SERPING1	C7 to C0	Inhibited	NP
Sertoli Cell-Sertoli Cell Junction Signaling	7.11	0.189	0	A2M,ACTA2,ACTB,ACTN1,ACTN4,AKT1,CLDN23,CLDN5,CTNNA1,EPN1,GSK3B,ILK,ITGA2B,ITGAM,ITGAX,ITGB2,ITGB3,ITGB5,MAP2K2,MAP2K3,MAP2K4,MAP3K11,MAP3K4,MAP3K5,MAP3K6,MAPK14,MAPK3,MAPK9,PRKAR1A,PTEN,RAF1,RALB,SPTA1,SPTB,TGFBR3,TNFRSF1A,TUBA1A,TUBB1,WAS	C7 to C0	Undetermined	NP
Integrin Signaling	7.19	0.197	0.164	ACTA2,ACTB,ACTN1,ARHGAP26,ARPC3,ARPC5,ARPC5L,ASAP1,CAPN1,CTTN,GRB2,GSK3B,GSN,ITGA2B,ITGA5,ITGA9,ITGAM,ITGAX,ITGB3,ITGB5,ITGB8,MAP2K4,MAPK1,MAPK3,MPRIP,MYLK,PAK1,PIK3CB,PIK3CD,PLCG1,PPP1R12A,PTEN,PXN,RAF1,RALB,RHOG,RHOH,TLN1,TSPAN3,VASP,WAS,ZYX	C7 to C0	Activated	Mock
Th1 Pathway	7.2	0.246	-0.962	CD247,CD274,CD28,CD3D,CD3E,CD3G,CD40LG,CD8A,GATA3,GRB2,HLA-DOA,IFNAR1,IFNG,IFNGR1,IFNGR2,IL10RB,IL12RB1,IL18,IL18R1,IL6R,KLRC1,NCSTN,NFIL3,PIK3CB,PIK3CD,PRKCQ,PSENEN,SOCS3,STAT3,STAT4	C7 to C0	Inhibited	Mock
Glucocorticoid Receptor Signaling	7.21	0.143	0	ACTB,ATP5MC1,BRCA1,CCL2,CD163,CD247,CD3D,CD3E,CD3G,CHP1,CHUK,CSF2RB,CXCR1,CXCR2,DUSP1,EGF,FBP1,FCGR1A,FKBP5,FOS,GRB2,H3-3A/H3-3B,HLA-DOA,HP,HSP90AA1,HSPA14,HSPA6,IFNAR1,IFNG,IL10RB,IL12RB1,IL13RA1,IL17RA,IL18R1,IL18RAP,IL1B,IL1R1,IL1R2,IL1RN,IL21R,IL2RB,IL6R,KRT10,KRT23,MAP2K4,MAPK1,MAPK14,MAPK3,MAPK9,MMP8,MMP9,NCOA1,NDUFA13,NDUFA3,NDUFA4,NDUFA6,NDUFA9,NDUFAB1,NDUFB11,NDUFB2,NDUFS3,NDUFS4,NDUFS5,…	C7 to C0	Undetermined	Mock
Germ Cell-Sertoli Cell Junction Signaling	7.24	0.205	0	A2M,ACTA2,ACTB,ACTN1,ACTN4,AKT1,CTNNA1,EPN1,GSN,ILK,IQGAP1,LIMK2,MAP2K2,MAP2K3,MAP2K4,MAP3K11,MAP3K4,MAP3K5,MAP3K6,MAPK14,MAPK3,MAPK9,PAK1,PIK3CB,PIK3CD,PXN,RAC2,RALB,RHOG,RHOH,TGFB1,TNFRSF1A,TUBA1A,TUBB1,ZYX	C7 to C0	Undetermined	NP
JAK/STAT Signaling	7.31	0.28	-1.043	AKT1,BCL2L1,CDKN1A,CEBPB,FOS,GNAQ,GRB2,MAP2K2,MAPK3,NFKB1,PIK3CB,PIK3CD,PTPN1,PTPN6,RAF1,RALB,SOCS1,SOCS3,STAT1,STAT2,STAT3,STAT5B,STAT6	C7 to C0	Inhibited	NP
Production of Nitric Oxide and Reactive Oxygen Species in Macrophages	7.5	0.209	-0.324	CAT,CHUK,CLU,FOS,IFNG,IFNGR1,IFNGR2,MAP2K4,MAP3K2,MAP3K4,MAP3K5,MAP3K6,MAP3K8,MAPK1,MAPK14,MAPK3,MAPK9,MPO,NCF1,NCF2,NCF4,ORM1,PIK3CB,PIK3CD,PLCG1,PPP1R10,PPP1R12A,PPP2R2B,PPP2R5A,PRKCD,PRKCQ,RHOG,RHOH,SERPINA1,SIRPA,SPI1,TLR2,TLR4,TNFRSF1A,TNFRSF1B	C7 to C0	Inhibited	Mock
PI3K/AKT Signaling	7.5	0.206	-0.243	CHUK,CSF2RB,CXCR1,CXCR2,GAB1,GAB2,GRB2,GSK3B,HSP90AA1,IFNAR1,IL10RB,IL12RB1,IL13RA1,IL17RA,IL18R1,IL18RAP,IL1R1,IL1R2,IL21R,IL2RB,IL6R,ITGA2B,ITGA5,ITGA9,ITGAM,ITGAX,ITGB3,ITGB5,ITGB8,MAP3K5,MAP3K8,MAPK1,MAPK3,PIK3CB,PIK3CD,PPP2R2B,PPP2R5A,PTEN,PTGS2,RAF1,RALB	C7 to C0	Inhibited	Mock
Neuroinflammation Signaling Pathway	7.5	0.175	-0.7	BIRC5,CASP1,CCL2,CD200,CFLAR,CHP1,CHUK,CREB5,CSF1R,CXCL10,FASLG,FOS,GSK3B,HLA-DOA,IFNG,IFNGR1,IFNGR2,IL18,IL1B,IL1R1,IL6R,IRAK3,MAP2K4,MAPK1,MAPK14,MAPK3,MAPK9,MMP9,MYD88,NAIP,NCF1,NCF2,NCSTN,NFE2L2,NLRP3,PIK3CB,PIK3CD,PLCG1,PPP3CA,PSENEN,PTGS2,PYCARD,SLC1A3,SOD2,SYK,TGFBR2,TGFBR3,TLR1,TLR2,TLR4,TLR5,TLR6,TLR8,TNFRSF1A,TYROBP	C7 to C0	Inhibited	Mock
Hepatic Cholestasis	7.65	0.201	0	ABCB1,ABCB4,ABCC3,CD14,CD40LG,FASLG,IFNG,IL1B,IL1R1,IL1R2,IL1RAP,IL1RN,IRAK3,LY96,MAP2K4,MAP3K4,MAPK9,MYD88,NFKB1,NFKBIA,NFKBIB,NR1H2,OSM,PRKAR1A,PRKCD,PRKCH,PRKCQ,RARA,RXRA,SLCO3A1,TGFB1,TLR4,TNFRSF1A,TNFRSF1B,TNFSF10,TNFSF13,TNFSF13B,TNFSF4	C7 to C0	Undetermined	NP
IL-10 Signaling	7.73	0.306	0	CCR1,CD14,FCGR2A,FCGR2B,FOS,HMOX1,IL10RB,IL1B,IL1R1,IL1R2,IL1RAP,IL1RN,IL4R,MAP2K3,MAP2K4,MAP4K4,MAPK14,NFKB1,NFKBIA,NFKBIB,SOCS3,STAT3	C7 to C0	Undetermined	NP
Iron homeostasis signaling pathway	7.88	0.23	0	ALAS2,ATP6AP1,ATP6V0B,ATP6V0C,ATP6V0D1,ATP6V0E1,ATP6V1A,ATP6V1B2,ATP6V1C1,ATP6V1D,BMP2,CD163,CDC34,EGF,EPAS1,FBXL5,FTH1,HBD,HMOX1,HP,IL6R,LRP1,MAPK3,MCOLN1,PDGFA,SLC11A1,SLC25A37,SLC40A1,SMAD5,STAT3,STAT5B,TCIRG1	C7 to C0	Undetermined	NP
HGF Signaling	8.07	0.25	0.626	ELF1,ETS2,FOS,GAB1,GRB2,ITGA2B,ITGA5,ITGA9,ITGAM,ITGAX,ITGB3,ITGB5,ITGB8,MAP2K4,MAP3K2,MAP3K4,MAP3K5,MAP3K6,MAP3K8,MAPK1,MAPK3,MAPK9,PAK1,PIK3CB,PIK3CD,PLCG1,PRKCD,PRKCQ,PTGS2,PXN,RAF1,RALB,STAT3	C7 to C0	Activated	Mock
Axonal Guidance Signaling	8.12	0.146	0	ABLIM1,ABLIM3,ADAM19,ADAM28,AKT1,ARHGEF11,ARHGEF12,ARPC3,ARPC5,BMP2,CHP1,CRK,DPYSL2,EGF,EPHA4,FES,FZD2,FZD5,GNA13,GNA15,GNAI2,GNAI3,GNAQ,GNAZ,GNB2,GNG10,GNG5,GRB2,GSK3B,ITGA2B,ITGAM,ITGAX,ITGB2,ITGB3,ITGB5,KEL,LIMK2,MAP2K2,MAPK3,MKNK1,MME,MMP25,MMP8,MMP9,MYL4,MYL6,MYL9,NTNG2,PAK1,PDGFA,PFN1,PIK3CB,PIK3CD,PLCG1,PLCG2,PLXNB2,PLXNC1,PPP3CA,PRKAR1A,PRKCD,PRKCH,PRKCQ,PXN,RAC2,RAF1,RALB,RTN4,SDCBP,SEMA…	C7 to C0	Undetermined	NP
Granulocyte Adhesion and Diapedesis	8.13	0.217	0	C5AR1,CCL2,CCR1,CCR2,CCR3,CCR7,CCR9,CLDN5,CSF3R,CXCL1,CXCL10,CXCL16,CXCL5,CXCL9,CXCR1,CXCR2,FPR1,FPR2,FPR3,GNAI2,GNAI3,HRH2,IL18,IL18RAP,IL1B,IL1R1,IL1R2,IL1RAP,IL1RN,ITGAM,MMP25,MMP8,MMP9,MSN,SDC2,SELL,SELP,TNFRSF1A,TNFRSF1B,XCL1,XCL2	C7 to C0	Undetermined	Mock
Granulocyte Adhesion and Diapedesis	8.16	0.206	0	C5AR1,CCR1,CCR2,CCR6,CKLF,CLDN23,CLDN5,CSF3R,CXCL1,CXCL10,CXCL16,CXCL5,CXCR1,CXCR2,CXCR5,FPR1,FPR2,GNAI2,GNAI3,HRH2,ICAM1,IL1B,IL1R1,IL1R2,IL1RAP,IL1RN,ITGAM,ITGB2,MMP25,MMP8,MMP9,MSN,PPBP,RDX,SELL,SELP,TNFRSF1A,TNFRSF1B,XCL1	C7 to C0	Undetermined	NP
Interferon Signaling	8.19	0.444	-1.807	BCL2,IFI35,IFIT3,IFITM1,IFITM2,IFNAR1,IFNG,IFNGR1,IFNGR2,IRF9,OAS1,PSMB8,SOCS1,STAT1,STAT2,TAP1	C7 to C0	Inhibited	NP
Senescence Pathway	8.23	0.175	-1.131	AKT1,ANAPC1,ATF3,ATM,CAMK4,CAPN1,CAT,CCNB1,CCND3,CDC25A,CDC25B,CDKN1A,CEBPB,CHP1,E2F2,E2F3,E2F5,E2F8,ETS1,ETS2,GADD45B,GADD45G,HBP1,ITPR3,MAP2K2,MAP2K3,MAP2K4,MAPK14,MAPK3,MAPK6,MAPKAPK2,NFKB1,PCGF6,PDHX,PDK3,PIK3CB,PIK3CD,PML,PPP1CA,PPP2R1A,PPP2R2B,PPP2R5A,PPP3CA,PTEN,RAF1,RALB,SERPINE1,SMAD5,SOD2,TGFB1,TGFBR3,TLR2	C7 to C0	Inhibited	NP
Glucocorticoid Receptor Signaling	8.24	0.141	0	A2M,ACTB,AKT1,BCL2,BCL2L1,BRCA1,CD163,CD247,CD3D,CD3G,CDKN1A,CHP1,CSF2RB,CXCR1,CXCR2,DCAF6,DUSP1,EGF,FCGR1A,FKBP5,FOS,GRB2,GTF2H4,H3-3A/H3-3B,HLA-DOA,HLA-DOB,HLA-DRB1,HLA-DRB5,HLA-E,HLTF,HP,HSPA1L,HSPA6,ICAM1,IFNAR1,IFNG,IL10RB,IL13RA1,IL17RA,IL18R1,IL1B,IL1R1,IL1R2,IL1RN,IL2RB,IL2RG,IL4R,IL6R,IL7R,KRT23,MAP2K2,MAP2K4,MAPK14,MAPK3,MAPK9,MMP8,MMP9,NCOA1,NDUFB3,NDUFS4,NFKB1,NFKBIA,NFKBIB,PIK3CB,PIK…	C7 to C0	Undetermined	NP
STAT3 Pathway	8.37	0.252	-0.426	BMP6,CISH,CSF2RB,CXCR1,CXCR2,EGF,IFNAR1,IGF2R,IL10RB,IL12RB1,IL13RA1,IL17RA,IL18R1,IL18RAP,IL1B,IL1R1,IL1R2,IL21R,IL2RB,IL6R,MAP2K4,MAPK1,MAPK14,MAPK3,MAPK9,NDUFA13,RAF1,RALB,SOCS3,STAT3,TGFA,TGFBR2,TGFBR3,TNFRSF11A	C7 to C0	Inhibited	Mock
HGF Signaling	8.42	0.242	-2.041	AKT1,CDKN1A,ETS1,ETS2,FOS,GRB2,ITGA2B,ITGAM,ITGAX,ITGB2,ITGB3,ITGB5,MAP2K2,MAP2K4,MAP3K11,MAP3K4,MAP3K5,MAP3K6,MAPK3,MAPK9,PAK1,PIK3CB,PIK3CD,PLCG1,PLCG2,PRKCD,PRKCH,PRKCQ,PXN,RAF1,RALB,STAT3	C7 to C0	Inhibited	NP
FAK Signaling	8.49	0.256	0	ACTA2,ACTB,AKT1,ARHGAP26,ASAP1,CAPN1,CRK,CSK,EGF,GRB2,ITGA2B,ITGAM,ITGAX,ITGB2,ITGB3,ITGB5,MAP2K2,MAPK3,PAK1,PIK3CB,PIK3CD,PLCG1,PLCG2,PTEN,PXN,RAF1,RALB,TLN1,TNS1,WAS	C7 to C0	Undetermined	NP
Th2 Pathway	8.6	0.241	-1.569	CCR1,CD247,CD28,CD3D,CD3G,GATA3,GRB2,HLA-DOA,HLA-DOB,HLA-DRB1,HLA-DRB5,ICAM1,ICOS,IFNG,IL2RB,IL2RG,IL4R,ITGB2,NCSTN,NFKB1,PIK3CB,PIK3CD,PRKCQ,PSENEN,S1PR1,SOCS3,SPI1,STAT5B,STAT6,TGFB1,TGFBR3,TNFSF4,VAV1	C7 to C0	Inhibited	NP
PI3K Signaling in B Lymphocytes	8.69	0.238	-1.616	AKT1,ATF3,ATF6,BLNK,C3,CAMK4,CBL,CD19,CD79B,CHP1,CR2,FCGR2B,FOS,IL4R,ITPR3,LYN,MAP2K2,MAPK3,NFKB1,NFKBIA,NFKBIB,PIK3CB,PIK3CD,PLCG1,PLCG2,PLEKHA1,PPP3CA,PTEN,RAF1,RALB,SYK,TLR4,VAV1,VAV3	C7 to C0	Inhibited	NP
Role of Pattern Recognition Receptors in Recognition of Bacteria and Viruses	8.96	0.244	-0.626	C1QB,C3AR1,C5AR1,CASP1,CD40LG,CLEC7A,DDX58,EIF2AK2,FASLG,IFNG,IL18,IL1B,MAP2K4,MAPK1,MAPK3,MAPK9,MYD88,NLRC4,NLRP3,NOD2,OAS1,OAS3,OSM,PIK3CB,PIK3CD,PRKCD,PRKCQ,RNASEL,SYK,TLR1,TLR2,TLR4,TLR5,TLR6,TLR8,TNFSF13,TNFSF13B,TNFSF4	C7 to C0	Inhibited	Mock
HIF1Œ± Signaling	8.98	0.207	-2.777	AKT1,CAMK4,CDKN1A,CHP1,EGF,EGLN1,HK2,HK3,HMOX1,HSPA1L,HSPA6,IL6R,MAP2K2,MAP2K3,MAP2K4,MAPK3,MKNK1,MMP25,MMP8,MMP9,NCF1,NCF2,NCOA1,PIK3CB,PIK3CD,PKM,PLCG1,PLCG2,PPP3CA,PRKCD,PRKCH,PRKCQ,RAC2,RAF1,RALB,SAT1,SERPINE1,SLC2A14,SLC2A3,STAT3,TGFA,TGFB1,VIM	C7 to C0	Inhibited	NP
fMLP Signaling in Neutrophils	9.11	0.252	-2.041	ARPC3,ARPC5,CAMK4,CHP1,FPR1,FPR2,GNA13,GNA15,GNAI2,GNAI3,GNAQ,GNAZ,GNB2,GNG10,GNG5,ITPR3,MAP2K2,MAPK3,NCF1,NCF2,NFKB1,NFKBIA,NFKBIB,PIK3CB,PIK3CD,PPP3CA,PRKCD,PRKCH,PRKCQ,RAC2,RAF1,RALB,WAS	C7 to C0	Inhibited	NP
Inflammasome pathway	9.17	0.65	-1.941	AIM2,CASP1,CASP5,CTSB,IL1B,MYD88,NAIP,NFKB1,NLRC4,NLRP3,NOD2,PYCARD,TLR4	C7 to C0	Inhibited	NP
Colorectal Cancer Metastasis Signaling	9.23	0.19	-2.722	AKT1,BCL2L1,BIRC5,CASP9,EGF,FOS,FZD2,FZD5,GNA13,GNA15,GNAI2,GNAI3,GNAQ,GNAZ,GNB2,GNG10,GNG5,GRB2,GSK3B,IFNG,IFNGR1,IL6R,LEF1,LRP1,MAP2K2,MAP2K4,MAPK3,MAPK9,MMP25,MMP8,MMP9,NFKB1,PIK3CB,PIK3CD,PRKAR1A,PTGER2,RAC2,RALB,RHOG,RHOH,STAT1,STAT3,TCF4,TCF7,TGFB1,TLR1,TLR2,TLR4,TLR5,TLR8,TNFRSF1A	C7 to C0	Inhibited	NP
IL-12 Signaling and Production in Macrophages	9.26	0.25	0	AKT1,ALOX12,CD40LG,CEBPB,CLU,FOS,IFNG,IFNGR1,MAP2K2,MAP2K4,MAPK14,MAPK3,MAPK9,MYD88,NCOA1,NFKB1,NFKBIA,NFKBIB,ORM1,PIK3CB,PIK3CD,PRKCD,PRKCH,PRKCQ,RAB7A,RXRA,S100A8,SERPINA1,SPI1,STAT1,STAT6,TGFB1,TLR2,TLR4	C7 to C0	Undetermined	NP
Th1 and Th2 Activation Pathway	9.38	0.238	0	CCR1,CCR3,CD247,CD274,CD28,CD3D,CD3E,CD3G,CD40LG,CD8A,GATA3,GRB2,HLA-DOA,IFNAR1,IFNG,IFNGR1,IFNGR2,IL10RB,IL12RB1,IL18,IL18R1,IL2RB,IL6R,KLRC1,NCSTN,NFIL3,PIK3CB,PIK3CD,PRKCQ,PSENEN,S1PR1,SOCS3,SPI1,STAT3,STAT4,STAT5B,STAT6,TGFBR2,TGFBR3,TNFRSF4,TNFSF4	C7 to C0	Undetermined	Mock
Cardiac Hypertrophy Signaling (Enhanced)	9.4	0.151	-4.276	AKT1,ATF6,ATP2A3,CAMK4,CD40LG,CHP1,CSF2RB,CXCR1,CXCR2,DIAPH3,FASLG,FZD2,FZD5,GNA13,GNA15,GNAI2,GNAI3,GNAQ,GNB2,GNG10,GNG5,GSK3B,IFNAR1,IFNG,IL10RB,IL13RA1,IL17RA,IL18R1,IL1B,IL1R1,IL1R2,IL2RB,IL2RG,IL4R,IL6R,IL7R,ITGA2B,ITGAM,ITGAX,ITGB2,ITGB3,ITGB5,ITPR3,MAP2K2,MAP2K3,MAP2K4,MAP3K11,MAP3K4,MAP3K5,MAP3K6,MAPK14,MAPK3,MAPK9,MAPKAPK2,MKNK1,NFKB1,OSM,PDE5A,PIK3CB,PIK3CD,PKN1,PLCG1,PLCG2,PPP3CA,PRKAR…	C7 to C0	Inhibited	NP
Role of Osteoblasts, Osteoclasts and Chondrocytes in Rheumatoid Arthritis	9.45	0.205	0	AKT1,ALPL,BCL2,BMP2,CAMK4,CASP9,CBL,CHP1,CSF1R,CSNK1D,FOS,FZD2,FZD5,GSK3B,GSN,IFNG,IL18R1,IL1B,IL1R1,IL1R2,IL1RAP,IL1RN,ITGB3,LEF1,LRP1,MAP2K3,MAP2K4,MAP3K5,MAPK14,MAPK3,MAPK9,MMP8,NAIP,NFKB1,NFKBIA,NFKBIB,PIK3CB,PIK3CD,PPP3CA,SMAD5,TCF4,TCF7,TGFB1,TNFRSF1A,TNFRSF1B,TRAF5	C7 to C0	Undetermined	NP
Role of Macrophages, Fibroblasts and Endothelial Cells in Rheumatoid Arthritis	9.48	0.188	0	C5AR1,CAMK2G,CAMK4,CCL2,CEBPB,CEBPD,CHP1,CHUK,CREB5,F2RL1,FCGR1A,FCGR3A/FCGR3B,FN1,FOS,GSK3B,IL17RA,IL18,IL18R1,IL18RAP,IL1B,IL1R1,IL1R2,IL1RAP,IL1RN,IL32,IL6R,IRAK3,LRP1,LTBR,MAP2K4,MAPK1,MAPK14,MAPK3,MAPK9,MAPKAPK2,MIF,MYD88,OSM,PDGFA,PIK3CB,PIK3CD,PLCG1,PPP3CA,PRKCD,PRKCQ,RAF1,RALB,SOCS3,STAT3,TCF4,TCF7,TLR1,TLR2,TLR4,TLR5,TLR6,TLR8,TNFRSF1A,TNFRSF1B,TNFSF13B,TRAF5	C7 to C0	Undetermined	Mock
Autophagy	9.65	0.211	-1.809	AKT1,ATG3,ATG7,ATM,BCL2,CAMK4,CHP1,CREB5,EGF,FOS,GABARAP,GNAI3,GSK3B,LAMP2,MAP1LC3B,MAP2K2,MAP2K4,MAPK3,MAPK9,MYD88,NFKB1,NOD2,PIK3CB,PIK3CD,PLEKHM1,PPP2R1A,PPP2R2B,PPP2R5A,PPP3CA,PRKAR1A,PRKCQ,PTEN,RAB7A,RAF1,RALB,RGS19,SLC1A5,SLC7A5,TGFA,TGFB1,TLR4,TNFRSF1A,TNFRSF1B,TSC2,ULK1	C7 to C0	Inhibited	NP
Natural Killer Cell Signaling	9.92	0.231	0.302	CD247,FASLG,FCGR2A,FCGR3A/FCGR3B,GRB2,HSPA14,HSPA6,IFNG,IL12RB1,IL18,IL18R1,IL18RAP,IL2RB,KLRB1,KLRC1,KLRC3,KLRC4-KLRK1/KLRK1,LAT,LCK,LIMK2,MAP3K2,MAP3K4,MAP3K5,MAP3K6,MAP3K8,MAPK1,MAPK14,MAPK3,MYD88,NCR3,PAK1,PIK3CB,PIK3CD,PLCG1,PRKCQ,PXN,RAF1,RALB,SH2D1A,SIGLEC7,STAT4,SYK,TYROBP,VAV3,WAS,ZAP70	C7 to C0	Activated	Mock
Role of PKR in Interferon Induction and Antiviral Response	9.92	0.272	-0.898	APAF1,BID,CASP1,CASP5,CASP9,CHUK,COLEC12,DDX58,EIF2AK2,FADD,FASLG,FCGR1A,FOS,HSP90AA1,HSPA14,HSPA6,IFNAR1,IFNG,IFNGR1,IFNGR2,IL18,IL1B,IRF9,MAP2K4,MAPK1,MAPK14,MAPK3,MAPK9,MARCO,MYD88,NLRP12,NLRP3,PDGFA,PYCARD,STAT3,TLR4,TNFRSF1A	C7 to C0	Inhibited	Mock
FcŒ≥ Receptor-mediated Phagocytosis in Macrophages and Monocytes	9.92	0.319	-0.73	ACTA2,ACTB,ARPC3,ARPC5,ARPC5L,CBL,FCGR1A,FCGR2A,FCGR3A/FCGR3B,FGR,FYB1,GAB2,HCK,LYN,MAPK1,MAPK3,MYO5A,NCF1,PAK1,PLCG1,PLD1,PRKCD,PRKCQ,PTEN,PXN,SYK,TLN1,VASP,VAV3,WAS	C7 to C0	Inhibited	Mock
Regulation of eIF4 and p70S6K Signaling	9.92	0.24	1.265	AGO4,EIF1AY,EIF3I,FAU,GRB2,ITGA2B,ITGA5,ITGA9,ITGAM,ITGAX,ITGB3,ITGB5,ITGB8,MAPK1,MAPK14,MAPK3,PIK3CB,PIK3CD,PPP2R2B,PPP2R5A,RAF1,RALB,RPS10,RPS11,RPS12,RPS13,RPS14,RPS15A,RPS16,RPS18,RPS19,RPS20,RPS24,RPS25,RPS27,RPS27A,RPS28,RPS29,RPS3,RPS3A,RPS4X,RPS5,RPS8	C7 to C0	Activated	Mock
IL-6 Signaling	9.99	0.266	-2.611	A2M,ABCB1,AKT1,CD14,CEBPB,FOS,GRB2,IL1B,IL1R1,IL1R2,IL1RAP,IL1RN,IL6R,MAP2K2,MAP2K3,MAP2K4,MAP4K4,MAPK14,MAPK3,MAPK9,MAPKAPK2,NFKB1,NFKBIA,NFKBIB,PIK3CB,PIK3CD,RAF1,RALB,SOCS1,SOCS3,STAT3,TNFAIP6,TNFRSF1A,TNFRSF1B	C7 to C0	Inhibited	NP
Actin Cytoskeleton Signaling	10.1	0.204	-2.214	ACTA2,ACTB,ACTN1,ACTN4,ARHGEF12,ARPC3,ARPC5,CD14,CRK,CSK,DIAPH3,EGF,FGD3,FLNA,GNA13,GRB2,GSN,IQGAP1,ITGA2B,ITGAM,ITGAX,ITGB2,ITGB3,ITGB5,LIMK2,MAP2K2,MAPK3,MPRIP,MSN,MYH9,MYL4,MYL6,MYL9,PAK1,PDGFA,PFN1,PIK3CB,PIK3CD,PXN,RAC2,RAF1,RALB,RDX,SLC9A1,SSH1,SSH2,TLN1,VAV1,VAV3,WAS	C7 to C0	Inhibited	NP
PI3K/AKT Signaling	10.1	0.221	-0.853	AKT1,BCL2,BCL2L1,CDKN1A,CSF2RB,CXCR1,CXCR2,GAB2,GRB2,GSK3B,IFNAR1,IL10RB,IL13RA1,IL17RA,IL18R1,IL1R1,IL1R2,IL2RB,IL2RG,IL4R,IL6R,IL7R,ILK,ITGA2B,ITGAM,ITGAX,ITGB2,ITGB3,ITGB5,MAP2K2,MAP3K5,MAPK3,NFKB1,NFKBIA,NFKBIB,PIK3CB,PIK3CD,PPP2R1A,PPP2R2B,PPP2R5A,PTEN,RAF1,RALB,TSC2	C7 to C0	Inhibited	NP
STAT3 Pathway	10.6	0.267	-1	BCL2,CDC25A,CDKN1A,CSF2RB,CXCR1,CXCR2,EGF,IFNAR1,IGF2R,IL10RB,IL13RA1,IL17RA,IL18R1,IL1B,IL1R1,IL1R2,IL2RB,IL2RG,IL4R,IL6R,IL7R,MAP2K2,MAP2K4,MAP3K11,MAPK14,MAPK3,MAPK9,PTPN6,RAF1,RALB,SOCS1,SOCS3,STAT3,TGFA,TGFB1,TGFBR3	C7 to C0	Inhibited	NP
Signaling by Rho Family GTPases	10.7	0.201	-2.466	ACTA2,ACTB,ARHGEF11,ARHGEF12,ARPC3,ARPC5,CDC42EP4,DIAPH3,FOS,GNA13,GNA15,GNAI2,GNAI3,GNAQ,GNAZ,GNB2,GNG10,GNG5,IQGAP1,ITGA2B,ITGAM,ITGAX,ITGB2,ITGB3,ITGB5,LIMK2,MAP2K2,MAP2K4,MAP3K11,MAPK3,MAPK9,MSN,MYL4,MYL6,MYL9,NCF1,NCF2,NFKB1,PAK1,PIK3CB,PIK3CD,PIP4K2A,PKN1,PLD1,RAC2,RAF1,RDX,RHOG,RHOH,SEPTIN4,SEPTIN5,SLC9A1,VIM,WAS	C7 to C0	Inhibited	NP
Phagosome Formation	10.9	0.154	-2.72	ADGRD1,ADGRE1,ADGRE2,ADGRE3,ADGRE5,ADGRG3,APBB1IP,ARPC3,ARPC5,ARPC5L,C3AR1,C5AR1,CALCRL,CCR1,CCR2,CCR3,CCR7,CCR9,CD14,CLEC4D,CLEC4E,CLEC7A,CLIP1,COLEC12,CR1,CR2,CXCR1,F2RL1,FCAR,FCER1A,FCER2,FCGR1A,FCGR2A,FCGR2B,FCGR3A/FCGR3B,FFAR2,FGR,FN1,FPR1,FPR2,FPR3,GAB2,GPER1,GPR141,GPR157,GPR171,GPR18,GPR183,GPR68,GRB2,HCAR3,HCK,HRH2,ITGA2B,ITGA5,ITGA9,ITGAM,ITGAX,ITGB3,ITGB5,ITGB8,ITPR3,LAT,LCK,LIMK2,LTB4…	C7 to C0	Inhibited	Mock
Coronavirus Pathogenesis Pathway	10.9	0.227	0.149	ATP6AP1,ATP6V1A,BCL2,BST2,CASP1,CASP9,CCR2,CTSL,E2F2,E2F3,E2F5,E2F8,FASLG,FOS,IFNAR1,IFNG,IL17RA,IL1B,IRF7,IRF9,MAP2K4,MAPK14,MAPK3,MAPK9,NFKB1,NFKBIA,NFKBIB,NLRP3,OAS1,PYCARD,RAB7A,RIPK3,RPS13,RPS14,RPS18,RPS20,RPS27A,RPS3,RPS5,SERPINE1,STAT1,STAT2,STAT3,TGFB1,TRIM25,ZC3HAV1	C7 to C0	Activated	NP
Phagosome Formation	11	0.147	-4.677	ADGRE1,ADGRE2,ADGRE5,ADGRG3,AKT1,APBB1IP,ARPC3,ARPC5,C3,C3AR1,C5AR1,CARD9,CCR1,CCR2,CCR6,CCRL2,CD14,CLEC4D,CLEC4E,COLEC12,CR1,CR2,CX3CR1,CXCR1,FCAR,FCER1G,FCGR1A,FCGR1B,FCGR2A,FCGR2B,FCGR3A/FCGR3B,FFAR2,FPR1,FPR2,FZD2,FZD5,GAB2,GPR141,GPR146,GPR171,GPR18,GPR183,GPR84,GRB2,HCAR3,HCK,HMOX1,HRH2,ITGA2B,ITGAM,ITGAX,ITGB2,ITGB3,ITGB5,ITPR3,LAT,LCK,LIMK2,LTB4R,LYN,MAP2K2,MAP2K3,MAP2K4,MAPK3,MAPK6,MARCO…	C7 to C0	Inhibited	NP
Role of PKR in Interferon Induction and Antiviral Response	11.1	0.272	-2.335	ATF3,CASP1,CASP5,CASP9,COLEC12,EIF2AK2,FADD,FASLG,FCGR1A,FOS,HSPA1L,HSPA6,IFNAR1,IFNG,IFNGR1,IFNGR2,IL1B,IRF9,MAP2K3,MAP2K4,MAPK14,MAPK3,MAPK9,MARCO,MYD88,NFKB1,NFKBIA,NFKBIB,NLRP12,NLRP3,PDGFA,PYCARD,STAT1,STAT2,STAT3,TLR4,TNFRSF1A	C7 to C0	Inhibited	NP
Hepatic Fibrosis Signaling Pathway	11.2	0.174	-3.25	ACTA2,AKT1,BCL2,CAMK4,CD40LG,CEBPB,CREB5,CSNK1D,FOS,FTH1,FZD2,FZD5,GNAI2,GNAI3,GSK3B,ICAM1,IL17RA,IL1B,IL1R1,IL1R2,IL1RAP,IL1RN,IRAK3,ITGA2B,ITGAM,ITGAX,ITGB2,ITGB3,ITGB5,LEF1,LRP1,MAP2K2,MAP2K3,MAP2K4,MAPK14,MAPK3,MAPK9,MYD88,MYL4,MYL6,MYL9,NCF1,NCF2,NFKB1,NFKBIA,NFKBIB,PDCD4,PDGFA,PIK3CB,PIK3CD,PLCG1,PLCG2,PRKAR1A,PRKCD,PRKCH,PRKCQ,PTEN,RAC2,RAF1,RALB,RHOG,RHOH,SERPINE1,SOD2,STAT3,TCF4,TCF7,TGF…	C7 to C0	Inhibited	NP
Integrin Signaling	11.2	0.225	-2.412	ACTA2,ACTB,ACTN1,ACTN4,AKT1,ARF5,ARHGAP26,ARPC3,ARPC5,ASAP1,CAPN1,CRK,CTTN,GRB2,GSK3B,GSN,ILK,ITGA2B,ITGAM,ITGAX,ITGB2,ITGB3,ITGB5,MAP2K2,MAP2K4,MAP3K11,MAPK3,MPRIP,MYL9,PAK1,PARVB,PFN1,PIK3CB,PIK3CD,PLCG1,PLCG2,PTEN,PXN,RAC2,RAF1,RALB,RHOG,RHOH,TLN1,TSPAN3,VASP,WAS,ZYX	C7 to C0	Inhibited	NP
Role of Pattern Recognition Receptors in Recognition of Bacteria and Viruses	11.2	0.256	-2.887	C1QA,C1QB,C1QC,C3,C3AR1,C5AR1,CASP1,CD40LG,EIF2AK2,FASLG,IFNG,IL1B,IRF7,MAP2K4,MAPK3,MAPK9,MYD88,NFKB1,NLRC4,NLRP3,NOD2,OAS1,OSM,PIK3CB,PIK3CD,PLCG2,PRKCD,PRKCH,PRKCQ,SYK,TGFB1,TLR1,TLR2,TLR4,TLR5,TLR8,TNFSF10,TNFSF13,TNFSF13B,TNFSF4	C7 to C0	Inhibited	NP
TREM1 Signaling	11.5	0.364	-3.402	AKT1,CASP1,CASP5,FCGR2B,GRB2,ICAM1,IL1B,ITGAX,LAT2,MAPK3,MYD88,NFKB1,NLRC3,NLRC4,NLRP12,NLRP3,NOD2,PLCG1,PLCG2,STAT3,STAT5B,TLR1,TLR2,TLR4,TLR5,TLR8,TREM1,TYROBP	C7 to C0	Inhibited	NP
PD-1, PD-L1 cancer immunotherapy pathway	11.5	0.311	2.121	AKT1,BCL2L1,CBLB,CD247,CD274,CD28,CSK,GSK3B,HLA-DOA,HLA-DOB,HLA-DRB1,HLA-DRB5,HLA-E,IFNG,IFNGR1,IFNGR2,IL2RB,IL2RG,LAT,LCK,LCP2,PDCD4,PIK3CB,PIK3CD,PLCG1,PRKCQ,PTEN,RASGRP1,STAT5B,TGFB1,TNFRSF1A,TNFRSF1B,ZAP70	C7 to C0	Activated	NP
Th1 Pathway	11.8	0.295	-1.976	CD247,CD274,CD28,CD3D,CD3G,CD40LG,CD8A,GATA3,GRB2,HLA-DOA,HLA-DOB,HLA-DRB1,HLA-DRB5,ICAM1,ICOS,IFNAR1,IFNG,IFNGR1,IFNGR2,IL10RB,IL18R1,IL6R,ITGB2,LGALS9,NCSTN,NFIL3,NFKB1,PIK3CB,PIK3CD,PRKCQ,PSENEN,SOCS1,SOCS3,STAT1,STAT3,VAV1	C7 to C0	Inhibited	NP
Acute Phase Response Signaling	12.2	0.249	-2.137	A2M,AKT1,C1QA,C1QB,C1QC,C2,C3,CEBPB,FOS,GRB2,HMOX1,HP,IL1B,IL1R1,IL1RAP,IL1RN,IL6R,MAP2K2,MAP2K3,MAP2K4,MAP3K5,MAPK14,MAPK3,MAPK9,MYD88,NFKB1,NFKBIA,NFKBIB,ORM1,OSM,PIK3CB,PIK3CD,RAF1,RALB,RBP7,SERPINA1,SERPINE1,SERPING1,SOCS1,SOCS3,SOD2,STAT3,TCF4,TNFRSF1A,TNFRSF1B,VWF	C7 to C0	Inhibited	NP
Molecular Mechanisms of Cancer	12.5	0.178	0	AKT1,ARHGEF11,ARHGEF12,ATM,AURKA,BCL2,BCL2L1,BMP2,BRCA1,CASP9,CBL,CCND3,CDC25A,CDC25B,CDK14,CDKN1A,CDKN2D,CFLAR,CRK,CTNNA1,E2F2,E2F3,E2F5,E2F8,FADD,FASLG,FOS,FZD2,FZD5,GAB2,GNA13,GNA15,GNAI2,GNAI3,GNAQ,GNAZ,GNB2,GNG10,GNG5,GRB2,GSK3B,ITGA2B,ITGAM,ITGAX,ITGB2,ITGB3,ITGB5,LEF1,LRP1,MAP2K2,MAP2K3,MAP2K4,MAP3K5,MAPK14,MAPK3,MAPK9,NAIP,NCSTN,NFKB1,NFKBIA,NFKBIB,PAK1,PIK3CB,PIK3CD,PRKAR1A,PRKCD,PRKCH,P…	C7 to C0	Undetermined	NP
Natural Killer Cell Signaling	12.8	0.246	-3.464	AKT1,CD247,FASLG,FCER1G,FCGR2A,FCGR3A/FCGR3B,GRB2,HLA-E,HSPA1L,HSPA6,IFNG,IL18R1,IL2RB,KLRB1,KLRC4-KLRK1/KLRK1,LAT,LCK,LCP2,LIMK2,MAP2K2,MAP2K3,MAP3K11,MAP3K4,MAP3K5,MAP3K6,MAPK14,MAPK3,MYD88,NFKB1,PAK1,PIK3CB,PIK3CD,PLCG1,PLCG2,PRKCQ,PTPN6,PXN,RAC2,RAF1,RALB,SH2D1A,SIGLEC7,SYK,TNFSF10,TYROBP,VAV1,VAV3,WAS,ZAP70	C7 to C0	Inhibited	NP
FcŒ≥ Receptor-mediated Phagocytosis in Macrophages and Monocytes	13	0.351	-2.959	ACTA2,ACTB,AKT1,ARPC3,ARPC5,CBL,CRK,FCGR1A,FCGR2A,FCGR3A/FCGR3B,GAB2,HCK,HMOX1,LCP2,LYN,MAPK3,NCF1,PAK1,PLCG1,PLD1,PRKCD,PRKCH,PRKCQ,PTEN,PXN,RAC2,SYK,TLN1,VAMP3,VASP,VAV1,VAV3,WAS	C7 to C0	Inhibited	NP
TREM1 Signaling	13.1	0.403	-1.616	CASP1,CASP5,CCL2,FCGR2B,GRB2,IL18,IL1B,ITGA5,ITGAX,LAT2,MAPK1,MAPK3,MPO,MYD88,NLRC3,NLRC4,NLRP12,NLRP3,NOD2,PLCG1,SIGIRR,STAT3,STAT5B,TLR1,TLR2,TLR4,TLR5,TLR6,TLR8,TREM1,TYROBP	C7 to C0	Inhibited	Mock
Role of Macrophages, Fibroblasts and Endothelial Cells in Rheumatoid Arthritis	13.4	0.206	0	AKT1,C5AR1,CAMK4,CEBPB,CEBPD,CHP1,CREB5,CSNK1D,DAAM1,FCGR1A,FCGR3A/FCGR3B,FOS,FZD2,FZD5,GNAQ,GSK3B,ICAM1,IL17RA,IL18R1,IL1B,IL1R1,IL1R2,IL1RAP,IL1RN,IL6R,IRAK3,LEF1,LRP1,LTBR,MAP2K2,MAP2K3,MAP2K4,MAPK14,MAPK3,MAPK9,MAPKAPK2,MYD88,NFKB1,NFKBIA,NFKBIB,OSM,PDGFA,PIK3CB,PIK3CD,PLCG1,PLCG2,PPP3CA,PRKCD,PRKCH,PRKCQ,RAF1,RALB,SOCS1,SOCS3,STAT3,TCF4,TCF7,TGFB1,TLR1,TLR2,TLR4,TLR5,TLR8,TNFRSF1A,TNFRSF1B,T…	C7 to C0	Undetermined	NP
Production of Nitric Oxide and Reactive Oxygen Species in Macrophages	13.4	0.257	-2.359	AKT1,CAT,CLU,CYBA,FOS,IFNG,IFNGR1,IFNGR2,MAP2K4,MAP3K11,MAP3K4,MAP3K5,MAP3K6,MAPK14,MAPK3,MAPK9,NCF1,NCF2,NCF4,NFKB1,NFKBIA,NFKBIB,ORM1,PIK3CB,PIK3CD,PLCG1,PLCG2,PPP1CA,PPP1R10,PPP1R3D,PPP2R1A,PPP2R2B,PPP2R5A,PRKCD,PRKCH,PRKCQ,PTPN6,RAC2,RHOG,RHOH,S100A8,SERPINA1,SIRPA,SPI1,STAT1,TLR2,TLR4,TNFRSF1A,TNFRSF1B	C7 to C0	Inhibited	NP
Th1 and Th2 Activation Pathway	13.8	0.273	0	CCR1,CD247,CD274,CD28,CD3D,CD3G,CD40LG,CD8A,GATA3,GRB2,HLA-DOA,HLA-DOB,HLA-DRB1,HLA-DRB5,ICAM1,ICOS,IFNAR1,IFNG,IFNGR1,IFNGR2,IL10RB,IL18R1,IL2RB,IL2RG,IL4R,IL6R,ITGB2,LGALS9,NCSTN,NFIL3,NFKB1,PIK3CB,PIK3CD,PRKCQ,PSENEN,S1PR1,SOCS1,SOCS3,SPI1,STAT1,STAT3,STAT5B,STAT6,TGFB1,TGFBR3,TNFSF4,VAV1	C7 to C0	Undetermined	NP
IL-8 Signaling	13.9	0.251	-2.897	AKT1,ARRB2,BCL2,BCL2L1,CCND3,CR2,CXCL1,CXCR1,CXCR2,EGF,FOS,GNA13,GNA15,GNAI2,GNAI3,GNAQ,GNAZ,GNB2,GNG10,GNG5,HMOX1,ICAM1,IQGAP1,IRAK3,ITGAM,ITGAX,ITGB2,ITGB3,LIMK2,MAP2K2,MAP2K4,MAP4K4,MAPK3,MAPK9,MMP9,MYL9,NCF1,NCF2,NFKB1,NFKBIA,NFKBIB,PIK3CB,PIK3CD,PLD1,PRKCD,PRKCH,PRKCQ,RAC2,RAF1,RALB,RHOG,RHOH,VASP	C7 to C0	Inhibited	NP
Neuroinflammation Signaling Pathway	13.9	0.213	-2.84	AKT1,BCL2,BIRC5,CASP1,CD200,CFLAR,CHP1,CREB5,CSF1R,CX3CR1,CXCL10,FASLG,FOS,GLS,GLUL,GRINA,GSK3B,HLA-DOA,HLA-DOB,HLA-DRB1,HLA-DRB5,HLA-E,HMOX1,ICAM1,IFNG,IFNGR1,IFNGR2,IL1B,IL1R1,IL6R,IRAK3,IRF7,MAP2K4,MAPK14,MAPK3,MAPK6,MAPK9,MMP9,MYD88,NAIP,NCF1,NCF2,NCSTN,NFE2L2,NFKB1,NLRP3,PIK3CB,PIK3CD,PLCG1,PLCG2,PPP3CA,PSENEN,PYCARD,RAC2,SLC1A3,SOD2,STAT1,SYK,TGFB1,TGFBR3,TLR1,TLR2,TLR4,TLR5,TLR8,TNFRSF1A,T…	C7 to C0	Inhibited	NP
Leukocyte Extravasation Signaling	14.6	0.269	-3.753	ACTA2,ACTB,ACTN1,ACTN4,ARHGAP9,CD44,CLDN23,CLDN5,CRK,CTNNA1,CTTN,CYBA,GNAI2,GNAI3,ICAM1,ICAM3,ITGAM,ITGB2,ITK,MAP2K2,MAP2K4,MAP3K4,MAPK14,MAPK9,MMP25,MMP8,MMP9,MSN,MYL6,NCF1,NCF2,NCF4,PIK3CB,PIK3CD,PLCG1,PLCG2,PRKCD,PRKCH,PRKCQ,PXN,RAC2,RASGRP1,RDX,RHOH,SIPA1,TIMP1,TIMP2,TXK,VASP,VAV1,VAV3,WAS	C7 to C0	Inhibited	NP
EIF2 Signaling	15.5	0.263	-1.768	ACTA2,ACTB,AGO4,EIF1AY,EIF2AK2,EIF3I,FAU,GRB2,GSK3B,MAPK1,MAPK3,PIK3CB,PIK3CD,PPP1R15A,RAF1,RALB,RPL11,RPL12,RPL14,RPL17,RPL22,RPL23A,RPL26,RPL27,RPL3,RPL30,RPL31,RPL32,RPL35A,RPL36,RPL38,RPL39,RPL4,RPL5,RPL8,RPL9,RPLP0,RPLP2,RPS10,RPS11,RPS12,RPS13,RPS14,RPS15A,RPS16,RPS18,RPS19,RPS20,RPS24,RPS25,RPS27,RPS27A,RPS28,RPS29,RPS3,RPS3A,RPS4X,RPS5,RPS8	C7 to C0	Inhibited	Mock
Coronavirus Pathogenesis Pathway	16	0.281	0.802	ADAM9,ATP6AP1,ATP6V1A,CASP1,CASP9,CCL2,CCR2,CDK4,CHUK,DDX58,E2F3,E2F7,E2F8,FASLG,FAU,FOS,IFNAR1,IFNG,IL17RA,IL1B,IRF9,MAP2K4,MAPK1,MAPK14,MAPK3,MAPK9,NLRP3,OAS1,OAS3,PTGS2,PYCARD,RAB7A,RPS10,RPS11,RPS12,RPS13,RPS14,RPS15A,RPS16,RPS18,RPS19,RPS20,RPS24,RPS25,RPS27,RPS27A,RPS28,RPS29,RPS3,RPS3A,RPS4X,RPS5,RPS8,STAT3,TGFBR2,TRIM25,ZC3HAV1	C7 to C0	Activated	Mock
