# Supplementary material for: Distinct immune responses associated with vaccination status and protection outcomes after malaria challenge
Source: PLoS Pathog. 2023 May 17;19(5):e1011051. doi: 10.1371/journal.ppat.1011051 (PMC10228810; doi:10.1371/journal.ppat.1011051)
Supplement: S4 Data — (XLSX) [file ppat.1011051.s006.xlsx]

## Sheet: Bcell
DAY	PID	Batch	clust	nCells	status	totalCells	cellFraction
D000	S049	Leuk Cohort 1	0	5004	Mock	10000	0.5004
D000	S054	Leuk Cohort 1	0	5270	Mock	10000	0.527
D000	S062	Leuk Cohort 1	0	2620	Mock	10000	0.262
D000	S005	Leuk Cohort 1	0	6018	Non-protected	10000	0.6018
D000	S021	Leuk Cohort 1	0	4817	Non-protected	10000	0.4817
D000	S033	Leuk Cohort 1	0	2411	Non-protected	10000	0.2411
D000	S061	Leuk Cohort 1	0	4379	Non-protected	10000	0.4379
D000	S071	Leuk Cohort 1	0	3313	Non-protected	10000	0.3313
D000	S002	Leuk Cohort 1	0	4788	Protected	10000	0.4788
D000	S039	Leuk Cohort 1	0	4734	Protected	10000	0.4734
D000	S045	Leuk Cohort 1	0	5512	Protected	10000	0.5512
D000	S060	Leuk Cohort 1	0	6145	Protected	10000	0.6145
D000	S078	Leuk Cohort 1	0	5580	Protected	10000	0.558
D070	S054	Leuk Cohort 1	0	5268	Mock	10000	0.5268
D070	S062	Leuk Cohort 1	0	2898	Mock	10000	0.2898
D070	S005	Leuk Cohort 1	0	6181	Non-protected	10000	0.6181
D070	S021	Leuk Cohort 1	0	5424	Non-protected	10000	0.5424
D070	S033	Leuk Cohort 1	0	2696	Non-protected	10000	0.2696
D070	S002	Leuk Cohort 1	0	4765	Protected	10000	0.4765
D070	S045	Leuk Cohort 1	0	6045	Protected	10000	0.6045
D146	S049	Leuk Cohort 1	0	4983	Mock	10000	0.4983
D146	S054	Leuk Cohort 1	0	4865	Mock	10000	0.4865
D146	S005	Leuk Cohort 1	0	6066	Non-protected	10000	0.6066
D146	S021	Leuk Cohort 1	0	4600	Non-protected	10000	0.46
D146	S033	Leuk Cohort 1	0	3000	Non-protected	10000	0.3
D146	S061	Leuk Cohort 1	0	4474	Non-protected	10000	0.4474
D146	S002	Leuk Cohort 1	0	4601	Protected	10000	0.4601
D146	S039	Leuk Cohort 1	0	3817	Protected	10000	0.3817
D146	S045	Leuk Cohort 1	0	5576	Protected	10000	0.5576
D146	S060	Leuk Cohort 1	0	6001	Protected	10000	0.6001
D146	S078	Leuk Cohort 1	0	4857	Protected	10000	0.4857
D252	S054	Leuk Cohort 1	0	4472	Mock	10000	0.4472
D252	S005	Leuk Cohort 1	0	6277	Non-protected	10000	0.6277
D252	S021	Leuk Cohort 1	0	4972	Non-protected	10000	0.4972
D252	S002	Leuk Cohort 1	0	4601	Protected	10000	0.4601
D252	S039	Leuk Cohort 1	0	4029	Protected	10000	0.4029
D252	S045	Leuk Cohort 1	0	5443	Protected	10000	0.5443
D252	S060	Leuk Cohort 1	0	4942	Protected	10000	0.4942
D252	S078	Leuk Cohort 1	0	4552	Protected	10000	0.4552
D000	S049	Leuk Cohort 1	1	1201	Mock	10000	0.1201
D000	S054	Leuk Cohort 1	1	1850	Mock	10000	0.185
D000	S062	Leuk Cohort 1	1	391	Mock	10000	0.0391
D000	S005	Leuk Cohort 1	1	2151	Non-protected	10000	0.2151
D000	S021	Leuk Cohort 1	1	1846	Non-protected	10000	0.1846
D000	S033	Leuk Cohort 1	1	1143	Non-protected	10000	0.1143
D000	S061	Leuk Cohort 1	1	1566	Non-protected	10000	0.1566
D000	S071	Leuk Cohort 1	1	2999	Non-protected	10000	0.2999
D000	S002	Leuk Cohort 1	1	1161	Protected	10000	0.1161
D000	S039	Leuk Cohort 1	1	3171	Protected	10000	0.3171
D000	S045	Leuk Cohort 1	1	1599	Protected	10000	0.1599
D000	S060	Leuk Cohort 1	1	1852	Protected	10000	0.1852
D000	S078	Leuk Cohort 1	1	1877	Protected	10000	0.1877
D070	S054	Leuk Cohort 1	1	2091	Mock	10000	0.2091
D070	S062	Leuk Cohort 1	1	193	Mock	10000	0.0193
D070	S005	Leuk Cohort 1	1	2361	Non-protected	10000	0.2361
D070	S021	Leuk Cohort 1	1	1435	Non-protected	10000	0.1435
D070	S033	Leuk Cohort 1	1	684	Non-protected	10000	0.0684
D070	S002	Leuk Cohort 1	1	1173	Protected	10000	0.1173
D070	S045	Leuk Cohort 1	1	1485	Protected	10000	0.1485
D146	S049	Leuk Cohort 1	1	979	Mock	10000	0.0979
D146	S054	Leuk Cohort 1	1	1110	Mock	10000	0.111
D146	S005	Leuk Cohort 1	1	2250	Non-protected	10000	0.225
D146	S021	Leuk Cohort 1	1	1568	Non-protected	10000	0.1568
D146	S033	Leuk Cohort 1	1	420	Non-protected	10000	0.042
D146	S061	Leuk Cohort 1	1	1703	Non-protected	10000	0.1703
D146	S002	Leuk Cohort 1	1	1016	Protected	10000	0.1016
D146	S039	Leuk Cohort 1	1	3239	Protected	10000	0.3239
D146	S045	Leuk Cohort 1	1	1327	Protected	10000	0.1327
D146	S060	Leuk Cohort 1	1	1873	Protected	10000	0.1873
D146	S078	Leuk Cohort 1	1	2489	Protected	10000	0.2489
D252	S054	Leuk Cohort 1	1	919	Mock	10000	0.0919
D252	S005	Leuk Cohort 1	1	2201	Non-protected	10000	0.2201
D252	S021	Leuk Cohort 1	1	1876	Non-protected	10000	0.1876
D252	S002	Leuk Cohort 1	1	1155	Protected	10000	0.1155
D252	S039	Leuk Cohort 1	1	3770	Protected	10000	0.377
D252	S045	Leuk Cohort 1	1	1561	Protected	10000	0.1561
D252	S060	Leuk Cohort 1	1	1995	Protected	10000	0.1995
D252	S078	Leuk Cohort 1	1	2380	Protected	10000	0.238
D000	S049	Leuk Cohort 1	2	2634	Mock	10000	0.2634
D000	S054	Leuk Cohort 1	2	911	Mock	10000	0.0911
D000	S062	Leuk Cohort 1	2	2939	Mock	10000	0.2939
D000	S005	Leuk Cohort 1	2	1100	Non-protected	10000	0.11
D000	S021	Leuk Cohort 1	2	1437	Non-protected	10000	0.1437
D000	S033	Leuk Cohort 1	2	3709	Non-protected	10000	0.3709
D000	S061	Leuk Cohort 1	2	1969	Non-protected	10000	0.1969
D000	S071	Leuk Cohort 1	2	1562	Non-protected	10000	0.1562
D000	S002	Leuk Cohort 1	2	2296	Protected	10000	0.2296
D000	S039	Leuk Cohort 1	2	1110	Protected	10000	0.111
D000	S045	Leuk Cohort 1	2	1251	Protected	10000	0.1251
D000	S060	Leuk Cohort 1	2	1016	Protected	10000	0.1016
D000	S078	Leuk Cohort 1	2	1528	Protected	10000	0.1528
D070	S054	Leuk Cohort 1	2	896	Mock	10000	0.0896
D070	S062	Leuk Cohort 1	2	3143	Mock	10000	0.3143
D070	S005	Leuk Cohort 1	2	911	Non-protected	10000	0.0911
D070	S021	Leuk Cohort 1	2	1372	Non-protected	10000	0.1372
D070	S033	Leuk Cohort 1	2	3307	Non-protected	10000	0.3307
D070	S002	Leuk Cohort 1	2	2238	Protected	10000	0.2238
D070	S045	Leuk Cohort 1	2	1102	Protected	10000	0.1102
D146	S049	Leuk Cohort 1	2	2702	Mock	10000	0.2702
D146	S054	Leuk Cohort 1	2	1256	Mock	10000	0.1256
D146	S005	Leuk Cohort 1	2	1020	Non-protected	10000	0.102
D146	S021	Leuk Cohort 1	2	1481	Non-protected	10000	0.1481
D146	S033	Leuk Cohort 1	2	3351	Non-protected	10000	0.3351
D146	S061	Leuk Cohort 1	2	1929	Non-protected	10000	0.1929
D146	S002	Leuk Cohort 1	2	2433	Protected	10000	0.2433
D146	S039	Leuk Cohort 1	2	1196	Protected	10000	0.1196
D146	S045	Leuk Cohort 1	2	1226	Protected	10000	0.1226
D146	S060	Leuk Cohort 1	2	1100	Protected	10000	0.11
D146	S078	Leuk Cohort 1	2	1594	Protected	10000	0.1594
D252	S054	Leuk Cohort 1	2	1270	Mock	10000	0.127
D252	S005	Leuk Cohort 1	2	928	Non-protected	10000	0.0928
D252	S021	Leuk Cohort 1	2	1362	Non-protected	10000	0.1362
D252	S002	Leuk Cohort 1	2	2318	Protected	10000	0.2318
D252	S039	Leuk Cohort 1	2	960	Protected	10000	0.096
D252	S045	Leuk Cohort 1	2	1117	Protected	10000	0.1117
D252	S060	Leuk Cohort 1	2	1503	Protected	10000	0.1503
D252	S078	Leuk Cohort 1	2	1706	Protected	10000	0.1706
D000	S049	Leuk Cohort 1	3	455	Mock	10000	0.0455
D000	S054	Leuk Cohort 1	3	1075	Mock	10000	0.1075
D000	S062	Leuk Cohort 1	3	2358	Mock	10000	0.2358
D000	S005	Leuk Cohort 1	3	403	Non-protected	10000	0.0403
D000	S021	Leuk Cohort 1	3	900	Non-protected	10000	0.09
D000	S033	Leuk Cohort 1	3	2043	Non-protected	10000	0.2043
D000	S061	Leuk Cohort 1	3	1011	Non-protected	10000	0.1011
D000	S071	Leuk Cohort 1	3	1200	Non-protected	10000	0.12
D000	S002	Leuk Cohort 1	3	971	Protected	10000	0.0971
D000	S039	Leuk Cohort 1	3	432	Protected	10000	0.0432
D000	S045	Leuk Cohort 1	3	944	Protected	10000	0.0944
D000	S060	Leuk Cohort 1	3	593	Protected	10000	0.0593
D000	S078	Leuk Cohort 1	3	515	Protected	10000	0.0515
D070	S054	Leuk Cohort 1	3	787	Mock	10000	0.0787
D070	S062	Leuk Cohort 1	3	2050	Mock	10000	0.205
D070	S005	Leuk Cohort 1	3	278	Non-protected	10000	0.0278
D070	S021	Leuk Cohort 1	3	858	Non-protected	10000	0.0858
D070	S033	Leuk Cohort 1	3	2501	Non-protected	10000	0.2501
D070	S002	Leuk Cohort 1	3	948	Protected	10000	0.0948
D070	S045	Leuk Cohort 1	3	748	Protected	10000	0.0748
D146	S049	Leuk Cohort 1	3	540	Mock	10000	0.054
D146	S054	Leuk Cohort 1	3	1578	Mock	10000	0.1578
D146	S005	Leuk Cohort 1	3	366	Non-protected	10000	0.0366
D146	S021	Leuk Cohort 1	3	1119	Non-protected	10000	0.1119
D146	S033	Leuk Cohort 1	3	2406	Non-protected	10000	0.2406
D146	S061	Leuk Cohort 1	3	945	Non-protected	10000	0.0945
D146	S002	Leuk Cohort 1	3	1017	Protected	10000	0.1017
D146	S039	Leuk Cohort 1	3	621	Protected	10000	0.0621
D146	S045	Leuk Cohort 1	3	1026	Protected	10000	0.1026
D146	S060	Leuk Cohort 1	3	658	Protected	10000	0.0658
D146	S078	Leuk Cohort 1	3	512	Protected	10000	0.0512
D252	S054	Leuk Cohort 1	3	1778	Mock	10000	0.1778
D252	S005	Leuk Cohort 1	3	283	Non-protected	10000	0.0283
D252	S021	Leuk Cohort 1	3	918	Non-protected	10000	0.0918
D252	S002	Leuk Cohort 1	3	1118	Protected	10000	0.1118
D252	S039	Leuk Cohort 1	3	501	Protected	10000	0.0501
D252	S045	Leuk Cohort 1	3	1044	Protected	10000	0.1044
D252	S060	Leuk Cohort 1	3	929	Protected	10000	0.0929
D252	S078	Leuk Cohort 1	3	650	Protected	10000	0.065
D000	S049	Leuk Cohort 1	4	413	Mock	10000	0.0413
D000	S054	Leuk Cohort 1	4	299	Mock	10000	0.0299
D000	S062	Leuk Cohort 1	4	1046	Mock	10000	0.1046
D000	S005	Leuk Cohort 1	4	149	Non-protected	10000	0.0149
D000	S021	Leuk Cohort 1	4	811	Non-protected	10000	0.0811
D000	S033	Leuk Cohort 1	4	528	Non-protected	10000	0.0528
D000	S061	Leuk Cohort 1	4	783	Non-protected	10000	0.0783
D000	S071	Leuk Cohort 1	4	749	Non-protected	10000	0.0749
D000	S002	Leuk Cohort 1	4	638	Protected	10000	0.0638
D000	S039	Leuk Cohort 1	4	420	Protected	10000	0.042
D000	S045	Leuk Cohort 1	4	540	Protected	10000	0.054
D000	S060	Leuk Cohort 1	4	259	Protected	10000	0.0259
D000	S078	Leuk Cohort 1	4	294	Protected	10000	0.0294
D070	S054	Leuk Cohort 1	4	302	Mock	10000	0.0302
D070	S062	Leuk Cohort 1	4	940	Mock	10000	0.094
D070	S005	Leuk Cohort 1	4	123	Non-protected	10000	0.0123
D070	S021	Leuk Cohort 1	4	735	Non-protected	10000	0.0735
D070	S033	Leuk Cohort 1	4	521	Non-protected	10000	0.0521
D070	S002	Leuk Cohort 1	4	729	Protected	10000	0.0729
D070	S045	Leuk Cohort 1	4	466	Protected	10000	0.0466
D146	S049	Leuk Cohort 1	4	389	Mock	10000	0.0389
D146	S054	Leuk Cohort 1	4	460	Mock	10000	0.046
D146	S005	Leuk Cohort 1	4	115	Non-protected	10000	0.0115
D146	S021	Leuk Cohort 1	4	961	Non-protected	10000	0.0961
D146	S033	Leuk Cohort 1	4	630	Non-protected	10000	0.063
D146	S061	Leuk Cohort 1	4	659	Non-protected	10000	0.0659
D146	S002	Leuk Cohort 1	4	720	Protected	10000	0.072
D146	S039	Leuk Cohort 1	4	759	Protected	10000	0.0759
D146	S045	Leuk Cohort 1	4	666	Protected	10000	0.0666
D146	S060	Leuk Cohort 1	4	223	Protected	10000	0.0223
D146	S078	Leuk Cohort 1	4	380	Protected	10000	0.038
D252	S054	Leuk Cohort 1	4	491	Mock	10000	0.0491
D252	S005	Leuk Cohort 1	4	121	Non-protected	10000	0.0121
D252	S021	Leuk Cohort 1	4	717	Non-protected	10000	0.0717
D252	S002	Leuk Cohort 1	4	688	Protected	10000	0.0688
D252	S039	Leuk Cohort 1	4	504	Protected	10000	0.0504
D252	S045	Leuk Cohort 1	4	651	Protected	10000	0.0651
D252	S060	Leuk Cohort 1	4	360	Protected	10000	0.036
D252	S078	Leuk Cohort 1	4	483	Protected	10000	0.0483
D000	S049	Leuk Cohort 1	5	57	Mock	10000	0.0057
D000	S054	Leuk Cohort 1	5	156	Mock	10000	0.0156
D000	S062	Leuk Cohort 1	5	143	Mock	10000	0.0143
D000	S005	Leuk Cohort 1	5	68	Non-protected	10000	0.0068
D000	S021	Leuk Cohort 1	5	52	Non-protected	10000	0.0052
D000	S033	Leuk Cohort 1	5	56	Non-protected	10000	0.0056
D000	S061	Leuk Cohort 1	5	76	Non-protected	10000	0.0076
D000	S071	Leuk Cohort 1	5	80	Non-protected	10000	0.008
D000	S002	Leuk Cohort 1	5	32	Protected	10000	0.0032
D000	S039	Leuk Cohort 1	5	30	Protected	10000	0.003
D000	S045	Leuk Cohort 1	5	27	Protected	10000	0.0027
D000	S060	Leuk Cohort 1	5	37	Protected	10000	0.0037
D000	S078	Leuk Cohort 1	5	38	Protected	10000	0.0038
D070	S054	Leuk Cohort 1	5	200	Mock	10000	0.02
D070	S062	Leuk Cohort 1	5	176	Mock	10000	0.0176
D070	S005	Leuk Cohort 1	5	36	Non-protected	10000	0.0036
D070	S021	Leuk Cohort 1	5	44	Non-protected	10000	0.0044
D070	S033	Leuk Cohort 1	5	111	Non-protected	10000	0.0111
D070	S002	Leuk Cohort 1	5	33	Protected	10000	0.0033
D070	S045	Leuk Cohort 1	5	16	Protected	10000	0.0016
D146	S049	Leuk Cohort 1	5	116	Mock	10000	0.0116
D146	S054	Leuk Cohort 1	5	244	Mock	10000	0.0244
D146	S005	Leuk Cohort 1	5	47	Non-protected	10000	0.0047
D146	S021	Leuk Cohort 1	5	44	Non-protected	10000	0.0044
D146	S033	Leuk Cohort 1	5	45	Non-protected	10000	0.0045
D146	S061	Leuk Cohort 1	5	66	Non-protected	10000	0.0066
D146	S002	Leuk Cohort 1	5	27	Protected	10000	0.0027
D146	S039	Leuk Cohort 1	5	58	Protected	10000	0.0058
D146	S045	Leuk Cohort 1	5	44	Protected	10000	0.0044
D146	S060	Leuk Cohort 1	5	31	Protected	10000	0.0031
D146	S078	Leuk Cohort 1	5	22	Protected	10000	0.0022
D252	S054	Leuk Cohort 1	5	336	Mock	10000	0.0336
D252	S005	Leuk Cohort 1	5	58	Non-protected	10000	0.0058
D252	S021	Leuk Cohort 1	5	46	Non-protected	10000	0.0046
D252	S002	Leuk Cohort 1	5	36	Protected	10000	0.0036
D252	S039	Leuk Cohort 1	5	54	Protected	10000	0.0054
D252	S045	Leuk Cohort 1	5	37	Protected	10000	0.0037
D252	S060	Leuk Cohort 1	5	73	Protected	10000	0.0073
D252	S078	Leuk Cohort 1	5	39	Protected	10000	0.0039
D000	S049	Leuk Cohort 1	6	15	Mock	10000	0.0015
D000	S054	Leuk Cohort 1	6	247	Mock	10000	0.0247
D000	S062	Leuk Cohort 1	6	417	Mock	10000	0.0417
D000	S005	Leuk Cohort 1	6	9	Non-protected	10000	0.0009
D000	S021	Leuk Cohort 1	6	19	Non-protected	10000	0.0019
D000	S033	Leuk Cohort 1	6	37	Non-protected	10000	0.0037
D000	S061	Leuk Cohort 1	6	38	Non-protected	10000	0.0038
D000	S071	Leuk Cohort 1	6	34	Non-protected	10000	0.0034
D000	S002	Leuk Cohort 1	6	12	Protected	10000	0.0012
D000	S039	Leuk Cohort 1	6	20	Protected	10000	0.002
D000	S045	Leuk Cohort 1	6	26	Protected	10000	0.0026
D000	S060	Leuk Cohort 1	6	11	Protected	10000	0.0011
D000	S078	Leuk Cohort 1	6	21	Protected	10000	0.0021
D070	S054	Leuk Cohort 1	6	185	Mock	10000	0.0185
D070	S062	Leuk Cohort 1	6	484	Mock	10000	0.0484
D070	S005	Leuk Cohort 1	6	5	Non-protected	10000	0.0005
D070	S021	Leuk Cohort 1	6	24	Non-protected	10000	0.0024
D070	S033	Leuk Cohort 1	6	84	Non-protected	10000	0.0084
D070	S002	Leuk Cohort 1	6	11	Protected	10000	0.0011
D070	S045	Leuk Cohort 1	6	14	Protected	10000	0.0014
D146	S049	Leuk Cohort 1	6	45	Mock	10000	0.0045
D146	S054	Leuk Cohort 1	6	352	Mock	10000	0.0352
D146	S005	Leuk Cohort 1	6	13	Non-protected	10000	0.0013
D146	S021	Leuk Cohort 1	6	22	Non-protected	10000	0.0022
D146	S033	Leuk Cohort 1	6	72	Non-protected	10000	0.0072
D146	S061	Leuk Cohort 1	6	27	Non-protected	10000	0.0027
D146	S002	Leuk Cohort 1	6	30	Protected	10000	0.003
D146	S039	Leuk Cohort 1	6	61	Protected	10000	0.0061
D146	S045	Leuk Cohort 1	6	23	Protected	10000	0.0023
D146	S060	Leuk Cohort 1	6	9	Protected	10000	0.0009
D146	S078	Leuk Cohort 1	6	20	Protected	10000	0.002
D252	S054	Leuk Cohort 1	6	605	Mock	10000	0.0605
D252	S005	Leuk Cohort 1	6	6	Non-protected	10000	0.0006
D252	S021	Leuk Cohort 1	6	10	Non-protected	10000	0.001
D252	S002	Leuk Cohort 1	6	21	Protected	10000	0.0021
D252	S039	Leuk Cohort 1	6	27	Protected	10000	0.0027
D252	S045	Leuk Cohort 1	6	22	Protected	10000	0.0022
D252	S060	Leuk Cohort 1	6	27	Protected	10000	0.0027
D252	S078	Leuk Cohort 1	6	27	Protected	10000	0.0027
D000	S049	Leuk Cohort 1	7	45	Mock	10000	0.0045
D000	S054	Leuk Cohort 1	7	64	Mock	10000	0.0064
D000	S062	Leuk Cohort 1	7	19	Mock	10000	0.0019
D000	S005	Leuk Cohort 1	7	32	Non-protected	10000	0.0032
D000	S021	Leuk Cohort 1	7	58	Non-protected	10000	0.0058
D000	S033	Leuk Cohort 1	7	9	Non-protected	10000	0.0009
D000	S061	Leuk Cohort 1	7	75	Non-protected	10000	0.0075
D000	S071	Leuk Cohort 1	7	12	Non-protected	10000	0.0012
D000	S002	Leuk Cohort 1	7	47	Protected	10000	0.0047
D000	S039	Leuk Cohort 1	7	32	Protected	10000	0.0032
D000	S045	Leuk Cohort 1	7	14	Protected	10000	0.0014
D000	S060	Leuk Cohort 1	7	33	Protected	10000	0.0033
D000	S078	Leuk Cohort 1	7	32	Protected	10000	0.0032
D070	S054	Leuk Cohort 1	7	91	Mock	10000	0.0091
D070	S062	Leuk Cohort 1	7	26	Mock	10000	0.0026
D070	S005	Leuk Cohort 1	7	57	Non-protected	10000	0.0057
D070	S021	Leuk Cohort 1	7	70	Non-protected	10000	0.007
D070	S033	Leuk Cohort 1	7	21	Non-protected	10000	0.0021
D070	S002	Leuk Cohort 1	7	42	Protected	10000	0.0042
D070	S045	Leuk Cohort 1	7	49	Protected	10000	0.0049
D146	S049	Leuk Cohort 1	7	45	Mock	10000	0.0045
D146	S054	Leuk Cohort 1	7	51	Mock	10000	0.0051
D146	S005	Leuk Cohort 1	7	42	Non-protected	10000	0.0042
D146	S021	Leuk Cohort 1	7	48	Non-protected	10000	0.0048
D146	S033	Leuk Cohort 1	7	12	Non-protected	10000	0.0012
D146	S061	Leuk Cohort 1	7	78	Non-protected	10000	0.0078
D146	S002	Leuk Cohort 1	7	38	Protected	10000	0.0038
D146	S039	Leuk Cohort 1	7	42	Protected	10000	0.0042
D146	S045	Leuk Cohort 1	7	30	Protected	10000	0.003
D146	S060	Leuk Cohort 1	7	40	Protected	10000	0.004
D146	S078	Leuk Cohort 1	7	43	Protected	10000	0.0043
D252	S054	Leuk Cohort 1	7	34	Mock	10000	0.0034
D252	S005	Leuk Cohort 1	7	48	Non-protected	10000	0.0048
D252	S021	Leuk Cohort 1	7	55	Non-protected	10000	0.0055
D252	S002	Leuk Cohort 1	7	43	Protected	10000	0.0043
D252	S039	Leuk Cohort 1	7	21	Protected	10000	0.0021
D252	S045	Leuk Cohort 1	7	33	Protected	10000	0.0033
D252	S060	Leuk Cohort 1	7	23	Protected	10000	0.0023
D252	S078	Leuk Cohort 1	7	33	Protected	10000	0.0033
D000	S049	Leuk Cohort 1	8	108	Mock	10000	0.0108
D000	S054	Leuk Cohort 1	8	98	Mock	10000	0.0098
D000	S062	Leuk Cohort 1	8	62	Mock	10000	0.0062
D000	S005	Leuk Cohort 1	8	10	Non-protected	10000	0.001
D000	S021	Leuk Cohort 1	8	45	Non-protected	10000	0.0045
D000	S033	Leuk Cohort 1	8	45	Non-protected	10000	0.0045
D000	S061	Leuk Cohort 1	8	79	Non-protected	10000	0.0079
D000	S071	Leuk Cohort 1	8	41	Non-protected	10000	0.0041
D000	S002	Leuk Cohort 1	8	29	Protected	10000	0.0029
D000	S039	Leuk Cohort 1	8	39	Protected	10000	0.0039
D000	S045	Leuk Cohort 1	8	79	Protected	10000	0.0079
D000	S060	Leuk Cohort 1	8	37	Protected	10000	0.0037
D000	S078	Leuk Cohort 1	8	58	Protected	10000	0.0058
D070	S054	Leuk Cohort 1	8	152	Mock	10000	0.0152
D070	S062	Leuk Cohort 1	8	74	Mock	10000	0.0074
D070	S005	Leuk Cohort 1	8	9	Non-protected	10000	0.0009
D070	S021	Leuk Cohort 1	8	23	Non-protected	10000	0.0023
D070	S033	Leuk Cohort 1	8	61	Non-protected	10000	0.0061
D070	S002	Leuk Cohort 1	8	44	Protected	10000	0.0044
D070	S045	Leuk Cohort 1	8	58	Protected	10000	0.0058
D146	S049	Leuk Cohort 1	8	87	Mock	10000	0.0087
D146	S054	Leuk Cohort 1	8	50	Mock	10000	0.005
D146	S005	Leuk Cohort 1	8	7	Non-protected	10000	0.0007
D146	S021	Leuk Cohort 1	8	119	Non-protected	10000	0.0119
D146	S033	Leuk Cohort 1	8	46	Non-protected	10000	0.0046
D146	S061	Leuk Cohort 1	8	98	Non-protected	10000	0.0098
D146	S002	Leuk Cohort 1	8	93	Protected	10000	0.0093
D146	S039	Leuk Cohort 1	8	173	Protected	10000	0.0173
D146	S045	Leuk Cohort 1	8	72	Protected	10000	0.0072
D146	S060	Leuk Cohort 1	8	29	Protected	10000	0.0029
D146	S078	Leuk Cohort 1	8	44	Protected	10000	0.0044
D252	S054	Leuk Cohort 1	8	76	Mock	10000	0.0076
D252	S005	Leuk Cohort 1	8	18	Non-protected	10000	0.0018
D252	S021	Leuk Cohort 1	8	29	Non-protected	10000	0.0029
D252	S002	Leuk Cohort 1	8	13	Protected	10000	0.0013
D252	S039	Leuk Cohort 1	8	108	Protected	10000	0.0108
D252	S045	Leuk Cohort 1	8	74	Protected	10000	0.0074
D252	S060	Leuk Cohort 1	8	81	Protected	10000	0.0081
D252	S078	Leuk Cohort 1	8	81	Protected	10000	0.0081
D000	S049	Leuk Cohort 1	9	68	Mock	10000	0.0068
D000	S054	Leuk Cohort 1	9	30	Mock	10000	0.003
D000	S062	Leuk Cohort 1	9	5	Mock	10000	0.0005
D000	S005	Leuk Cohort 1	9	60	Non-protected	10000	0.006
D000	S021	Leuk Cohort 1	9	15	Non-protected	10000	0.0015
D000	S033	Leuk Cohort 1	9	19	Non-protected	10000	0.0019
D000	S061	Leuk Cohort 1	9	24	Non-protected	10000	0.0024
D000	S071	Leuk Cohort 1	9	10	Non-protected	10000	0.001
D000	S002	Leuk Cohort 1	9	26	Protected	10000	0.0026
D000	S039	Leuk Cohort 1	9	12	Protected	10000	0.0012
D000	S045	Leuk Cohort 1	9	8	Protected	10000	0.0008
D000	S060	Leuk Cohort 1	9	17	Protected	10000	0.0017
D000	S078	Leuk Cohort 1	9	57	Protected	10000	0.0057
D070	S054	Leuk Cohort 1	9	28	Mock	10000	0.0028
D070	S062	Leuk Cohort 1	9	16	Mock	10000	0.0016
D070	S005	Leuk Cohort 1	9	39	Non-protected	10000	0.0039
D070	S021	Leuk Cohort 1	9	15	Non-protected	10000	0.0015
D070	S033	Leuk Cohort 1	9	14	Non-protected	10000	0.0014
D070	S002	Leuk Cohort 1	9	17	Protected	10000	0.0017
D070	S045	Leuk Cohort 1	9	17	Protected	10000	0.0017
D146	S049	Leuk Cohort 1	9	114	Mock	10000	0.0114
D146	S054	Leuk Cohort 1	9	34	Mock	10000	0.0034
D146	S005	Leuk Cohort 1	9	74	Non-protected	10000	0.0074
D146	S021	Leuk Cohort 1	9	38	Non-protected	10000	0.0038
D146	S033	Leuk Cohort 1	9	18	Non-protected	10000	0.0018
D146	S061	Leuk Cohort 1	9	21	Non-protected	10000	0.0021
D146	S002	Leuk Cohort 1	9	25	Protected	10000	0.0025
D146	S039	Leuk Cohort 1	9	34	Protected	10000	0.0034
D146	S045	Leuk Cohort 1	9	10	Protected	10000	0.001
D146	S060	Leuk Cohort 1	9	36	Protected	10000	0.0036
D146	S078	Leuk Cohort 1	9	39	Protected	10000	0.0039
D252	S054	Leuk Cohort 1	9	19	Mock	10000	0.0019
D252	S005	Leuk Cohort 1	9	60	Non-protected	10000	0.006
D252	S021	Leuk Cohort 1	9	15	Non-protected	10000	0.0015
D252	S002	Leuk Cohort 1	9	7	Protected	10000	0.0007
D252	S039	Leuk Cohort 1	9	26	Protected	10000	0.0026
D252	S045	Leuk Cohort 1	9	18	Protected	10000	0.0018
D252	S060	Leuk Cohort 1	9	67	Protected	10000	0.0067
D252	S078	Leuk Cohort 1	9	49	Protected	10000	0.0049

## Sheet: Tcell
DAY	PID	Batch	clust	nCells	status	totalCells	cellFraction
D000	S049	Leuk Cohort 1	0	4334	Mock	10000	0.4334
D000	S054	Leuk Cohort 1	0	1318	Mock	10000	0.1318
D000	S062	Leuk Cohort 1	0	2724	Mock	10000	0.2724
D000	S005	Leuk Cohort 1	0	3149	Non-protected	10000	0.3149
D000	S021	Leuk Cohort 1	0	3399	Non-protected	10000	0.3399
D000	S033	Leuk Cohort 1	0	1931	Non-protected	10000	0.1931
D000	S061	Leuk Cohort 1	0	2361	Non-protected	10000	0.2361
D000	S071	Leuk Cohort 1	0	1059	Non-protected	10000	0.1059
D000	S002	Leuk Cohort 1	0	3628	Protected	10000	0.3628
D000	S039	Leuk Cohort 1	0	1915	Protected	10000	0.1915
D000	S045	Leuk Cohort 1	0	2485	Protected	10000	0.2485
D000	S060	Leuk Cohort 1	0	3914	Protected	10000	0.3914
D000	S078	Leuk Cohort 1	0	2518	Protected	10000	0.2518
D070	S054	Leuk Cohort 1	0	1461	Mock	10000	0.1461
D070	S062	Leuk Cohort 1	0	2853	Mock	10000	0.2853
D070	S005	Leuk Cohort 1	0	2548	Non-protected	10000	0.2548
D070	S021	Leuk Cohort 1	0	3995	Non-protected	10000	0.3995
D070	S033	Leuk Cohort 1	0	2411	Non-protected	10000	0.2411
D070	S002	Leuk Cohort 1	0	3339	Protected	10000	0.3339
D070	S045	Leuk Cohort 1	0	2931	Protected	10000	0.2931
D146	S049	Leuk Cohort 1	0	3915	Mock	10000	0.3915
D146	S054	Leuk Cohort 1	0	1020	Mock	10000	0.102
D146	S005	Leuk Cohort 1	0	4005	Non-protected	10000	0.4005
D146	S021	Leuk Cohort 1	0	2960	Non-protected	10000	0.296
D146	S033	Leuk Cohort 1	0	1591	Non-protected	10000	0.1591
D146	S061	Leuk Cohort 1	0	2790	Non-protected	10000	0.279
D146	S002	Leuk Cohort 1	0	3173	Protected	10000	0.3173
D146	S039	Leuk Cohort 1	0	1623	Protected	10000	0.1623
D146	S045	Leuk Cohort 1	0	2572	Protected	10000	0.2572
D146	S060	Leuk Cohort 1	0	3585	Protected	10000	0.3585
D146	S078	Leuk Cohort 1	0	2641	Protected	10000	0.2641
D252	S054	Leuk Cohort 1	0	1090	Mock	10000	0.109
D252	S005	Leuk Cohort 1	0	3172	Non-protected	10000	0.3172
D252	S021	Leuk Cohort 1	0	2968	Non-protected	10000	0.2968
D252	S002	Leuk Cohort 1	0	3314	Protected	10000	0.3314
D252	S039	Leuk Cohort 1	0	2084	Protected	10000	0.2084
D252	S045	Leuk Cohort 1	0	2637	Protected	10000	0.2637
D252	S060	Leuk Cohort 1	0	3872	Protected	10000	0.3872
D000	S049	Leuk Cohort 1	1	1380	Mock	10000	0.138
D000	S054	Leuk Cohort 1	1	2645	Mock	10000	0.2645
D000	S062	Leuk Cohort 1	1	1800	Mock	10000	0.18
D000	S005	Leuk Cohort 1	1	2454	Non-protected	10000	0.2454
D000	S021	Leuk Cohort 1	1	1813	Non-protected	10000	0.1813
D000	S033	Leuk Cohort 1	1	2617	Non-protected	10000	0.2617
D000	S061	Leuk Cohort 1	1	3362	Non-protected	10000	0.3362
D000	S071	Leuk Cohort 1	1	3457	Non-protected	10000	0.3457
D000	S002	Leuk Cohort 1	1	1474	Protected	10000	0.1474
D000	S039	Leuk Cohort 1	1	3083	Protected	10000	0.3083
D000	S045	Leuk Cohort 1	1	2575	Protected	10000	0.2575
D000	S060	Leuk Cohort 1	1	1986	Protected	10000	0.1986
D000	S078	Leuk Cohort 1	1	2425	Protected	10000	0.2425
D070	S054	Leuk Cohort 1	1	2265	Mock	10000	0.2265
D070	S062	Leuk Cohort 1	1	1484	Mock	10000	0.1484
D070	S005	Leuk Cohort 1	1	2559	Non-protected	10000	0.2559
D070	S021	Leuk Cohort 1	1	1516	Non-protected	10000	0.1516
D070	S033	Leuk Cohort 1	1	2886	Non-protected	10000	0.2886
D070	S002	Leuk Cohort 1	1	1624	Protected	10000	0.1624
D070	S045	Leuk Cohort 1	1	3005	Protected	10000	0.3005
D146	S049	Leuk Cohort 1	1	1457	Mock	10000	0.1457
D146	S054	Leuk Cohort 1	1	2250	Mock	10000	0.225
D146	S005	Leuk Cohort 1	1	2461	Non-protected	10000	0.2461
D146	S021	Leuk Cohort 1	1	1997	Non-protected	10000	0.1997
D146	S033	Leuk Cohort 1	1	3493	Non-protected	10000	0.3493
D146	S061	Leuk Cohort 1	1	2825	Non-protected	10000	0.2825
D146	S002	Leuk Cohort 1	1	1424	Protected	10000	0.1424
D146	S039	Leuk Cohort 1	1	3678	Protected	10000	0.3678
D146	S045	Leuk Cohort 1	1	3020	Protected	10000	0.302
D146	S060	Leuk Cohort 1	1	2121	Protected	10000	0.2121
D146	S078	Leuk Cohort 1	1	2296	Protected	10000	0.2296
D252	S054	Leuk Cohort 1	1	2304	Mock	10000	0.2304
D252	S005	Leuk Cohort 1	1	2218	Non-protected	10000	0.2218
D252	S021	Leuk Cohort 1	1	1100	Non-protected	10000	0.11
D252	S002	Leuk Cohort 1	1	1817	Protected	10000	0.1817
D252	S039	Leuk Cohort 1	1	3042	Protected	10000	0.3042
D252	S045	Leuk Cohort 1	1	2794	Protected	10000	0.2794
D252	S060	Leuk Cohort 1	1	2277	Protected	10000	0.2277
D000	S049	Leuk Cohort 1	2	1026	Mock	10000	0.1026
D000	S054	Leuk Cohort 1	2	1707	Mock	10000	0.1707
D000	S062	Leuk Cohort 1	2	1972	Mock	10000	0.1972
D000	S005	Leuk Cohort 1	2	1435	Non-protected	10000	0.1435
D000	S021	Leuk Cohort 1	2	1344	Non-protected	10000	0.1344
D000	S033	Leuk Cohort 1	2	1422	Non-protected	10000	0.1422
D000	S061	Leuk Cohort 1	2	1420	Non-protected	10000	0.142
D000	S071	Leuk Cohort 1	2	2483	Non-protected	10000	0.2483
D000	S002	Leuk Cohort 1	2	1514	Protected	10000	0.1514
D000	S039	Leuk Cohort 1	2	2345	Protected	10000	0.2345
D000	S045	Leuk Cohort 1	2	977	Protected	10000	0.0977
D000	S060	Leuk Cohort 1	2	1106	Protected	10000	0.1106
D000	S078	Leuk Cohort 1	2	2015	Protected	10000	0.2015
D070	S054	Leuk Cohort 1	2	2142	Mock	10000	0.2142
D070	S062	Leuk Cohort 1	2	1940	Mock	10000	0.194
D070	S005	Leuk Cohort 1	2	1944	Non-protected	10000	0.1944
D070	S021	Leuk Cohort 1	2	1183	Non-protected	10000	0.1183
D070	S033	Leuk Cohort 1	2	1126	Non-protected	10000	0.1126
D070	S002	Leuk Cohort 1	2	1915	Protected	10000	0.1915
D070	S045	Leuk Cohort 1	2	771	Protected	10000	0.0771
D146	S049	Leuk Cohort 1	2	1324	Mock	10000	0.1324
D146	S054	Leuk Cohort 1	2	1894	Mock	10000	0.1894
D146	S005	Leuk Cohort 1	2	917	Non-protected	10000	0.0917
D146	S021	Leuk Cohort 1	2	1554	Non-protected	10000	0.1554
D146	S033	Leuk Cohort 1	2	1657	Non-protected	10000	0.1657
D146	S061	Leuk Cohort 1	2	1427	Non-protected	10000	0.1427
D146	S002	Leuk Cohort 1	2	2203	Protected	10000	0.2203
D146	S039	Leuk Cohort 1	2	2033	Protected	10000	0.2033
D146	S045	Leuk Cohort 1	2	826	Protected	10000	0.0826
D146	S060	Leuk Cohort 1	2	1341	Protected	10000	0.1341
D146	S078	Leuk Cohort 1	2	1750	Protected	10000	0.175
D252	S054	Leuk Cohort 1	2	1948	Mock	10000	0.1948
D252	S005	Leuk Cohort 1	2	1605	Non-protected	10000	0.1605
D252	S021	Leuk Cohort 1	2	1757	Non-protected	10000	0.1757
D252	S002	Leuk Cohort 1	2	2324	Protected	10000	0.2324
D252	S039	Leuk Cohort 1	2	1894	Protected	10000	0.1894
D252	S045	Leuk Cohort 1	2	985	Protected	10000	0.0985
D252	S060	Leuk Cohort 1	2	1054	Protected	10000	0.1054
D000	S049	Leuk Cohort 1	3	2115	Mock	10000	0.2115
D000	S054	Leuk Cohort 1	3	1507	Mock	10000	0.1507
D000	S062	Leuk Cohort 1	3	1171	Mock	10000	0.1171
D000	S005	Leuk Cohort 1	3	1358	Non-protected	10000	0.1358
D000	S021	Leuk Cohort 1	3	1419	Non-protected	10000	0.1419
D000	S033	Leuk Cohort 1	3	1673	Non-protected	10000	0.1673
D000	S061	Leuk Cohort 1	3	976	Non-protected	10000	0.0976
D000	S071	Leuk Cohort 1	3	820	Non-protected	10000	0.082
D000	S002	Leuk Cohort 1	3	2243	Protected	10000	0.2243
D000	S039	Leuk Cohort 1	3	477	Protected	10000	0.0477
D000	S045	Leuk Cohort 1	3	1822	Protected	10000	0.1822
D000	S060	Leuk Cohort 1	3	1309	Protected	10000	0.1309
D000	S078	Leuk Cohort 1	3	1710	Protected	10000	0.171
D070	S054	Leuk Cohort 1	3	1385	Mock	10000	0.1385
D070	S062	Leuk Cohort 1	3	1252	Mock	10000	0.1252
D070	S005	Leuk Cohort 1	3	954	Non-protected	10000	0.0954
D070	S021	Leuk Cohort 1	3	1923	Non-protected	10000	0.1923
D070	S033	Leuk Cohort 1	3	1737	Non-protected	10000	0.1737
D070	S002	Leuk Cohort 1	3	2057	Protected	10000	0.2057
D070	S045	Leuk Cohort 1	3	1586	Protected	10000	0.1586
D146	S049	Leuk Cohort 1	3	2022	Mock	10000	0.2022
D146	S054	Leuk Cohort 1	3	1321	Mock	10000	0.1321
D146	S005	Leuk Cohort 1	3	1423	Non-protected	10000	0.1423
D146	S021	Leuk Cohort 1	3	1639	Non-protected	10000	0.1639
D146	S033	Leuk Cohort 1	3	1276	Non-protected	10000	0.1276
D146	S061	Leuk Cohort 1	3	1305	Non-protected	10000	0.1305
D146	S002	Leuk Cohort 1	3	1967	Protected	10000	0.1967
D146	S039	Leuk Cohort 1	3	472	Protected	10000	0.0472
D146	S045	Leuk Cohort 1	3	1671	Protected	10000	0.1671
D146	S060	Leuk Cohort 1	3	1237	Protected	10000	0.1237
D146	S078	Leuk Cohort 1	3	1742	Protected	10000	0.1742
D252	S054	Leuk Cohort 1	3	1162	Mock	10000	0.1162
D252	S005	Leuk Cohort 1	3	1428	Non-protected	10000	0.1428
D252	S021	Leuk Cohort 1	3	1565	Non-protected	10000	0.1565
D252	S002	Leuk Cohort 1	3	1380	Protected	10000	0.138
D252	S039	Leuk Cohort 1	3	670	Protected	10000	0.067
D252	S045	Leuk Cohort 1	3	1715	Protected	10000	0.1715
D252	S060	Leuk Cohort 1	3	1213	Protected	10000	0.1213
D000	S049	Leuk Cohort 1	4	199	Mock	10000	0.0199
D000	S054	Leuk Cohort 1	4	1494	Mock	10000	0.1494
D000	S062	Leuk Cohort 1	4	1576	Mock	10000	0.1576
D000	S005	Leuk Cohort 1	4	452	Non-protected	10000	0.0452
D000	S021	Leuk Cohort 1	4	692	Non-protected	10000	0.0692
D000	S033	Leuk Cohort 1	4	495	Non-protected	10000	0.0495
D000	S061	Leuk Cohort 1	4	603	Non-protected	10000	0.0603
D000	S071	Leuk Cohort 1	4	232	Non-protected	10000	0.0232
D000	S002	Leuk Cohort 1	4	278	Protected	10000	0.0278
D000	S039	Leuk Cohort 1	4	767	Protected	10000	0.0767
D000	S045	Leuk Cohort 1	4	752	Protected	10000	0.0752
D000	S060	Leuk Cohort 1	4	403	Protected	10000	0.0403
D000	S078	Leuk Cohort 1	4	121	Protected	10000	0.0121
D070	S054	Leuk Cohort 1	4	1842	Mock	10000	0.1842
D070	S062	Leuk Cohort 1	4	1875	Mock	10000	0.1875
D070	S005	Leuk Cohort 1	4	1249	Non-protected	10000	0.1249
D070	S021	Leuk Cohort 1	4	589	Non-protected	10000	0.0589
D070	S033	Leuk Cohort 1	4	500	Non-protected	10000	0.05
D070	S002	Leuk Cohort 1	4	357	Protected	10000	0.0357
D070	S045	Leuk Cohort 1	4	754	Protected	10000	0.0754
D146	S049	Leuk Cohort 1	4	326	Mock	10000	0.0326
D146	S054	Leuk Cohort 1	4	1699	Mock	10000	0.1699
D146	S005	Leuk Cohort 1	4	375	Non-protected	10000	0.0375
D146	S021	Leuk Cohort 1	4	720	Non-protected	10000	0.072
D146	S033	Leuk Cohort 1	4	623	Non-protected	10000	0.0623
D146	S061	Leuk Cohort 1	4	617	Non-protected	10000	0.0617
D146	S002	Leuk Cohort 1	4	552	Protected	10000	0.0552
D146	S039	Leuk Cohort 1	4	884	Protected	10000	0.0884
D146	S045	Leuk Cohort 1	4	669	Protected	10000	0.0669
D146	S060	Leuk Cohort 1	4	454	Protected	10000	0.0454
D146	S078	Leuk Cohort 1	4	121	Protected	10000	0.0121
D252	S054	Leuk Cohort 1	4	2092	Mock	10000	0.2092
D252	S005	Leuk Cohort 1	4	725	Non-protected	10000	0.0725
D252	S021	Leuk Cohort 1	4	919	Non-protected	10000	0.0919
D252	S002	Leuk Cohort 1	4	505	Protected	10000	0.0505
D252	S039	Leuk Cohort 1	4	848	Protected	10000	0.0848
D252	S045	Leuk Cohort 1	4	753	Protected	10000	0.0753
D252	S060	Leuk Cohort 1	4	388	Protected	10000	0.0388
D000	S049	Leuk Cohort 1	5	340	Mock	10000	0.034
D000	S054	Leuk Cohort 1	5	584	Mock	10000	0.0584
D000	S062	Leuk Cohort 1	5	235	Mock	10000	0.0235
D000	S005	Leuk Cohort 1	5	419	Non-protected	10000	0.0419
D000	S021	Leuk Cohort 1	5	557	Non-protected	10000	0.0557
D000	S033	Leuk Cohort 1	5	1124	Non-protected	10000	0.1124
D000	S061	Leuk Cohort 1	5	425	Non-protected	10000	0.0425
D000	S071	Leuk Cohort 1	5	952	Non-protected	10000	0.0952
D000	S002	Leuk Cohort 1	5	267	Protected	10000	0.0267
D000	S039	Leuk Cohort 1	5	692	Protected	10000	0.0692
D000	S045	Leuk Cohort 1	5	839	Protected	10000	0.0839
D000	S060	Leuk Cohort 1	5	744	Protected	10000	0.0744
D000	S078	Leuk Cohort 1	5	508	Protected	10000	0.0508
D070	S054	Leuk Cohort 1	5	158	Mock	10000	0.0158
D070	S062	Leuk Cohort 1	5	76	Mock	10000	0.0076
D070	S005	Leuk Cohort 1	5	263	Non-protected	10000	0.0263
D070	S021	Leuk Cohort 1	5	238	Non-protected	10000	0.0238
D070	S033	Leuk Cohort 1	5	433	Non-protected	10000	0.0433
D070	S002	Leuk Cohort 1	5	133	Protected	10000	0.0133
D070	S045	Leuk Cohort 1	5	283	Protected	10000	0.0283
D146	S049	Leuk Cohort 1	5	375	Mock	10000	0.0375
D146	S054	Leuk Cohort 1	5	625	Mock	10000	0.0625
D146	S005	Leuk Cohort 1	5	249	Non-protected	10000	0.0249
D146	S021	Leuk Cohort 1	5	486	Non-protected	10000	0.0486
D146	S033	Leuk Cohort 1	5	696	Non-protected	10000	0.0696
D146	S061	Leuk Cohort 1	5	315	Non-protected	10000	0.0315
D146	S002	Leuk Cohort 1	5	143	Protected	10000	0.0143
D146	S039	Leuk Cohort 1	5	409	Protected	10000	0.0409
D146	S045	Leuk Cohort 1	5	648	Protected	10000	0.0648
D146	S060	Leuk Cohort 1	5	664	Protected	10000	0.0664
D146	S078	Leuk Cohort 1	5	759	Protected	10000	0.0759
D252	S054	Leuk Cohort 1	5	658	Mock	10000	0.0658
D252	S005	Leuk Cohort 1	5	296	Non-protected	10000	0.0296
D252	S021	Leuk Cohort 1	5	1161	Non-protected	10000	0.1161
D252	S002	Leuk Cohort 1	5	166	Protected	10000	0.0166
D252	S039	Leuk Cohort 1	5	507	Protected	10000	0.0507
D252	S045	Leuk Cohort 1	5	507	Protected	10000	0.0507
D252	S060	Leuk Cohort 1	5	504	Protected	10000	0.0504
D000	S049	Leuk Cohort 1	6	400	Mock	10000	0.04
D000	S054	Leuk Cohort 1	6	359	Mock	10000	0.0359
D000	S062	Leuk Cohort 1	6	316	Mock	10000	0.0316
D000	S005	Leuk Cohort 1	6	214	Non-protected	10000	0.0214
D000	S021	Leuk Cohort 1	6	488	Non-protected	10000	0.0488
D000	S033	Leuk Cohort 1	6	542	Non-protected	10000	0.0542
D000	S061	Leuk Cohort 1	6	551	Non-protected	10000	0.0551
D000	S071	Leuk Cohort 1	6	736	Non-protected	10000	0.0736
D000	S002	Leuk Cohort 1	6	377	Protected	10000	0.0377
D000	S039	Leuk Cohort 1	6	525	Protected	10000	0.0525
D000	S045	Leuk Cohort 1	6	340	Protected	10000	0.034
D000	S060	Leuk Cohort 1	6	354	Protected	10000	0.0354
D000	S078	Leuk Cohort 1	6	503	Protected	10000	0.0503
D070	S054	Leuk Cohort 1	6	344	Mock	10000	0.0344
D070	S062	Leuk Cohort 1	6	310	Mock	10000	0.031
D070	S005	Leuk Cohort 1	6	196	Non-protected	10000	0.0196
D070	S021	Leuk Cohort 1	6	302	Non-protected	10000	0.0302
D070	S033	Leuk Cohort 1	6	524	Non-protected	10000	0.0524
D070	S002	Leuk Cohort 1	6	364	Protected	10000	0.0364
D070	S045	Leuk Cohort 1	6	509	Protected	10000	0.0509
D146	S049	Leuk Cohort 1	6	384	Mock	10000	0.0384
D146	S054	Leuk Cohort 1	6	347	Mock	10000	0.0347
D146	S005	Leuk Cohort 1	6	248	Non-protected	10000	0.0248
D146	S021	Leuk Cohort 1	6	292	Non-protected	10000	0.0292
D146	S033	Leuk Cohort 1	6	401	Non-protected	10000	0.0401
D146	S061	Leuk Cohort 1	6	448	Non-protected	10000	0.0448
D146	S002	Leuk Cohort 1	6	261	Protected	10000	0.0261
D146	S039	Leuk Cohort 1	6	509	Protected	10000	0.0509
D146	S045	Leuk Cohort 1	6	367	Protected	10000	0.0367
D146	S060	Leuk Cohort 1	6	409	Protected	10000	0.0409
D146	S078	Leuk Cohort 1	6	500	Protected	10000	0.05
D252	S054	Leuk Cohort 1	6	271	Mock	10000	0.0271
D252	S005	Leuk Cohort 1	6	241	Non-protected	10000	0.0241
D252	S021	Leuk Cohort 1	6	293	Non-protected	10000	0.0293
D252	S002	Leuk Cohort 1	6	263	Protected	10000	0.0263
D252	S039	Leuk Cohort 1	6	507	Protected	10000	0.0507
D252	S045	Leuk Cohort 1	6	351	Protected	10000	0.0351
D252	S060	Leuk Cohort 1	6	274	Protected	10000	0.0274
D000	S049	Leuk Cohort 1	7	206	Mock	10000	0.0206
D000	S054	Leuk Cohort 1	7	386	Mock	10000	0.0386
D000	S062	Leuk Cohort 1	7	206	Mock	10000	0.0206
D000	S005	Leuk Cohort 1	7	519	Non-protected	10000	0.0519
D000	S021	Leuk Cohort 1	7	288	Non-protected	10000	0.0288
D000	S033	Leuk Cohort 1	7	196	Non-protected	10000	0.0196
D000	S061	Leuk Cohort 1	7	302	Non-protected	10000	0.0302
D000	S071	Leuk Cohort 1	7	261	Non-protected	10000	0.0261
D000	S002	Leuk Cohort 1	7	219	Protected	10000	0.0219
D000	S039	Leuk Cohort 1	7	196	Protected	10000	0.0196
D000	S045	Leuk Cohort 1	7	210	Protected	10000	0.021
D000	S060	Leuk Cohort 1	7	184	Protected	10000	0.0184
D000	S078	Leuk Cohort 1	7	200	Protected	10000	0.02
D070	S054	Leuk Cohort 1	7	403	Mock	10000	0.0403
D070	S062	Leuk Cohort 1	7	210	Mock	10000	0.021
D070	S005	Leuk Cohort 1	7	287	Non-protected	10000	0.0287
D070	S021	Leuk Cohort 1	7	254	Non-protected	10000	0.0254
D070	S033	Leuk Cohort 1	7	383	Non-protected	10000	0.0383
D070	S002	Leuk Cohort 1	7	211	Protected	10000	0.0211
D070	S045	Leuk Cohort 1	7	161	Protected	10000	0.0161
D146	S049	Leuk Cohort 1	7	197	Mock	10000	0.0197
D146	S054	Leuk Cohort 1	7	844	Mock	10000	0.0844
D146	S005	Leuk Cohort 1	7	322	Non-protected	10000	0.0322
D146	S021	Leuk Cohort 1	7	352	Non-protected	10000	0.0352
D146	S033	Leuk Cohort 1	7	263	Non-protected	10000	0.0263
D146	S061	Leuk Cohort 1	7	273	Non-protected	10000	0.0273
D146	S002	Leuk Cohort 1	7	277	Protected	10000	0.0277
D146	S039	Leuk Cohort 1	7	392	Protected	10000	0.0392
D146	S045	Leuk Cohort 1	7	227	Protected	10000	0.0227
D146	S060	Leuk Cohort 1	7	189	Protected	10000	0.0189
D146	S078	Leuk Cohort 1	7	191	Protected	10000	0.0191
D252	S054	Leuk Cohort 1	7	475	Mock	10000	0.0475
D252	S005	Leuk Cohort 1	7	315	Non-protected	10000	0.0315
D252	S021	Leuk Cohort 1	7	237	Non-protected	10000	0.0237
D252	S002	Leuk Cohort 1	7	231	Protected	10000	0.0231
D252	S039	Leuk Cohort 1	7	448	Protected	10000	0.0448
D252	S045	Leuk Cohort 1	7	258	Protected	10000	0.0258
D252	S060	Leuk Cohort 1	7	418	Protected	10000	0.0418

## Sheet: Invariant T
DAY	PID	Batch	clust	nCells	status	totalCells	cellFraction
D000	S049	Leuk Cohort 1	0	2141	Mock	10000	0.2141
D000	S054	Leuk Cohort 1	0	2721	Mock	10000	0.2721
D000	S062	Leuk Cohort 1	0	2365	Mock	10000	0.2365
D000	S005	Leuk Cohort 1	0	2645	Non-protected	10000	0.2645
D000	S021	Leuk Cohort 1	0	2157	Non-protected	10000	0.2157
D000	S033	Leuk Cohort 1	0	3911	Non-protected	10000	0.3911
D000	S061	Leuk Cohort 1	0	3189	Non-protected	10000	0.3189
D000	S071	Leuk Cohort 1	0	3512	Non-protected	10000	0.3512
D000	S002	Leuk Cohort 1	0	1850	Protected	10000	0.185
D000	S039	Leuk Cohort 1	0	3746	Protected	10000	0.3746
D000	S045	Leuk Cohort 1	0	3777	Protected	10000	0.3777
D000	S060	Leuk Cohort 1	0	2463	Protected	10000	0.2463
D000	S078	Leuk Cohort 1	0	3094	Protected	10000	0.3094
D070	S054	Leuk Cohort 1	0	2126	Mock	10000	0.2126
D070	S062	Leuk Cohort 1	0	1883	Mock	10000	0.1883
D070	S005	Leuk Cohort 1	0	2399	Non-protected	10000	0.2399
D070	S021	Leuk Cohort 1	0	1769	Non-protected	10000	0.1769
D070	S033	Leuk Cohort 1	0	3661	Non-protected	10000	0.3661
D070	S002	Leuk Cohort 1	0	1802	Protected	10000	0.1802
D070	S045	Leuk Cohort 1	0	3417	Protected	10000	0.3417
D146	S049	Leuk Cohort 1	0	2193	Mock	10000	0.2193
D146	S054	Leuk Cohort 1	0	2467	Mock	10000	0.2467
D146	S005	Leuk Cohort 1	0	2797	Non-protected	10000	0.2797
D146	S021	Leuk Cohort 1	0	1716	Non-protected	10000	0.1716
D146	S033	Leuk Cohort 1	0	3646	Non-protected	10000	0.3646
D146	S061	Leuk Cohort 1	0	2998	Non-protected	10000	0.2998
D146	S002	Leuk Cohort 1	0	1594	Protected	10000	0.1594
D146	S039	Leuk Cohort 1	0	4081	Protected	10000	0.4081
D146	S045	Leuk Cohort 1	0	3585	Protected	10000	0.3585
D146	S060	Leuk Cohort 1	0	2682	Protected	10000	0.2682
D146	S078	Leuk Cohort 1	0	3087	Protected	10000	0.3087
D252	S054	Leuk Cohort 1	0	2393	Mock	10000	0.2393
D252	S005	Leuk Cohort 1	0	2441	Non-protected	10000	0.2441
D252	S021	Leuk Cohort 1	0	2522	Non-protected	10000	0.2522
D252	S002	Leuk Cohort 1	0	1829	Protected	10000	0.1829
D252	S039	Leuk Cohort 1	0	3594	Protected	10000	0.3594
D252	S045	Leuk Cohort 1	0	3420	Protected	10000	0.342
D252	S060	Leuk Cohort 1	0	2478	Protected	9999	0.247825
D252	S078	Leuk Cohort 1	0	3110	Protected	10000	0.311
D000	S049	Leuk Cohort 1	1	3376	Mock	10000	0.3376
D000	S054	Leuk Cohort 1	1	1319	Mock	10000	0.1319
D000	S062	Leuk Cohort 1	1	1972	Mock	10000	0.1972
D000	S005	Leuk Cohort 1	1	2543	Non-protected	10000	0.2543
D000	S021	Leuk Cohort 1	1	2756	Non-protected	10000	0.2756
D000	S033	Leuk Cohort 1	1	1247	Non-protected	10000	0.1247
D000	S061	Leuk Cohort 1	1	1694	Non-protected	10000	0.1694
D000	S071	Leuk Cohort 1	1	1064	Non-protected	10000	0.1064
D000	S002	Leuk Cohort 1	1	2651	Protected	10000	0.2651
D000	S039	Leuk Cohort 1	1	1562	Protected	10000	0.1562
D000	S045	Leuk Cohort 1	1	1956	Protected	10000	0.1956
D000	S060	Leuk Cohort 1	1	3535	Protected	10000	0.3535
D000	S078	Leuk Cohort 1	1	1969	Protected	10000	0.1969
D070	S054	Leuk Cohort 1	1	1373	Mock	10000	0.1373
D070	S062	Leuk Cohort 1	1	2178	Mock	10000	0.2178
D070	S005	Leuk Cohort 1	1	1825	Non-protected	10000	0.1825
D070	S021	Leuk Cohort 1	1	3236	Non-protected	10000	0.3236
D070	S033	Leuk Cohort 1	1	1396	Non-protected	10000	0.1396
D070	S002	Leuk Cohort 1	1	2617	Protected	10000	0.2617
D070	S045	Leuk Cohort 1	1	2426	Protected	10000	0.2426
D146	S049	Leuk Cohort 1	1	3167	Mock	10000	0.3167
D146	S054	Leuk Cohort 1	1	1194	Mock	10000	0.1194
D146	S005	Leuk Cohort 1	1	2802	Non-protected	10000	0.2802
D146	S021	Leuk Cohort 1	1	1816	Non-protected	10000	0.1816
D146	S033	Leuk Cohort 1	1	1052	Non-protected	10000	0.1052
D146	S061	Leuk Cohort 1	1	1957	Non-protected	10000	0.1957
D146	S002	Leuk Cohort 1	1	2203	Protected	10000	0.2203
D146	S039	Leuk Cohort 1	1	1373	Protected	10000	0.1373
D146	S045	Leuk Cohort 1	1	2236	Protected	10000	0.2236
D146	S060	Leuk Cohort 1	1	3200	Protected	10000	0.32
D146	S078	Leuk Cohort 1	1	2212	Protected	10000	0.2212
D252	S054	Leuk Cohort 1	1	1172	Mock	10000	0.1172
D252	S005	Leuk Cohort 1	1	2672	Non-protected	10000	0.2672
D252	S021	Leuk Cohort 1	1	1751	Non-protected	10000	0.1751
D252	S002	Leuk Cohort 1	1	2393	Protected	10000	0.2393
D252	S039	Leuk Cohort 1	1	1982	Protected	10000	0.1982
D252	S045	Leuk Cohort 1	1	2170	Protected	10000	0.217
D252	S060	Leuk Cohort 1	1	3403	Protected	9999	0.340334
D252	S078	Leuk Cohort 1	1	2035	Protected	10000	0.2035
D000	S049	Leuk Cohort 1	2	2157	Mock	10000	0.2157
D000	S054	Leuk Cohort 1	2	1898	Mock	10000	0.1898
D000	S062	Leuk Cohort 1	2	2497	Mock	10000	0.2497
D000	S005	Leuk Cohort 1	2	1935	Non-protected	10000	0.1935
D000	S021	Leuk Cohort 1	2	1729	Non-protected	10000	0.1729
D000	S033	Leuk Cohort 1	2	2141	Non-protected	10000	0.2141
D000	S061	Leuk Cohort 1	2	1167	Non-protected	10000	0.1167
D000	S071	Leuk Cohort 1	2	1001	Non-protected	10000	0.1001
D000	S002	Leuk Cohort 1	2	2733	Protected	10000	0.2733
D000	S039	Leuk Cohort 1	2	1267	Protected	10000	0.1267
D000	S045	Leuk Cohort 1	2	2110	Protected	10000	0.211
D000	S060	Leuk Cohort 1	2	1652	Protected	10000	0.1652
D000	S078	Leuk Cohort 1	2	2065	Protected	10000	0.2065
D070	S054	Leuk Cohort 1	2	1793	Mock	10000	0.1793
D070	S062	Leuk Cohort 1	2	2477	Mock	10000	0.2477
D070	S005	Leuk Cohort 1	2	1529	Non-protected	10000	0.1529
D070	S021	Leuk Cohort 1	2	2061	Non-protected	10000	0.2061
D070	S033	Leuk Cohort 1	2	2141	Non-protected	10000	0.2141
D070	S002	Leuk Cohort 1	2	2640	Protected	10000	0.264
D070	S045	Leuk Cohort 1	2	1727	Protected	10000	0.1727
D146	S049	Leuk Cohort 1	2	2164	Mock	10000	0.2164
D146	S054	Leuk Cohort 1	2	1793	Mock	10000	0.1793
D146	S005	Leuk Cohort 1	2	1379	Non-protected	10000	0.1379
D146	S021	Leuk Cohort 1	2	1557	Non-protected	10000	0.1557
D146	S033	Leuk Cohort 1	2	2098	Non-protected	10000	0.2098
D146	S061	Leuk Cohort 1	2	1390	Non-protected	10000	0.139
D146	S002	Leuk Cohort 1	2	2658	Protected	10000	0.2658
D146	S039	Leuk Cohort 1	2	1216	Protected	10000	0.1216
D146	S045	Leuk Cohort 1	2	2063	Protected	10000	0.2063
D146	S060	Leuk Cohort 1	2	1689	Protected	10000	0.1689
D146	S078	Leuk Cohort 1	2	2169	Protected	10000	0.2169
D252	S054	Leuk Cohort 1	2	1737	Mock	10000	0.1737
D252	S005	Leuk Cohort 1	2	1743	Non-protected	10000	0.1743
D252	S021	Leuk Cohort 1	2	1821	Non-protected	10000	0.1821
D252	S002	Leuk Cohort 1	2	2183	Protected	10000	0.2183
D252	S039	Leuk Cohort 1	2	1326	Protected	10000	0.1326
D252	S045	Leuk Cohort 1	2	2030	Protected	10000	0.203
D252	S060	Leuk Cohort 1	2	1462	Protected	9999	0.146215
D252	S078	Leuk Cohort 1	2	2466	Protected	10000	0.2466
D000	S049	Leuk Cohort 1	3	840	Mock	10000	0.084
D000	S054	Leuk Cohort 1	3	992	Mock	10000	0.0992
D000	S062	Leuk Cohort 1	3	735	Mock	10000	0.0735
D000	S005	Leuk Cohort 1	3	796	Non-protected	10000	0.0796
D000	S021	Leuk Cohort 1	3	1005	Non-protected	10000	0.1005
D000	S033	Leuk Cohort 1	3	786	Non-protected	10000	0.0786
D000	S061	Leuk Cohort 1	3	2121	Non-protected	10000	0.2121
D000	S071	Leuk Cohort 1	3	1342	Non-protected	10000	0.1342
D000	S002	Leuk Cohort 1	3	1368	Protected	10000	0.1368
D000	S039	Leuk Cohort 1	3	631	Protected	10000	0.0631
D000	S045	Leuk Cohort 1	3	387	Protected	10000	0.0387
D000	S060	Leuk Cohort 1	3	923	Protected	10000	0.0923
D000	S078	Leuk Cohort 1	3	941	Protected	10000	0.0941
D070	S054	Leuk Cohort 1	3	979	Mock	10000	0.0979
D070	S062	Leuk Cohort 1	3	940	Mock	10000	0.094
D070	S005	Leuk Cohort 1	3	1625	Non-protected	10000	0.1625
D070	S021	Leuk Cohort 1	3	985	Non-protected	10000	0.0985
D070	S033	Leuk Cohort 1	3	830	Non-protected	10000	0.083
D070	S002	Leuk Cohort 1	3	1360	Protected	10000	0.136
D070	S045	Leuk Cohort 1	3	407	Protected	10000	0.0407
D146	S049	Leuk Cohort 1	3	713	Mock	10000	0.0713
D146	S054	Leuk Cohort 1	3	732	Mock	10000	0.0732
D146	S005	Leuk Cohort 1	3	1063	Non-protected	10000	0.1063
D146	S021	Leuk Cohort 1	3	1096	Non-protected	10000	0.1096
D146	S033	Leuk Cohort 1	3	1093	Non-protected	10000	0.1093
D146	S061	Leuk Cohort 1	3	1839	Non-protected	10000	0.1839
D146	S002	Leuk Cohort 1	3	1756	Protected	10000	0.1756
D146	S039	Leuk Cohort 1	3	722	Protected	10000	0.0722
D146	S045	Leuk Cohort 1	3	465	Protected	10000	0.0465
D146	S060	Leuk Cohort 1	3	839	Protected	10000	0.0839
D146	S078	Leuk Cohort 1	3	932	Protected	10000	0.0932
D252	S054	Leuk Cohort 1	3	968	Mock	10000	0.0968
D252	S005	Leuk Cohort 1	3	847	Non-protected	10000	0.0847
D252	S021	Leuk Cohort 1	3	750	Non-protected	10000	0.075
D252	S002	Leuk Cohort 1	3	1568	Protected	10000	0.1568
D252	S039	Leuk Cohort 1	3	549	Protected	10000	0.0549
D252	S045	Leuk Cohort 1	3	592	Protected	10000	0.0592
D252	S060	Leuk Cohort 1	3	999	Protected	9999	0.09991
D252	S078	Leuk Cohort 1	3	893	Protected	10000	0.0893
D000	S049	Leuk Cohort 1	4	123	Mock	10000	0.0123
D000	S054	Leuk Cohort 1	4	1079	Mock	10000	0.1079
D000	S062	Leuk Cohort 1	4	877	Mock	10000	0.0877
D000	S005	Leuk Cohort 1	4	288	Non-protected	10000	0.0288
D000	S021	Leuk Cohort 1	4	277	Non-protected	10000	0.0277
D000	S033	Leuk Cohort 1	4	225	Non-protected	10000	0.0225
D000	S061	Leuk Cohort 1	4	315	Non-protected	10000	0.0315
D000	S071	Leuk Cohort 1	4	185	Non-protected	10000	0.0185
D000	S002	Leuk Cohort 1	4	106	Protected	10000	0.0106
D000	S039	Leuk Cohort 1	4	527	Protected	10000	0.0527
D000	S045	Leuk Cohort 1	4	607	Protected	10000	0.0607
D000	S060	Leuk Cohort 1	4	276	Protected	10000	0.0276
D000	S078	Leuk Cohort 1	4	49	Protected	10000	0.0049
D070	S054	Leuk Cohort 1	4	1059	Mock	10000	0.1059
D070	S062	Leuk Cohort 1	4	977	Mock	10000	0.0977
D070	S005	Leuk Cohort 1	4	921	Non-protected	10000	0.0921
D070	S021	Leuk Cohort 1	4	257	Non-protected	10000	0.0257
D070	S033	Leuk Cohort 1	4	246	Non-protected	10000	0.0246
D070	S002	Leuk Cohort 1	4	72	Protected	10000	0.0072
D070	S045	Leuk Cohort 1	4	554	Protected	10000	0.0554
D146	S049	Leuk Cohort 1	4	191	Mock	10000	0.0191
D146	S054	Leuk Cohort 1	4	1467	Mock	10000	0.1467
D146	S005	Leuk Cohort 1	4	214	Non-protected	10000	0.0214
D146	S021	Leuk Cohort 1	4	247	Non-protected	10000	0.0247
D146	S033	Leuk Cohort 1	4	285	Non-protected	10000	0.0285
D146	S061	Leuk Cohort 1	4	263	Non-protected	10000	0.0263
D146	S002	Leuk Cohort 1	4	103	Protected	10000	0.0103
D146	S039	Leuk Cohort 1	4	527	Protected	10000	0.0527
D146	S045	Leuk Cohort 1	4	529	Protected	10000	0.0529
D146	S060	Leuk Cohort 1	4	235	Protected	10000	0.0235
D146	S078	Leuk Cohort 1	4	64	Protected	10000	0.0064
D252	S054	Leuk Cohort 1	4	1652	Mock	10000	0.1652
D252	S005	Leuk Cohort 1	4	360	Non-protected	10000	0.036
D252	S021	Leuk Cohort 1	4	215	Non-protected	10000	0.0215
D252	S002	Leuk Cohort 1	4	151	Protected	10000	0.0151
D252	S039	Leuk Cohort 1	4	472	Protected	10000	0.0472
D252	S045	Leuk Cohort 1	4	609	Protected	10000	0.0609
D252	S060	Leuk Cohort 1	4	212	Protected	9999	0.0212021
D252	S078	Leuk Cohort 1	4	53	Protected	10000	0.0053
D000	S049	Leuk Cohort 1	5	416	Mock	10000	0.0416
D000	S054	Leuk Cohort 1	5	595	Mock	10000	0.0595
D000	S062	Leuk Cohort 1	5	283	Mock	10000	0.0283
D000	S005	Leuk Cohort 1	5	412	Non-protected	10000	0.0412
D000	S021	Leuk Cohort 1	5	323	Non-protected	10000	0.0323
D000	S033	Leuk Cohort 1	5	231	Non-protected	10000	0.0231
D000	S061	Leuk Cohort 1	5	397	Non-protected	10000	0.0397
D000	S071	Leuk Cohort 1	5	376	Non-protected	10000	0.0376
D000	S002	Leuk Cohort 1	5	397	Protected	10000	0.0397
D000	S039	Leuk Cohort 1	5	1113	Protected	10000	0.1113
D000	S045	Leuk Cohort 1	5	196	Protected	10000	0.0196
D000	S060	Leuk Cohort 1	5	195	Protected	10000	0.0195
D000	S078	Leuk Cohort 1	5	1185	Protected	10000	0.1185
D070	S054	Leuk Cohort 1	5	431	Mock	10000	0.0431
D070	S062	Leuk Cohort 1	5	268	Mock	10000	0.0268
D070	S005	Leuk Cohort 1	5	279	Non-protected	10000	0.0279
D070	S021	Leuk Cohort 1	5	118	Non-protected	10000	0.0118
D070	S033	Leuk Cohort 1	5	197	Non-protected	10000	0.0197
D070	S002	Leuk Cohort 1	5	422	Protected	10000	0.0422
D070	S045	Leuk Cohort 1	5	136	Protected	10000	0.0136
D146	S049	Leuk Cohort 1	5	571	Mock	10000	0.0571
D146	S054	Leuk Cohort 1	5	412	Mock	10000	0.0412
D146	S005	Leuk Cohort 1	5	312	Non-protected	10000	0.0312
D146	S021	Leuk Cohort 1	5	206	Non-protected	10000	0.0206
D146	S033	Leuk Cohort 1	5	205	Non-protected	10000	0.0205
D146	S061	Leuk Cohort 1	5	364	Non-protected	10000	0.0364
D146	S002	Leuk Cohort 1	5	363	Protected	10000	0.0363
D146	S039	Leuk Cohort 1	5	779	Protected	10000	0.0779
D146	S045	Leuk Cohort 1	5	147	Protected	10000	0.0147
D146	S060	Leuk Cohort 1	5	238	Protected	10000	0.0238
D146	S078	Leuk Cohort 1	5	671	Protected	10000	0.0671
D252	S054	Leuk Cohort 1	5	346	Mock	10000	0.0346
D252	S005	Leuk Cohort 1	5	471	Non-protected	10000	0.0471
D252	S021	Leuk Cohort 1	5	320	Non-protected	10000	0.032
D252	S002	Leuk Cohort 1	5	339	Protected	10000	0.0339
D252	S039	Leuk Cohort 1	5	864	Protected	10000	0.0864
D252	S045	Leuk Cohort 1	5	139	Protected	10000	0.0139
D252	S060	Leuk Cohort 1	5	136	Protected	9999	0.0136014
D252	S078	Leuk Cohort 1	5	505	Protected	10000	0.0505
D000	S049	Leuk Cohort 1	6	88	Mock	10000	0.0088
D000	S054	Leuk Cohort 1	6	551	Mock	10000	0.0551
D000	S062	Leuk Cohort 1	6	260	Mock	10000	0.026
D000	S005	Leuk Cohort 1	6	258	Non-protected	10000	0.0258
D000	S021	Leuk Cohort 1	6	251	Non-protected	10000	0.0251
D000	S033	Leuk Cohort 1	6	290	Non-protected	10000	0.029
D000	S061	Leuk Cohort 1	6	372	Non-protected	10000	0.0372
D000	S071	Leuk Cohort 1	6	112	Non-protected	10000	0.0112
D000	S002	Leuk Cohort 1	6	186	Protected	10000	0.0186
D000	S039	Leuk Cohort 1	6	117	Protected	10000	0.0117
D000	S045	Leuk Cohort 1	6	80	Protected	10000	0.008
D000	S060	Leuk Cohort 1	6	136	Protected	10000	0.0136
D000	S078	Leuk Cohort 1	6	49	Protected	10000	0.0049
D070	S054	Leuk Cohort 1	6	1214	Mock	10000	0.1214
D070	S062	Leuk Cohort 1	6	251	Mock	10000	0.0251
D070	S005	Leuk Cohort 1	6	538	Non-protected	10000	0.0538
D070	S021	Leuk Cohort 1	6	285	Non-protected	10000	0.0285
D070	S033	Leuk Cohort 1	6	254	Non-protected	10000	0.0254
D070	S002	Leuk Cohort 1	6	384	Protected	10000	0.0384
D070	S045	Leuk Cohort 1	6	62	Protected	10000	0.0062
D146	S049	Leuk Cohort 1	6	152	Mock	10000	0.0152
D146	S054	Leuk Cohort 1	6	732	Mock	10000	0.0732
D146	S005	Leuk Cohort 1	6	205	Non-protected	10000	0.0205
D146	S021	Leuk Cohort 1	6	347	Non-protected	10000	0.0347
D146	S033	Leuk Cohort 1	6	475	Non-protected	10000	0.0475
D146	S061	Leuk Cohort 1	6	554	Non-protected	10000	0.0554
D146	S002	Leuk Cohort 1	6	568	Protected	10000	0.0568
D146	S039	Leuk Cohort 1	6	261	Protected	10000	0.0261
D146	S045	Leuk Cohort 1	6	100	Protected	10000	0.01
D146	S060	Leuk Cohort 1	6	363	Protected	10000	0.0363
D146	S078	Leuk Cohort 1	6	97	Protected	10000	0.0097
D252	S054	Leuk Cohort 1	6	813	Mock	10000	0.0813
D252	S005	Leuk Cohort 1	6	701	Non-protected	10000	0.0701
D252	S021	Leuk Cohort 1	6	909	Non-protected	10000	0.0909
D252	S002	Leuk Cohort 1	6	623	Protected	10000	0.0623
D252	S039	Leuk Cohort 1	6	278	Protected	10000	0.0278
D252	S045	Leuk Cohort 1	6	95	Protected	10000	0.0095
D252	S060	Leuk Cohort 1	6	280	Protected	9999	0.0280028
D252	S078	Leuk Cohort 1	6	94	Protected	10000	0.0094
D000	S049	Leuk Cohort 1	7	376	Mock	10000	0.0376
D000	S054	Leuk Cohort 1	7	153	Mock	10000	0.0153
D000	S062	Leuk Cohort 1	7	82	Mock	10000	0.0082
D000	S005	Leuk Cohort 1	7	238	Non-protected	10000	0.0238
D000	S021	Leuk Cohort 1	7	596	Non-protected	10000	0.0596
D000	S033	Leuk Cohort 1	7	394	Non-protected	10000	0.0394
D000	S061	Leuk Cohort 1	7	217	Non-protected	10000	0.0217
D000	S071	Leuk Cohort 1	7	137	Non-protected	10000	0.0137
D000	S002	Leuk Cohort 1	7	201	Protected	10000	0.0201
D000	S039	Leuk Cohort 1	7	125	Protected	10000	0.0125
D000	S045	Leuk Cohort 1	7	196	Protected	10000	0.0196
D000	S060	Leuk Cohort 1	7	115	Protected	10000	0.0115
D000	S078	Leuk Cohort 1	7	102	Protected	10000	0.0102
D070	S054	Leuk Cohort 1	7	159	Mock	10000	0.0159
D070	S062	Leuk Cohort 1	7	82	Mock	10000	0.0082
D070	S005	Leuk Cohort 1	7	276	Non-protected	10000	0.0276
D070	S021	Leuk Cohort 1	7	646	Non-protected	10000	0.0646
D070	S033	Leuk Cohort 1	7	266	Non-protected	10000	0.0266
D070	S002	Leuk Cohort 1	7	221	Protected	10000	0.0221
D070	S045	Leuk Cohort 1	7	188	Protected	10000	0.0188
D146	S049	Leuk Cohort 1	7	243	Mock	10000	0.0243
D146	S054	Leuk Cohort 1	7	159	Mock	10000	0.0159
D146	S005	Leuk Cohort 1	7	473	Non-protected	10000	0.0473
D146	S021	Leuk Cohort 1	7	2011	Non-protected	10000	0.2011
D146	S033	Leuk Cohort 1	7	217	Non-protected	10000	0.0217
D146	S061	Leuk Cohort 1	7	195	Non-protected	10000	0.0195
D146	S002	Leuk Cohort 1	7	160	Protected	10000	0.016
D146	S039	Leuk Cohort 1	7	213	Protected	10000	0.0213
D146	S045	Leuk Cohort 1	7	235	Protected	10000	0.0235
D146	S060	Leuk Cohort 1	7	126	Protected	10000	0.0126
D146	S078	Leuk Cohort 1	7	108	Protected	10000	0.0108
D252	S054	Leuk Cohort 1	7	179	Mock	10000	0.0179
D252	S005	Leuk Cohort 1	7	184	Non-protected	10000	0.0184
D252	S021	Leuk Cohort 1	7	962	Non-protected	10000	0.0962
D252	S002	Leuk Cohort 1	7	325	Protected	10000	0.0325
D252	S039	Leuk Cohort 1	7	137	Protected	10000	0.0137
D252	S045	Leuk Cohort 1	7	232	Protected	10000	0.0232
D252	S060	Leuk Cohort 1	7	193	Protected	9999	0.0193019
D252	S078	Leuk Cohort 1	7	128	Protected	10000	0.0128
D000	S049	Leuk Cohort 1	8	70	Mock	10000	0.007
D000	S054	Leuk Cohort 1	8	154	Mock	10000	0.0154
D000	S062	Leuk Cohort 1	8	136	Mock	10000	0.0136
D000	S005	Leuk Cohort 1	8	259	Non-protected	10000	0.0259
D000	S021	Leuk Cohort 1	8	215	Non-protected	10000	0.0215
D000	S033	Leuk Cohort 1	8	139	Non-protected	10000	0.0139
D000	S061	Leuk Cohort 1	8	143	Non-protected	10000	0.0143
D000	S071	Leuk Cohort 1	8	375	Non-protected	10000	0.0375
D000	S002	Leuk Cohort 1	8	186	Protected	10000	0.0186
D000	S039	Leuk Cohort 1	8	365	Protected	10000	0.0365
D000	S045	Leuk Cohort 1	8	118	Protected	10000	0.0118
D000	S060	Leuk Cohort 1	8	104	Protected	10000	0.0104
D000	S078	Leuk Cohort 1	8	48	Protected	10000	0.0048
D070	S054	Leuk Cohort 1	8	228	Mock	10000	0.0228
D070	S062	Leuk Cohort 1	8	69	Mock	10000	0.0069
D070	S005	Leuk Cohort 1	8	110	Non-protected	10000	0.011
D070	S021	Leuk Cohort 1	8	39	Non-protected	10000	0.0039
D070	S033	Leuk Cohort 1	8	377	Non-protected	10000	0.0377
D070	S002	Leuk Cohort 1	8	108	Protected	10000	0.0108
D070	S045	Leuk Cohort 1	8	516	Protected	10000	0.0516
D146	S049	Leuk Cohort 1	8	63	Mock	10000	0.0063
D146	S054	Leuk Cohort 1	8	182	Mock	10000	0.0182
D146	S005	Leuk Cohort 1	8	353	Non-protected	10000	0.0353
D146	S021	Leuk Cohort 1	8	289	Non-protected	10000	0.0289
D146	S033	Leuk Cohort 1	8	126	Non-protected	10000	0.0126
D146	S061	Leuk Cohort 1	8	92	Non-protected	10000	0.0092
D146	S002	Leuk Cohort 1	8	183	Protected	10000	0.0183
D146	S039	Leuk Cohort 1	8	145	Protected	10000	0.0145
D146	S045	Leuk Cohort 1	8	100	Protected	10000	0.01
D146	S060	Leuk Cohort 1	8	86	Protected	10000	0.0086
D146	S078	Leuk Cohort 1	8	125	Protected	10000	0.0125
D252	S054	Leuk Cohort 1	8	190	Mock	10000	0.019
D252	S005	Leuk Cohort 1	8	119	Non-protected	10000	0.0119
D252	S021	Leuk Cohort 1	8	210	Non-protected	10000	0.021
D252	S002	Leuk Cohort 1	8	204	Protected	10000	0.0204
D252	S039	Leuk Cohort 1	8	99	Protected	10000	0.0099
D252	S045	Leuk Cohort 1	8	80	Protected	10000	0.008
D252	S060	Leuk Cohort 1	8	145	Protected	9999	0.0145015
D252	S078	Leuk Cohort 1	8	53	Protected	10000	0.0053
D000	S049	Leuk Cohort 1	9	47	Mock	10000	0.0047
D000	S054	Leuk Cohort 1	9	149	Mock	10000	0.0149
D000	S062	Leuk Cohort 1	9	275	Mock	10000	0.0275
D000	S005	Leuk Cohort 1	9	90	Non-protected	10000	0.009
D000	S021	Leuk Cohort 1	9	212	Non-protected	10000	0.0212
D000	S033	Leuk Cohort 1	9	191	Non-protected	10000	0.0191
D000	S061	Leuk Cohort 1	9	65	Non-protected	10000	0.0065
D000	S071	Leuk Cohort 1	9	125	Non-protected	10000	0.0125
D000	S002	Leuk Cohort 1	9	55	Protected	10000	0.0055
D000	S039	Leuk Cohort 1	9	238	Protected	10000	0.0238
D000	S045	Leuk Cohort 1	9	208	Protected	10000	0.0208
D000	S060	Leuk Cohort 1	9	104	Protected	10000	0.0104
D000	S078	Leuk Cohort 1	9	121	Protected	10000	0.0121
D070	S054	Leuk Cohort 1	9	171	Mock	10000	0.0171
D070	S062	Leuk Cohort 1	9	245	Mock	10000	0.0245
D070	S005	Leuk Cohort 1	9	132	Non-protected	10000	0.0132
D070	S021	Leuk Cohort 1	9	182	Non-protected	10000	0.0182
D070	S033	Leuk Cohort 1	9	129	Non-protected	10000	0.0129
D070	S002	Leuk Cohort 1	9	69	Protected	10000	0.0069
D070	S045	Leuk Cohort 1	9	204	Protected	10000	0.0204
D146	S049	Leuk Cohort 1	9	45	Mock	10000	0.0045
D146	S054	Leuk Cohort 1	9	151	Mock	10000	0.0151
D146	S005	Leuk Cohort 1	9	76	Non-protected	10000	0.0076
D146	S021	Leuk Cohort 1	9	226	Non-protected	10000	0.0226
D146	S033	Leuk Cohort 1	9	258	Non-protected	10000	0.0258
D146	S061	Leuk Cohort 1	9	75	Non-protected	10000	0.0075
D146	S002	Leuk Cohort 1	9	65	Protected	10000	0.0065
D146	S039	Leuk Cohort 1	9	239	Protected	10000	0.0239
D146	S045	Leuk Cohort 1	9	184	Protected	10000	0.0184
D146	S060	Leuk Cohort 1	9	113	Protected	10000	0.0113
D146	S078	Leuk Cohort 1	9	130	Protected	10000	0.013
D252	S054	Leuk Cohort 1	9	151	Mock	10000	0.0151
D252	S005	Leuk Cohort 1	9	95	Non-protected	10000	0.0095
D252	S021	Leuk Cohort 1	9	176	Non-protected	10000	0.0176
D252	S002	Leuk Cohort 1	9	88	Protected	10000	0.0088
D252	S039	Leuk Cohort 1	9	195	Protected	10000	0.0195
D252	S045	Leuk Cohort 1	9	222	Protected	10000	0.0222
D252	S060	Leuk Cohort 1	9	92	Protected	9999	0.00920092
D252	S078	Leuk Cohort 1	9	145	Protected	10000	0.0145
D000	S049	Leuk Cohort 1	10	67	Mock	10000	0.0067
D000	S054	Leuk Cohort 1	10	134	Mock	10000	0.0134
D000	S062	Leuk Cohort 1	10	184	Mock	10000	0.0184
D000	S005	Leuk Cohort 1	10	134	Non-protected	10000	0.0134
D000	S021	Leuk Cohort 1	10	112	Non-protected	10000	0.0112
D000	S033	Leuk Cohort 1	10	201	Non-protected	10000	0.0201
D000	S061	Leuk Cohort 1	10	136	Non-protected	10000	0.0136
D000	S071	Leuk Cohort 1	10	275	Non-protected	10000	0.0275
D000	S002	Leuk Cohort 1	10	77	Protected	10000	0.0077
D000	S039	Leuk Cohort 1	10	68	Protected	10000	0.0068
D000	S045	Leuk Cohort 1	10	91	Protected	10000	0.0091
D000	S060	Leuk Cohort 1	10	161	Protected	10000	0.0161
D000	S078	Leuk Cohort 1	10	99	Protected	10000	0.0099
D070	S054	Leuk Cohort 1	10	119	Mock	10000	0.0119
D070	S062	Leuk Cohort 1	10	154	Mock	10000	0.0154
D070	S005	Leuk Cohort 1	10	160	Non-protected	10000	0.016
D070	S021	Leuk Cohort 1	10	107	Non-protected	10000	0.0107
D070	S033	Leuk Cohort 1	10	160	Non-protected	10000	0.016
D070	S002	Leuk Cohort 1	10	126	Protected	10000	0.0126
D070	S045	Leuk Cohort 1	10	111	Protected	10000	0.0111
D146	S049	Leuk Cohort 1	10	86	Mock	10000	0.0086
D146	S054	Leuk Cohort 1	10	114	Mock	10000	0.0114
D146	S005	Leuk Cohort 1	10	142	Non-protected	10000	0.0142
D146	S021	Leuk Cohort 1	10	122	Non-protected	10000	0.0122
D146	S033	Leuk Cohort 1	10	245	Non-protected	10000	0.0245
D146	S061	Leuk Cohort 1	10	96	Non-protected	10000	0.0096
D146	S002	Leuk Cohort 1	10	112	Protected	10000	0.0112
D146	S039	Leuk Cohort 1	10	111	Protected	10000	0.0111
D146	S045	Leuk Cohort 1	10	123	Protected	10000	0.0123
D146	S060	Leuk Cohort 1	10	157	Protected	10000	0.0157
D146	S078	Leuk Cohort 1	10	83	Protected	10000	0.0083
D252	S054	Leuk Cohort 1	10	134	Mock	10000	0.0134
D252	S005	Leuk Cohort 1	10	119	Non-protected	10000	0.0119
D252	S021	Leuk Cohort 1	10	95	Non-protected	10000	0.0095
D252	S002	Leuk Cohort 1	10	133	Protected	10000	0.0133
D252	S039	Leuk Cohort 1	10	80	Protected	10000	0.008
D252	S045	Leuk Cohort 1	10	102	Protected	10000	0.0102
D252	S060	Leuk Cohort 1	10	154	Protected	9999	0.0154015
D252	S078	Leuk Cohort 1	10	125	Protected	10000	0.0125
D000	S049	Leuk Cohort 1	11	109	Mock	10000	0.0109
D000	S054	Leuk Cohort 1	11	37	Mock	10000	0.0037
D000	S062	Leuk Cohort 1	11	180	Mock	10000	0.018
D000	S005	Leuk Cohort 1	11	74	Non-protected	10000	0.0074
D000	S021	Leuk Cohort 1	11	96	Non-protected	10000	0.0096
D000	S033	Leuk Cohort 1	11	117	Non-protected	10000	0.0117
D000	S061	Leuk Cohort 1	11	54	Non-protected	10000	0.0054
D000	S071	Leuk Cohort 1	11	92	Non-protected	10000	0.0092
D000	S002	Leuk Cohort 1	11	99	Protected	10000	0.0099
D000	S039	Leuk Cohort 1	11	165	Protected	10000	0.0165
D000	S045	Leuk Cohort 1	11	134	Protected	10000	0.0134
D000	S060	Leuk Cohort 1	11	88	Protected	10000	0.0088
D000	S078	Leuk Cohort 1	11	131	Protected	10000	0.0131
D070	S054	Leuk Cohort 1	11	51	Mock	10000	0.0051
D070	S062	Leuk Cohort 1	11	269	Mock	10000	0.0269
D070	S005	Leuk Cohort 1	11	89	Non-protected	10000	0.0089
D070	S021	Leuk Cohort 1	11	79	Non-protected	10000	0.0079
D070	S033	Leuk Cohort 1	11	174	Non-protected	10000	0.0174
D070	S002	Leuk Cohort 1	11	101	Protected	10000	0.0101
D070	S045	Leuk Cohort 1	11	126	Protected	10000	0.0126
D146	S049	Leuk Cohort 1	11	137	Mock	10000	0.0137
D146	S054	Leuk Cohort 1	11	37	Mock	10000	0.0037
D146	S005	Leuk Cohort 1	11	67	Non-protected	10000	0.0067
D146	S021	Leuk Cohort 1	11	76	Non-protected	10000	0.0076
D146	S033	Leuk Cohort 1	11	159	Non-protected	10000	0.0159
D146	S061	Leuk Cohort 1	11	60	Non-protected	10000	0.006
D146	S002	Leuk Cohort 1	11	118	Protected	10000	0.0118
D146	S039	Leuk Cohort 1	11	140	Protected	10000	0.014
D146	S045	Leuk Cohort 1	11	105	Protected	10000	0.0105
D146	S060	Leuk Cohort 1	11	64	Protected	10000	0.0064
D146	S078	Leuk Cohort 1	11	142	Protected	10000	0.0142
D252	S054	Leuk Cohort 1	11	36	Mock	10000	0.0036
D252	S005	Leuk Cohort 1	11	101	Non-protected	10000	0.0101
D252	S021	Leuk Cohort 1	11	60	Non-protected	10000	0.006
D252	S002	Leuk Cohort 1	11	93	Protected	10000	0.0093
D252	S039	Leuk Cohort 1	11	151	Protected	10000	0.0151
D252	S045	Leuk Cohort 1	11	109	Protected	10000	0.0109
D252	S060	Leuk Cohort 1	11	75	Protected	9999	0.00750075
D252	S078	Leuk Cohort 1	11	178	Protected	10000	0.0178
D000	S049	Leuk Cohort 1	12	63	Mock	10000	0.0063
D000	S054	Leuk Cohort 1	12	159	Mock	10000	0.0159
D000	S062	Leuk Cohort 1	12	73	Mock	10000	0.0073
D000	S005	Leuk Cohort 1	12	264	Non-protected	10000	0.0264
D000	S021	Leuk Cohort 1	12	60	Non-protected	10000	0.006
D000	S033	Leuk Cohort 1	12	76	Non-protected	10000	0.0076
D000	S061	Leuk Cohort 1	12	56	Non-protected	10000	0.0056
D000	S071	Leuk Cohort 1	12	50	Non-protected	10000	0.005
D000	S002	Leuk Cohort 1	12	47	Protected	10000	0.0047
D000	S039	Leuk Cohort 1	12	33	Protected	10000	0.0033
D000	S045	Leuk Cohort 1	12	83	Protected	10000	0.0083
D000	S060	Leuk Cohort 1	12	38	Protected	10000	0.0038
D000	S078	Leuk Cohort 1	12	22	Protected	10000	0.0022
D070	S054	Leuk Cohort 1	12	253	Mock	10000	0.0253
D070	S062	Leuk Cohort 1	12	144	Mock	10000	0.0144
D070	S005	Leuk Cohort 1	12	48	Non-protected	10000	0.0048
D070	S021	Leuk Cohort 1	12	56	Non-protected	10000	0.0056
D070	S033	Leuk Cohort 1	12	104	Non-protected	10000	0.0104
D070	S002	Leuk Cohort 1	12	42	Protected	10000	0.0042
D070	S045	Leuk Cohort 1	12	57	Protected	10000	0.0057
D146	S049	Leuk Cohort 1	12	144	Mock	10000	0.0144
D146	S054	Leuk Cohort 1	12	505	Mock	10000	0.0505
D146	S005	Leuk Cohort 1	12	27	Non-protected	10000	0.0027
D146	S021	Leuk Cohort 1	12	78	Non-protected	10000	0.0078
D146	S033	Leuk Cohort 1	12	65	Non-protected	10000	0.0065
D146	S061	Leuk Cohort 1	12	54	Non-protected	10000	0.0054
D146	S002	Leuk Cohort 1	12	77	Protected	10000	0.0077
D146	S039	Leuk Cohort 1	12	150	Protected	10000	0.015
D146	S045	Leuk Cohort 1	12	57	Protected	10000	0.0057
D146	S060	Leuk Cohort 1	12	44	Protected	10000	0.0044
D146	S078	Leuk Cohort 1	12	36	Protected	10000	0.0036
D252	S054	Leuk Cohort 1	12	195	Mock	10000	0.0195
D252	S005	Leuk Cohort 1	12	72	Non-protected	10000	0.0072
D252	S021	Leuk Cohort 1	12	53	Non-protected	10000	0.0053
D252	S002	Leuk Cohort 1	12	34	Protected	10000	0.0034
D252	S039	Leuk Cohort 1	12	229	Protected	10000	0.0229
D252	S045	Leuk Cohort 1	12	143	Protected	10000	0.0143
D252	S060	Leuk Cohort 1	12	140	Protected	9999	0.0140014
D252	S078	Leuk Cohort 1	12	47	Protected	10000	0.0047
D000	S049	Leuk Cohort 1	13	74	Mock	10000	0.0074
D000	S054	Leuk Cohort 1	13	25	Mock	10000	0.0025
D000	S062	Leuk Cohort 1	13	48	Mock	10000	0.0048
D000	S005	Leuk Cohort 1	13	22	Non-protected	10000	0.0022
D000	S021	Leuk Cohort 1	13	167	Non-protected	10000	0.0167
D000	S033	Leuk Cohort 1	13	16	Non-protected	10000	0.0016
D000	S061	Leuk Cohort 1	13	33	Non-protected	10000	0.0033
D000	S071	Leuk Cohort 1	13	1313	Non-protected	10000	0.1313
D000	S002	Leuk Cohort 1	13	12	Protected	10000	0.0012
D000	S039	Leuk Cohort 1	13	13	Protected	10000	0.0013
D000	S045	Leuk Cohort 1	13	16	Protected	10000	0.0016
D000	S060	Leuk Cohort 1	13	179	Protected	10000	0.0179
D000	S078	Leuk Cohort 1	13	96	Protected	10000	0.0096
D070	S054	Leuk Cohort 1	13	11	Mock	10000	0.0011
D070	S062	Leuk Cohort 1	13	36	Mock	10000	0.0036
D070	S005	Leuk Cohort 1	13	26	Non-protected	10000	0.0026
D070	S021	Leuk Cohort 1	13	154	Non-protected	10000	0.0154
D070	S033	Leuk Cohort 1	13	22	Non-protected	10000	0.0022
D070	S002	Leuk Cohort 1	13	15	Protected	10000	0.0015
D070	S045	Leuk Cohort 1	13	19	Protected	10000	0.0019
D146	S049	Leuk Cohort 1	13	72	Mock	10000	0.0072
D146	S054	Leuk Cohort 1	13	22	Mock	10000	0.0022
D146	S005	Leuk Cohort 1	13	35	Non-protected	10000	0.0035
D146	S021	Leuk Cohort 1	13	183	Non-protected	10000	0.0183
D146	S033	Leuk Cohort 1	13	33	Non-protected	10000	0.0033
D146	S061	Leuk Cohort 1	13	30	Non-protected	10000	0.003
D146	S002	Leuk Cohort 1	13	14	Protected	10000	0.0014
D146	S039	Leuk Cohort 1	13	8	Protected	10000	0.0008
D146	S045	Leuk Cohort 1	13	19	Protected	10000	0.0019
D146	S060	Leuk Cohort 1	13	125	Protected	10000	0.0125
D146	S078	Leuk Cohort 1	13	109	Protected	10000	0.0109
D252	S054	Leuk Cohort 1	13	15	Mock	10000	0.0015
D252	S005	Leuk Cohort 1	13	32	Non-protected	10000	0.0032
D252	S021	Leuk Cohort 1	13	135	Non-protected	10000	0.0135
D252	S002	Leuk Cohort 1	13	17	Protected	10000	0.0017
D252	S039	Leuk Cohort 1	13	10	Protected	10000	0.001
D252	S045	Leuk Cohort 1	13	16	Protected	10000	0.0016
D252	S060	Leuk Cohort 1	13	176	Protected	9999	0.0176018
D252	S078	Leuk Cohort 1	13	122	Protected	10000	0.0122
D000	S049	Leuk Cohort 1	14	53	Mock	10000	0.0053
D000	S054	Leuk Cohort 1	14	34	Mock	10000	0.0034
D000	S062	Leuk Cohort 1	14	33	Mock	10000	0.0033
D000	S005	Leuk Cohort 1	14	42	Non-protected	10000	0.0042
D000	S021	Leuk Cohort 1	14	44	Non-protected	10000	0.0044
D000	S033	Leuk Cohort 1	14	35	Non-protected	10000	0.0035
D000	S061	Leuk Cohort 1	14	41	Non-protected	10000	0.0041
D000	S071	Leuk Cohort 1	14	41	Non-protected	10000	0.0041
D000	S002	Leuk Cohort 1	14	32	Protected	10000	0.0032
D000	S039	Leuk Cohort 1	14	30	Protected	10000	0.003
D000	S045	Leuk Cohort 1	14	41	Protected	10000	0.0041
D000	S060	Leuk Cohort 1	14	31	Protected	10000	0.0031
D000	S078	Leuk Cohort 1	14	29	Protected	10000	0.0029
D070	S054	Leuk Cohort 1	14	33	Mock	10000	0.0033
D070	S062	Leuk Cohort 1	14	27	Mock	10000	0.0027
D070	S005	Leuk Cohort 1	14	43	Non-protected	10000	0.0043
D070	S021	Leuk Cohort 1	14	26	Non-protected	10000	0.0026
D070	S033	Leuk Cohort 1	14	43	Non-protected	10000	0.0043
D070	S002	Leuk Cohort 1	14	21	Protected	10000	0.0021
D070	S045	Leuk Cohort 1	14	50	Protected	10000	0.005
D146	S049	Leuk Cohort 1	14	59	Mock	10000	0.0059
D146	S054	Leuk Cohort 1	14	33	Mock	10000	0.0033
D146	S005	Leuk Cohort 1	14	55	Non-protected	10000	0.0055
D146	S021	Leuk Cohort 1	14	30	Non-protected	10000	0.003
D146	S033	Leuk Cohort 1	14	43	Non-protected	10000	0.0043
D146	S061	Leuk Cohort 1	14	33	Non-protected	10000	0.0033
D146	S002	Leuk Cohort 1	14	26	Protected	10000	0.0026
D146	S039	Leuk Cohort 1	14	35	Protected	10000	0.0035
D146	S045	Leuk Cohort 1	14	52	Protected	10000	0.0052
D146	S060	Leuk Cohort 1	14	39	Protected	10000	0.0039
D146	S078	Leuk Cohort 1	14	35	Protected	10000	0.0035
D252	S054	Leuk Cohort 1	14	19	Mock	10000	0.0019
D252	S005	Leuk Cohort 1	14	43	Non-protected	10000	0.0043
D252	S021	Leuk Cohort 1	14	21	Non-protected	10000	0.0021
D252	S002	Leuk Cohort 1	14	20	Protected	10000	0.002
D252	S039	Leuk Cohort 1	14	34	Protected	10000	0.0034
D252	S045	Leuk Cohort 1	14	41	Protected	10000	0.0041
D252	S060	Leuk Cohort 1	14	54	Protected	9999	0.00540054
D252	S078	Leuk Cohort 1	14	46	Protected	10000	0.0046

## Sheet: NKcell
DAY	PID	Batch	clust	nCells	status	totalCells	cellFraction
D000	S049	Leuk Cohort 1	0	2507	Mock	10000	0.2507
D000	S054	Leuk Cohort 1	0	2927	Mock	10000	0.2927
D000	S062	Leuk Cohort 1	0	3663	Mock	10000	0.3663
D000	S005	Leuk Cohort 1	0	2361	Non-protected	10000	0.2361
D000	S021	Leuk Cohort 1	0	2032	Non-protected	10000	0.2032
D000	S033	Leuk Cohort 1	0	2020	Non-protected	10000	0.202
D000	S061	Leuk Cohort 1	0	4396	Non-protected	10000	0.4396
D000	S071	Leuk Cohort 1	0	2535	Non-protected	10000	0.2535
D000	S002	Leuk Cohort 1	0	5091	Protected	10000	0.5091
D000	S039	Leuk Cohort 1	0	1384	Protected	10000	0.1384
D000	S045	Leuk Cohort 1	0	2792	Protected	10000	0.2792
D000	S060	Leuk Cohort 1	0	3520	Protected	10000	0.352
D000	S078	Leuk Cohort 1	0	6170	Protected	10000	0.617
D070	S054	Leuk Cohort 1	0	1913	Mock	10000	0.1913
D070	S062	Leuk Cohort 1	0	3638	Mock	10000	0.3638
D070	S005	Leuk Cohort 1	0	3176	Non-protected	10000	0.3176
D070	S021	Leuk Cohort 1	0	2105	Non-protected	10000	0.2105
D070	S033	Leuk Cohort 1	0	1679	Non-protected	10000	0.1679
D070	S002	Leuk Cohort 1	0	5704	Protected	10000	0.5704
D070	S045	Leuk Cohort 1	0	1462	Protected	10000	0.1462
D146	S049	Leuk Cohort 1	0	2403	Mock	10000	0.2403
D146	S054	Leuk Cohort 1	0	3224	Mock	10000	0.3224
D146	S005	Leuk Cohort 1	0	2455	Non-protected	10000	0.2455
D146	S021	Leuk Cohort 1	0	1040	Non-protected	10000	0.104
D146	S033	Leuk Cohort 1	0	3001	Non-protected	10000	0.3001
D146	S061	Leuk Cohort 1	0	4555	Non-protected	10000	0.4555
D146	S002	Leuk Cohort 1	0	5058	Protected	10000	0.5058
D146	S039	Leuk Cohort 1	0	1648	Protected	10000	0.1648
D146	S045	Leuk Cohort 1	0	2315	Protected	10000	0.2315
D146	S060	Leuk Cohort 1	0	3655	Protected	10000	0.3655
D146	S078	Leuk Cohort 1	0	4784	Protected	10000	0.4784
D252	S054	Leuk Cohort 1	0	2871	Mock	10000	0.2871
D252	S005	Leuk Cohort 1	0	1430	Non-protected	10000	0.143
D252	S021	Leuk Cohort 1	0	1633	Non-protected	10000	0.1633
D252	S002	Leuk Cohort 1	0	5242	Protected	10000	0.5242
D252	S039	Leuk Cohort 1	0	2024	Protected	10000	0.2024
D252	S045	Leuk Cohort 1	0	2590	Protected	10000	0.259
D252	S060	Leuk Cohort 1	0	2533	Protected	10000	0.2533
D252	S078	Leuk Cohort 1	0	5055	Protected	10000	0.5055
D000	S049	Leuk Cohort 1	1	3187	Mock	10000	0.3187
D000	S054	Leuk Cohort 1	1	4355	Mock	10000	0.4355
D000	S062	Leuk Cohort 1	1	2563	Mock	10000	0.2563
D000	S005	Leuk Cohort 1	1	3142	Non-protected	10000	0.3142
D000	S021	Leuk Cohort 1	1	2866	Non-protected	10000	0.2866
D000	S033	Leuk Cohort 1	1	1029	Non-protected	10000	0.1029
D000	S061	Leuk Cohort 1	1	4234	Non-protected	10000	0.4234
D000	S071	Leuk Cohort 1	1	4096	Non-protected	10000	0.4096
D000	S002	Leuk Cohort 1	1	2357	Protected	10000	0.2357
D000	S039	Leuk Cohort 1	1	3606	Protected	10000	0.3606
D000	S045	Leuk Cohort 1	1	1132	Protected	10000	0.1132
D000	S060	Leuk Cohort 1	1	4432	Protected	10000	0.4432
D000	S078	Leuk Cohort 1	1	2415	Protected	10000	0.2415
D070	S054	Leuk Cohort 1	1	3278	Mock	10000	0.3278
D070	S062	Leuk Cohort 1	1	4240	Mock	10000	0.424
D070	S005	Leuk Cohort 1	1	4003	Non-protected	10000	0.4003
D070	S021	Leuk Cohort 1	1	2518	Non-protected	10000	0.2518
D070	S033	Leuk Cohort 1	1	935	Non-protected	10000	0.0935
D070	S002	Leuk Cohort 1	1	1972	Protected	10000	0.1972
D070	S045	Leuk Cohort 1	1	1145	Protected	10000	0.1145
D146	S049	Leuk Cohort 1	1	3163	Mock	10000	0.3163
D146	S054	Leuk Cohort 1	1	3281	Mock	10000	0.3281
D146	S005	Leuk Cohort 1	1	2170	Non-protected	10000	0.217
D146	S021	Leuk Cohort 1	1	1369	Non-protected	10000	0.1369
D146	S033	Leuk Cohort 1	1	1984	Non-protected	10000	0.1984
D146	S061	Leuk Cohort 1	1	4190	Non-protected	10000	0.419
D146	S002	Leuk Cohort 1	1	2763	Protected	10000	0.2763
D146	S039	Leuk Cohort 1	1	5414	Protected	10000	0.5414
D146	S045	Leuk Cohort 1	1	2473	Protected	10000	0.2473
D146	S060	Leuk Cohort 1	1	4133	Protected	10000	0.4133
D146	S078	Leuk Cohort 1	1	3312	Protected	10000	0.3312
D252	S054	Leuk Cohort 1	1	3797	Mock	10000	0.3797
D252	S005	Leuk Cohort 1	1	4580	Non-protected	10000	0.458
D252	S021	Leuk Cohort 1	1	1248	Non-protected	10000	0.1248
D252	S002	Leuk Cohort 1	1	1775	Protected	10000	0.1775
D252	S039	Leuk Cohort 1	1	4217	Protected	10000	0.4217
D252	S045	Leuk Cohort 1	1	3255	Protected	10000	0.3255
D252	S060	Leuk Cohort 1	1	4617	Protected	10000	0.4617
D252	S078	Leuk Cohort 1	1	3337	Protected	10000	0.3337
D000	S049	Leuk Cohort 1	10	79	Mock	10000	0.0079
D000	S054	Leuk Cohort 1	10	41	Mock	10000	0.0041
D000	S062	Leuk Cohort 1	10	15	Mock	10000	0.0015
D000	S005	Leuk Cohort 1	10	166	Non-protected	10000	0.0166
D000	S021	Leuk Cohort 1	10	85	Non-protected	10000	0.0085
D000	S033	Leuk Cohort 1	10	177	Non-protected	10000	0.0177
D000	S061	Leuk Cohort 1	10	21	Non-protected	10000	0.0021
D000	S071	Leuk Cohort 1	10	58	Non-protected	10000	0.0058
D000	S002	Leuk Cohort 1	10	16	Protected	10000	0.0016
D000	S039	Leuk Cohort 1	10	16	Protected	10000	0.0016
D000	S045	Leuk Cohort 1	10	67	Protected	10000	0.0067
D000	S060	Leuk Cohort 1	10	26	Protected	10000	0.0026
D000	S078	Leuk Cohort 1	10	31	Protected	10000	0.0031
D070	S054	Leuk Cohort 1	10	29	Mock	10000	0.0029
D070	S062	Leuk Cohort 1	10	15	Mock	10000	0.0015
D070	S005	Leuk Cohort 1	10	122	Non-protected	10000	0.0122
D070	S021	Leuk Cohort 1	10	170	Non-protected	10000	0.017
D070	S033	Leuk Cohort 1	10	82	Non-protected	10000	0.0082
D070	S002	Leuk Cohort 1	10	38	Protected	10000	0.0038
D070	S045	Leuk Cohort 1	10	48	Protected	10000	0.0048
D146	S049	Leuk Cohort 1	10	60	Mock	10000	0.006
D146	S054	Leuk Cohort 1	10	31	Mock	10000	0.0031
D146	S005	Leuk Cohort 1	10	122	Non-protected	10000	0.0122
D146	S021	Leuk Cohort 1	10	66	Non-protected	10000	0.0066
D146	S033	Leuk Cohort 1	10	121	Non-protected	10000	0.0121
D146	S061	Leuk Cohort 1	10	16	Non-protected	10000	0.0016
D146	S002	Leuk Cohort 1	10	18	Protected	10000	0.0018
D146	S039	Leuk Cohort 1	10	11	Protected	10000	0.0011
D146	S045	Leuk Cohort 1	10	41	Protected	10000	0.0041
D146	S060	Leuk Cohort 1	10	28	Protected	10000	0.0028
D146	S078	Leuk Cohort 1	10	38	Protected	10000	0.0038
D252	S054	Leuk Cohort 1	10	37	Mock	10000	0.0037
D252	S005	Leuk Cohort 1	10	151	Non-protected	10000	0.0151
D252	S021	Leuk Cohort 1	10	88	Non-protected	10000	0.0088
D252	S002	Leuk Cohort 1	10	36	Protected	10000	0.0036
D252	S039	Leuk Cohort 1	10	23	Protected	10000	0.0023
D252	S045	Leuk Cohort 1	10	51	Protected	10000	0.0051
D252	S060	Leuk Cohort 1	10	24	Protected	10000	0.0024
D252	S078	Leuk Cohort 1	10	39	Protected	10000	0.0039
D000	S049	Leuk Cohort 1	11	71	Mock	10000	0.0071
D000	S054	Leuk Cohort 1	11	4	Mock	10000	0.0004
D000	S062	Leuk Cohort 1	11	1	Mock	10000	0.0001
D000	S005	Leuk Cohort 1	11	7	Non-protected	10000	0.0007
D000	S021	Leuk Cohort 1	11	8	Non-protected	10000	0.0008
D000	S033	Leuk Cohort 1	11	0	Non-protected	10000	0
D000	S061	Leuk Cohort 1	11	1	Non-protected	10000	0.0001
D000	S071	Leuk Cohort 1	11	1	Non-protected	10000	0.0001
D000	S002	Leuk Cohort 1	11	4	Protected	10000	0.0004
D000	S039	Leuk Cohort 1	11	4	Protected	10000	0.0004
D000	S045	Leuk Cohort 1	11	0	Protected	10000	0
D000	S060	Leuk Cohort 1	11	6	Protected	10000	0.0006
D000	S078	Leuk Cohort 1	11	7	Protected	10000	0.0007
D070	S054	Leuk Cohort 1	11	4	Mock	10000	0.0004
D070	S062	Leuk Cohort 1	11	5	Mock	10000	0.0005
D070	S005	Leuk Cohort 1	11	13	Non-protected	10000	0.0013
D070	S021	Leuk Cohort 1	11	159	Non-protected	10000	0.0159
D070	S033	Leuk Cohort 1	11	4	Non-protected	10000	0.0004
D070	S002	Leuk Cohort 1	11	10	Protected	10000	0.001
D070	S045	Leuk Cohort 1	11	15	Protected	10000	0.0015
D146	S049	Leuk Cohort 1	11	87	Mock	10000	0.0087
D146	S054	Leuk Cohort 1	11	3	Mock	10000	0.0003
D146	S005	Leuk Cohort 1	11	27	Non-protected	10000	0.0027
D146	S021	Leuk Cohort 1	11	68	Non-protected	10000	0.0068
D146	S033	Leuk Cohort 1	11	1	Non-protected	10000	0.0001
D146	S061	Leuk Cohort 1	11	1	Non-protected	10000	0.0001
D146	S002	Leuk Cohort 1	11	7	Protected	10000	0.0007
D146	S039	Leuk Cohort 1	11	4	Protected	10000	0.0004
D146	S045	Leuk Cohort 1	11	5	Protected	10000	0.0005
D146	S060	Leuk Cohort 1	11	15	Protected	10000	0.0015
D146	S078	Leuk Cohort 1	11	1	Protected	10000	0.0001
D252	S054	Leuk Cohort 1	11	0	Mock	10000	0
D252	S005	Leuk Cohort 1	11	10	Non-protected	10000	0.001
D252	S021	Leuk Cohort 1	11	35	Non-protected	10000	0.0035
D252	S002	Leuk Cohort 1	11	7	Protected	10000	0.0007
D252	S039	Leuk Cohort 1	11	10	Protected	10000	0.001
D252	S045	Leuk Cohort 1	11	5	Protected	10000	0.0005
D252	S060	Leuk Cohort 1	11	23	Protected	10000	0.0023
D252	S078	Leuk Cohort 1	11	0	Protected	10000	0
D000	S049	Leuk Cohort 1	2	594	Mock	10000	0.0594
D000	S054	Leuk Cohort 1	2	1063	Mock	10000	0.1063
D000	S062	Leuk Cohort 1	2	985	Mock	10000	0.0985
D000	S005	Leuk Cohort 1	2	2152	Non-protected	10000	0.2152
D000	S021	Leuk Cohort 1	2	1262	Non-protected	10000	0.1262
D000	S033	Leuk Cohort 1	2	1196	Non-protected	10000	0.1196
D000	S061	Leuk Cohort 1	2	628	Non-protected	10000	0.0628
D000	S071	Leuk Cohort 1	2	2186	Non-protected	10000	0.2186
D000	S002	Leuk Cohort 1	2	1213	Protected	10000	0.1213
D000	S039	Leuk Cohort 1	2	3300	Protected	10000	0.33
D000	S045	Leuk Cohort 1	2	1658	Protected	10000	0.1658
D000	S060	Leuk Cohort 1	2	1019	Protected	10000	0.1019
D000	S078	Leuk Cohort 1	2	273	Protected	10000	0.0273
D070	S054	Leuk Cohort 1	2	793	Mock	10000	0.0793
D070	S062	Leuk Cohort 1	2	466	Mock	10000	0.0466
D070	S005	Leuk Cohort 1	2	448	Non-protected	10000	0.0448
D070	S021	Leuk Cohort 1	2	114	Non-protected	10000	0.0114
D070	S033	Leuk Cohort 1	2	2693	Non-protected	10000	0.2693
D070	S002	Leuk Cohort 1	2	574	Protected	10000	0.0574
D070	S045	Leuk Cohort 1	2	1358	Protected	10000	0.1358
D146	S049	Leuk Cohort 1	2	623	Mock	10000	0.0623
D146	S054	Leuk Cohort 1	2	1725	Mock	10000	0.1725
D146	S005	Leuk Cohort 1	2	1418	Non-protected	10000	0.1418
D146	S021	Leuk Cohort 1	2	724	Non-protected	10000	0.0724
D146	S033	Leuk Cohort 1	2	744	Non-protected	10000	0.0744
D146	S061	Leuk Cohort 1	2	354	Non-protected	10000	0.0354
D146	S002	Leuk Cohort 1	2	953	Protected	10000	0.0953
D146	S039	Leuk Cohort 1	2	1245	Protected	10000	0.1245
D146	S045	Leuk Cohort 1	2	1014	Protected	10000	0.1014
D146	S060	Leuk Cohort 1	2	572	Protected	10000	0.0572
D146	S078	Leuk Cohort 1	2	1025	Protected	10000	0.1025
D252	S054	Leuk Cohort 1	2	1623	Mock	10000	0.1623
D252	S005	Leuk Cohort 1	2	1151	Non-protected	10000	0.1151
D252	S021	Leuk Cohort 1	2	1164	Non-protected	10000	0.1164
D252	S002	Leuk Cohort 1	2	954	Protected	10000	0.0954
D252	S039	Leuk Cohort 1	2	1096	Protected	10000	0.1096
D252	S045	Leuk Cohort 1	2	749	Protected	10000	0.0749
D252	S060	Leuk Cohort 1	2	863	Protected	10000	0.0863
D252	S078	Leuk Cohort 1	2	353	Protected	10000	0.0353
D000	S049	Leuk Cohort 1	3	1741	Mock	10000	0.1741
D000	S054	Leuk Cohort 1	3	167	Mock	10000	0.0167
D000	S062	Leuk Cohort 1	3	248	Mock	10000	0.0248
D000	S005	Leuk Cohort 1	3	432	Non-protected	10000	0.0432
D000	S021	Leuk Cohort 1	3	2076	Non-protected	10000	0.2076
D000	S033	Leuk Cohort 1	3	1011	Non-protected	10000	0.1011
D000	S061	Leuk Cohort 1	3	104	Non-protected	10000	0.0104
D000	S071	Leuk Cohort 1	3	171	Non-protected	10000	0.0171
D000	S002	Leuk Cohort 1	3	421	Protected	10000	0.0421
D000	S039	Leuk Cohort 1	3	475	Protected	10000	0.0475
D000	S045	Leuk Cohort 1	3	664	Protected	10000	0.0664
D000	S060	Leuk Cohort 1	3	264	Protected	10000	0.0264
D000	S078	Leuk Cohort 1	3	151	Protected	10000	0.0151
D070	S054	Leuk Cohort 1	3	319	Mock	10000	0.0319
D070	S062	Leuk Cohort 1	3	214	Mock	10000	0.0214
D070	S005	Leuk Cohort 1	3	594	Non-protected	10000	0.0594
D070	S021	Leuk Cohort 1	3	2684	Non-protected	10000	0.2684
D070	S033	Leuk Cohort 1	3	231	Non-protected	10000	0.0231
D070	S002	Leuk Cohort 1	3	429	Protected	10000	0.0429
D070	S045	Leuk Cohort 1	3	416	Protected	10000	0.0416
D146	S049	Leuk Cohort 1	3	1621	Mock	10000	0.1621
D146	S054	Leuk Cohort 1	3	193	Mock	10000	0.0193
D146	S005	Leuk Cohort 1	3	1454	Non-protected	10000	0.1454
D146	S021	Leuk Cohort 1	3	5040	Non-protected	10000	0.504
D146	S033	Leuk Cohort 1	3	354	Non-protected	10000	0.0354
D146	S061	Leuk Cohort 1	3	115	Non-protected	10000	0.0115
D146	S002	Leuk Cohort 1	3	273	Protected	10000	0.0273
D146	S039	Leuk Cohort 1	3	485	Protected	10000	0.0485
D146	S045	Leuk Cohort 1	3	1012	Protected	10000	0.1012
D146	S060	Leuk Cohort 1	3	428	Protected	10000	0.0428
D146	S078	Leuk Cohort 1	3	106	Protected	10000	0.0106
D252	S054	Leuk Cohort 1	3	181	Mock	10000	0.0181
D252	S005	Leuk Cohort 1	3	502	Non-protected	10000	0.0502
D252	S021	Leuk Cohort 1	3	3276	Non-protected	10000	0.3276
D252	S002	Leuk Cohort 1	3	686	Protected	10000	0.0686
D252	S039	Leuk Cohort 1	3	810	Protected	10000	0.081
D252	S045	Leuk Cohort 1	3	446	Protected	10000	0.0446
D252	S060	Leuk Cohort 1	3	494	Protected	10000	0.0494
D252	S078	Leuk Cohort 1	3	259	Protected	10000	0.0259
D000	S049	Leuk Cohort 1	4	1122	Mock	10000	0.1122
D000	S054	Leuk Cohort 1	4	848	Mock	10000	0.0848
D000	S062	Leuk Cohort 1	4	1028	Mock	10000	0.1028
D000	S005	Leuk Cohort 1	4	1155	Non-protected	10000	0.1155
D000	S021	Leuk Cohort 1	4	654	Non-protected	10000	0.0654
D000	S033	Leuk Cohort 1	4	1172	Non-protected	10000	0.1172
D000	S061	Leuk Cohort 1	4	293	Non-protected	10000	0.0293
D000	S071	Leuk Cohort 1	4	342	Non-protected	10000	0.0342
D000	S002	Leuk Cohort 1	4	436	Protected	10000	0.0436
D000	S039	Leuk Cohort 1	4	697	Protected	10000	0.0697
D000	S045	Leuk Cohort 1	4	544	Protected	10000	0.0544
D000	S060	Leuk Cohort 1	4	379	Protected	10000	0.0379
D000	S078	Leuk Cohort 1	4	494	Protected	10000	0.0494
D070	S054	Leuk Cohort 1	4	652	Mock	10000	0.0652
D070	S062	Leuk Cohort 1	4	875	Mock	10000	0.0875
D070	S005	Leuk Cohort 1	4	843	Non-protected	10000	0.0843
D070	S021	Leuk Cohort 1	4	1003	Non-protected	10000	0.1003
D070	S033	Leuk Cohort 1	4	1771	Non-protected	10000	0.1771
D070	S002	Leuk Cohort 1	4	586	Protected	10000	0.0586
D070	S045	Leuk Cohort 1	4	338	Protected	10000	0.0338
D146	S049	Leuk Cohort 1	4	1363	Mock	10000	0.1363
D146	S054	Leuk Cohort 1	4	761	Mock	10000	0.0761
D146	S005	Leuk Cohort 1	4	723	Non-protected	10000	0.0723
D146	S021	Leuk Cohort 1	4	504	Non-protected	10000	0.0504
D146	S033	Leuk Cohort 1	4	1685	Non-protected	10000	0.1685
D146	S061	Leuk Cohort 1	4	354	Non-protected	10000	0.0354
D146	S002	Leuk Cohort 1	4	573	Protected	10000	0.0573
D146	S039	Leuk Cohort 1	4	700	Protected	10000	0.07
D146	S045	Leuk Cohort 1	4	729	Protected	10000	0.0729
D146	S060	Leuk Cohort 1	4	558	Protected	10000	0.0558
D146	S078	Leuk Cohort 1	4	465	Protected	10000	0.0465
D252	S054	Leuk Cohort 1	4	787	Mock	10000	0.0787
D252	S005	Leuk Cohort 1	4	1330	Non-protected	10000	0.133
D252	S021	Leuk Cohort 1	4	425	Non-protected	10000	0.0425
D252	S002	Leuk Cohort 1	4	741	Protected	10000	0.0741
D252	S039	Leuk Cohort 1	4	1212	Protected	10000	0.1212
D252	S045	Leuk Cohort 1	4	660	Protected	10000	0.066
D252	S060	Leuk Cohort 1	4	623	Protected	10000	0.0623
D252	S078	Leuk Cohort 1	4	557	Protected	10000	0.0557
D000	S049	Leuk Cohort 1	5	540	Mock	10000	0.054
D000	S054	Leuk Cohort 1	5	207	Mock	10000	0.0207
D000	S062	Leuk Cohort 1	5	145	Mock	10000	0.0145
D000	S005	Leuk Cohort 1	5	419	Non-protected	10000	0.0419
D000	S021	Leuk Cohort 1	5	706	Non-protected	10000	0.0706
D000	S033	Leuk Cohort 1	5	370	Non-protected	10000	0.037
D000	S061	Leuk Cohort 1	5	147	Non-protected	10000	0.0147
D000	S071	Leuk Cohort 1	5	156	Non-protected	10000	0.0156
D000	S002	Leuk Cohort 1	5	268	Protected	10000	0.0268
D000	S039	Leuk Cohort 1	5	120	Protected	10000	0.012
D000	S045	Leuk Cohort 1	5	503	Protected	10000	0.0503
D000	S060	Leuk Cohort 1	5	170	Protected	10000	0.017
D000	S078	Leuk Cohort 1	5	144	Protected	10000	0.0144
D070	S054	Leuk Cohort 1	5	181	Mock	10000	0.0181
D070	S062	Leuk Cohort 1	5	204	Mock	10000	0.0204
D070	S005	Leuk Cohort 1	5	664	Non-protected	10000	0.0664
D070	S021	Leuk Cohort 1	5	845	Non-protected	10000	0.0845
D070	S033	Leuk Cohort 1	5	540	Non-protected	10000	0.054
D070	S002	Leuk Cohort 1	5	545	Protected	10000	0.0545
D070	S045	Leuk Cohort 1	5	309	Protected	10000	0.0309
D146	S049	Leuk Cohort 1	5	554	Mock	10000	0.0554
D146	S054	Leuk Cohort 1	5	300	Mock	10000	0.03
D146	S005	Leuk Cohort 1	5	845	Non-protected	10000	0.0845
D146	S021	Leuk Cohort 1	5	928	Non-protected	10000	0.0928
D146	S033	Leuk Cohort 1	5	544	Non-protected	10000	0.0544
D146	S061	Leuk Cohort 1	5	197	Non-protected	10000	0.0197
D146	S002	Leuk Cohort 1	5	232	Protected	10000	0.0232
D146	S039	Leuk Cohort 1	5	236	Protected	10000	0.0236
D146	S045	Leuk Cohort 1	5	1015	Protected	10000	0.1015
D146	S060	Leuk Cohort 1	5	343	Protected	10000	0.0343
D146	S078	Leuk Cohort 1	5	82	Protected	10000	0.0082
D252	S054	Leuk Cohort 1	5	206	Mock	10000	0.0206
D252	S005	Leuk Cohort 1	5	663	Non-protected	10000	0.0663
D252	S021	Leuk Cohort 1	5	799	Non-protected	10000	0.0799
D252	S002	Leuk Cohort 1	5	366	Protected	10000	0.0366
D252	S039	Leuk Cohort 1	5	251	Protected	10000	0.0251
D252	S045	Leuk Cohort 1	5	801	Protected	10000	0.0801
D252	S060	Leuk Cohort 1	5	467	Protected	10000	0.0467
D252	S078	Leuk Cohort 1	5	136	Protected	10000	0.0136
D000	S049	Leuk Cohort 1	6	45	Mock	10000	0.0045
D000	S054	Leuk Cohort 1	6	313	Mock	10000	0.0313
D000	S062	Leuk Cohort 1	6	140	Mock	10000	0.014
D000	S005	Leuk Cohort 1	6	31	Non-protected	10000	0.0031
D000	S021	Leuk Cohort 1	6	226	Non-protected	10000	0.0226
D000	S033	Leuk Cohort 1	6	2553	Non-protected	10000	0.2553
D000	S061	Leuk Cohort 1	6	87	Non-protected	10000	0.0087
D000	S071	Leuk Cohort 1	6	243	Non-protected	10000	0.0243
D000	S002	Leuk Cohort 1	6	55	Protected	10000	0.0055
D000	S039	Leuk Cohort 1	6	90	Protected	10000	0.009
D000	S045	Leuk Cohort 1	6	894	Protected	10000	0.0894
D000	S060	Leuk Cohort 1	6	105	Protected	10000	0.0105
D000	S078	Leuk Cohort 1	6	73	Protected	10000	0.0073
D070	S054	Leuk Cohort 1	6	542	Mock	10000	0.0542
D070	S062	Leuk Cohort 1	6	126	Mock	10000	0.0126
D070	S005	Leuk Cohort 1	6	31	Non-protected	10000	0.0031
D070	S021	Leuk Cohort 1	6	255	Non-protected	10000	0.0255
D070	S033	Leuk Cohort 1	6	1493	Non-protected	10000	0.1493
D070	S002	Leuk Cohort 1	6	55	Protected	10000	0.0055
D070	S045	Leuk Cohort 1	6	584	Protected	10000	0.0584
D146	S049	Leuk Cohort 1	6	38	Mock	10000	0.0038
D146	S054	Leuk Cohort 1	6	386	Mock	10000	0.0386
D146	S005	Leuk Cohort 1	6	33	Non-protected	10000	0.0033
D146	S021	Leuk Cohort 1	6	123	Non-protected	10000	0.0123
D146	S033	Leuk Cohort 1	6	1381	Non-protected	10000	0.1381
D146	S061	Leuk Cohort 1	6	96	Non-protected	10000	0.0096
D146	S002	Leuk Cohort 1	6	45	Protected	10000	0.0045
D146	S039	Leuk Cohort 1	6	131	Protected	10000	0.0131
D146	S045	Leuk Cohort 1	6	980	Protected	10000	0.098
D146	S060	Leuk Cohort 1	6	134	Protected	10000	0.0134
D146	S078	Leuk Cohort 1	6	62	Protected	10000	0.0062
D252	S054	Leuk Cohort 1	6	389	Mock	10000	0.0389
D252	S005	Leuk Cohort 1	6	61	Non-protected	10000	0.0061
D252	S021	Leuk Cohort 1	6	981	Non-protected	10000	0.0981
D252	S002	Leuk Cohort 1	6	40	Protected	10000	0.004
D252	S039	Leuk Cohort 1	6	100	Protected	10000	0.01
D252	S045	Leuk Cohort 1	6	1198	Protected	10000	0.1198
D252	S060	Leuk Cohort 1	6	121	Protected	10000	0.0121
D252	S078	Leuk Cohort 1	6	52	Protected	10000	0.0052
D000	S049	Leuk Cohort 1	7	54	Mock	10000	0.0054
D000	S054	Leuk Cohort 1	7	21	Mock	10000	0.0021
D000	S062	Leuk Cohort 1	7	73	Mock	10000	0.0073
D000	S005	Leuk Cohort 1	7	23	Non-protected	10000	0.0023
D000	S021	Leuk Cohort 1	7	38	Non-protected	10000	0.0038
D000	S033	Leuk Cohort 1	7	32	Non-protected	10000	0.0032
D000	S061	Leuk Cohort 1	7	31	Non-protected	10000	0.0031
D000	S071	Leuk Cohort 1	7	44	Non-protected	10000	0.0044
D000	S002	Leuk Cohort 1	7	117	Protected	10000	0.0117
D000	S039	Leuk Cohort 1	7	125	Protected	10000	0.0125
D000	S045	Leuk Cohort 1	7	28	Protected	10000	0.0028
D000	S060	Leuk Cohort 1	7	28	Protected	10000	0.0028
D000	S078	Leuk Cohort 1	7	66	Protected	10000	0.0066
D070	S054	Leuk Cohort 1	7	372	Mock	10000	0.0372
D070	S062	Leuk Cohort 1	7	123	Mock	10000	0.0123
D070	S005	Leuk Cohort 1	7	82	Non-protected	10000	0.0082
D070	S021	Leuk Cohort 1	7	122	Non-protected	10000	0.0122
D070	S033	Leuk Cohort 1	7	305	Non-protected	10000	0.0305
D070	S002	Leuk Cohort 1	7	54	Protected	10000	0.0054
D070	S045	Leuk Cohort 1	7	3762	Protected	10000	0.3762
D146	S049	Leuk Cohort 1	7	39	Mock	10000	0.0039
D146	S054	Leuk Cohort 1	7	19	Mock	10000	0.0019
D146	S005	Leuk Cohort 1	7	706	Non-protected	10000	0.0706
D146	S021	Leuk Cohort 1	7	120	Non-protected	10000	0.012
D146	S033	Leuk Cohort 1	7	103	Non-protected	10000	0.0103
D146	S061	Leuk Cohort 1	7	27	Non-protected	10000	0.0027
D146	S002	Leuk Cohort 1	7	23	Protected	10000	0.0023
D146	S039	Leuk Cohort 1	7	81	Protected	10000	0.0081
D146	S045	Leuk Cohort 1	7	62	Protected	10000	0.0062
D146	S060	Leuk Cohort 1	7	46	Protected	10000	0.0046
D146	S078	Leuk Cohort 1	7	36	Protected	10000	0.0036
D252	S054	Leuk Cohort 1	7	23	Mock	10000	0.0023
D252	S005	Leuk Cohort 1	7	68	Non-protected	10000	0.0068
D252	S021	Leuk Cohort 1	7	74	Non-protected	10000	0.0074
D252	S002	Leuk Cohort 1	7	117	Protected	10000	0.0117
D252	S039	Leuk Cohort 1	7	117	Protected	10000	0.0117
D252	S045	Leuk Cohort 1	7	36	Protected	10000	0.0036
D252	S060	Leuk Cohort 1	7	103	Protected	10000	0.0103
D252	S078	Leuk Cohort 1	7	48	Protected	10000	0.0048
D000	S049	Leuk Cohort 1	8	28	Mock	10000	0.0028
D000	S054	Leuk Cohort 1	8	23	Mock	10000	0.0023
D000	S062	Leuk Cohort 1	8	599	Mock	10000	0.0599
D000	S005	Leuk Cohort 1	8	39	Non-protected	10000	0.0039
D000	S021	Leuk Cohort 1	8	26	Non-protected	10000	0.0026
D000	S033	Leuk Cohort 1	8	350	Non-protected	10000	0.035
D000	S061	Leuk Cohort 1	8	36	Non-protected	10000	0.0036
D000	S071	Leuk Cohort 1	8	104	Non-protected	10000	0.0104
D000	S002	Leuk Cohort 1	8	11	Protected	10000	0.0011
D000	S039	Leuk Cohort 1	8	121	Protected	10000	0.0121
D000	S045	Leuk Cohort 1	8	1175	Protected	10000	0.1175
D000	S060	Leuk Cohort 1	8	30	Protected	10000	0.003
D000	S078	Leuk Cohort 1	8	76	Protected	10000	0.0076
D070	S054	Leuk Cohort 1	8	811	Mock	10000	0.0811
D070	S062	Leuk Cohort 1	8	28	Mock	10000	0.0028
D070	S005	Leuk Cohort 1	8	5	Non-protected	10000	0.0005
D070	S021	Leuk Cohort 1	8	11	Non-protected	10000	0.0011
D070	S033	Leuk Cohort 1	8	193	Non-protected	10000	0.0193
D070	S002	Leuk Cohort 1	8	8	Protected	10000	0.0008
D070	S045	Leuk Cohort 1	8	403	Protected	10000	0.0403
D146	S049	Leuk Cohort 1	8	17	Mock	10000	0.0017
D146	S054	Leuk Cohort 1	8	34	Mock	10000	0.0034
D146	S005	Leuk Cohort 1	8	12	Non-protected	10000	0.0012
D146	S021	Leuk Cohort 1	8	3	Non-protected	10000	0.0003
D146	S033	Leuk Cohort 1	8	43	Non-protected	10000	0.0043
D146	S061	Leuk Cohort 1	8	55	Non-protected	10000	0.0055
D146	S002	Leuk Cohort 1	8	31	Protected	10000	0.0031
D146	S039	Leuk Cohort 1	8	27	Protected	10000	0.0027
D146	S045	Leuk Cohort 1	8	218	Protected	10000	0.0218
D146	S060	Leuk Cohort 1	8	51	Protected	10000	0.0051
D146	S078	Leuk Cohort 1	8	33	Protected	10000	0.0033
D252	S054	Leuk Cohort 1	8	48	Mock	10000	0.0048
D252	S005	Leuk Cohort 1	8	25	Non-protected	10000	0.0025
D252	S021	Leuk Cohort 1	8	189	Non-protected	10000	0.0189
D252	S002	Leuk Cohort 1	8	17	Protected	10000	0.0017
D252	S039	Leuk Cohort 1	8	73	Protected	10000	0.0073
D252	S045	Leuk Cohort 1	8	108	Protected	10000	0.0108
D252	S060	Leuk Cohort 1	8	72	Protected	10000	0.0072
D252	S078	Leuk Cohort 1	8	55	Protected	10000	0.0055
D000	S049	Leuk Cohort 1	9	32	Mock	10000	0.0032
D000	S054	Leuk Cohort 1	9	31	Mock	10000	0.0031
D000	S062	Leuk Cohort 1	9	540	Mock	10000	0.054
D000	S005	Leuk Cohort 1	9	73	Non-protected	10000	0.0073
D000	S021	Leuk Cohort 1	9	21	Non-protected	10000	0.0021
D000	S033	Leuk Cohort 1	9	89	Non-protected	10000	0.0089
D000	S061	Leuk Cohort 1	9	22	Non-protected	10000	0.0022
D000	S071	Leuk Cohort 1	9	64	Non-protected	10000	0.0064
D000	S002	Leuk Cohort 1	9	11	Protected	10000	0.0011
D000	S039	Leuk Cohort 1	9	62	Protected	10000	0.0062
D000	S045	Leuk Cohort 1	9	543	Protected	10000	0.0543
D000	S060	Leuk Cohort 1	9	21	Protected	10000	0.0021
D000	S078	Leuk Cohort 1	9	100	Protected	10000	0.01
D070	S054	Leuk Cohort 1	9	1106	Mock	10000	0.1106
D070	S062	Leuk Cohort 1	9	66	Mock	10000	0.0066
D070	S005	Leuk Cohort 1	9	19	Non-protected	10000	0.0019
D070	S021	Leuk Cohort 1	9	14	Non-protected	10000	0.0014
D070	S033	Leuk Cohort 1	9	74	Non-protected	10000	0.0074
D070	S002	Leuk Cohort 1	9	25	Protected	10000	0.0025
D070	S045	Leuk Cohort 1	9	160	Protected	10000	0.016
D146	S049	Leuk Cohort 1	9	32	Mock	10000	0.0032
D146	S054	Leuk Cohort 1	9	43	Mock	10000	0.0043
D146	S005	Leuk Cohort 1	9	35	Non-protected	10000	0.0035
D146	S021	Leuk Cohort 1	9	15	Non-protected	10000	0.0015
D146	S033	Leuk Cohort 1	9	39	Non-protected	10000	0.0039
D146	S061	Leuk Cohort 1	9	40	Non-protected	10000	0.004
D146	S002	Leuk Cohort 1	9	24	Protected	10000	0.0024
D146	S039	Leuk Cohort 1	9	18	Protected	10000	0.0018
D146	S045	Leuk Cohort 1	9	136	Protected	10000	0.0136
D146	S060	Leuk Cohort 1	9	37	Protected	10000	0.0037
D146	S078	Leuk Cohort 1	9	56	Protected	10000	0.0056
D252	S054	Leuk Cohort 1	9	38	Mock	10000	0.0038
D252	S005	Leuk Cohort 1	9	29	Non-protected	10000	0.0029
D252	S021	Leuk Cohort 1	9	88	Non-protected	10000	0.0088
D252	S002	Leuk Cohort 1	9	19	Protected	10000	0.0019
D252	S039	Leuk Cohort 1	9	67	Protected	10000	0.0067
D252	S045	Leuk Cohort 1	9	101	Protected	10000	0.0101
D252	S060	Leuk Cohort 1	9	60	Protected	10000	0.006
D252	S078	Leuk Cohort 1	9	109	Protected	10000	0.0109

## Sheet: DC
DAY	PID	Batch	clust	nCells	status	totalCells	cellFraction
D000	S049	Leuk Cohort 1	0	6304	Mock	10000	0.6304
D000	S054	Leuk Cohort 1	0	4653	Mock	10000	0.4653
D000	S062	Leuk Cohort 1	0	5229	Mock	10000	0.5229
D000	S005	Leuk Cohort 1	0	5596	Non-protected	10000	0.5596
D000	S021	Leuk Cohort 1	0	2459	Non-protected	10000	0.2459
D000	S033	Leuk Cohort 1	0	1926	Non-protected	10000	0.1926
D000	S061	Leuk Cohort 1	0	3510	Non-protected	10000	0.351
D000	S071	Leuk Cohort 1	0	694	Non-protected	10000	0.0694
D000	S002	Leuk Cohort 1	0	2008	Protected	10000	0.2008
D000	S039	Leuk Cohort 1	0	5445	Protected	10000	0.5445
D000	S045	Leuk Cohort 1	0	4671	Protected	10000	0.4671
D000	S060	Leuk Cohort 1	0	5097	Protected	10000	0.5097
D000	S078	Leuk Cohort 1	0	4020	Protected	10000	0.402
D070	S054	Leuk Cohort 1	0	5209	Mock	10000	0.5209
D070	S062	Leuk Cohort 1	0	5724	Mock	10000	0.5724
D070	S005	Leuk Cohort 1	0	5412	Non-protected	10000	0.5412
D070	S021	Leuk Cohort 1	0	4217	Non-protected	10000	0.4217
D070	S033	Leuk Cohort 1	0	1342	Non-protected	10000	0.1342
D070	S002	Leuk Cohort 1	0	5293	Protected	10000	0.5293
D070	S045	Leuk Cohort 1	0	4745	Protected	10000	0.4745
D146	S049	Leuk Cohort 1	0	6743	Mock	10000	0.6743
D146	S054	Leuk Cohort 1	0	4461	Mock	10000	0.4461
D146	S005	Leuk Cohort 1	0	1398	Non-protected	10000	0.1398
D146	S021	Leuk Cohort 1	0	6510	Non-protected	10000	0.651
D146	S033	Leuk Cohort 1	0	3410	Non-protected	10000	0.341
D146	S061	Leuk Cohort 1	0	3842	Non-protected	10000	0.3842
D146	S002	Leuk Cohort 1	0	3723	Protected	10000	0.3723
D146	S039	Leuk Cohort 1	0	7034	Protected	10000	0.7034
D146	S045	Leuk Cohort 1	0	5788	Protected	10000	0.5788
D146	S060	Leuk Cohort 1	0	6754	Protected	10000	0.6754
D146	S078	Leuk Cohort 1	0	1696	Protected	10000	0.1696
D252	S054	Leuk Cohort 1	0	2946	Mock	10000	0.2946
D252	S005	Leuk Cohort 1	0	5111	Non-protected	10000	0.5111
D252	S021	Leuk Cohort 1	0	3277	Non-protected	10000	0.3277
D252	S002	Leuk Cohort 1	0	2846	Protected	10000	0.2846
D252	S039	Leuk Cohort 1	0	6959	Protected	10000	0.6959
D252	S045	Leuk Cohort 1	0	5357	Protected	10000	0.5357
D252	S060	Leuk Cohort 1	0	6794	Protected	10000	0.6794
D252	S078	Leuk Cohort 1	0	3784	Protected	10000	0.3784
D000	S049	Leuk Cohort 1	1	1535	Mock	10000	0.1535
D000	S054	Leuk Cohort 1	1	2268	Mock	10000	0.2268
D000	S062	Leuk Cohort 1	1	1737	Mock	10000	0.1737
D000	S005	Leuk Cohort 1	1	1895	Non-protected	10000	0.1895
D000	S021	Leuk Cohort 1	1	4516	Non-protected	10000	0.4516
D000	S033	Leuk Cohort 1	1	3928	Non-protected	10000	0.3928
D000	S061	Leuk Cohort 1	1	4170	Non-protected	10000	0.417
D000	S071	Leuk Cohort 1	1	6975	Non-protected	10000	0.6975
D000	S002	Leuk Cohort 1	1	5236	Protected	10000	0.5236
D000	S039	Leuk Cohort 1	1	1183	Protected	10000	0.1183
D000	S045	Leuk Cohort 1	1	1987	Protected	10000	0.1987
D000	S060	Leuk Cohort 1	1	2575	Protected	10000	0.2575
D000	S078	Leuk Cohort 1	1	3392	Protected	10000	0.3392
D070	S054	Leuk Cohort 1	1	1690	Mock	10000	0.169
D070	S062	Leuk Cohort 1	1	2261	Mock	10000	0.2261
D070	S005	Leuk Cohort 1	1	1665	Non-protected	10000	0.1665
D070	S021	Leuk Cohort 1	1	2847	Non-protected	10000	0.2847
D070	S033	Leuk Cohort 1	1	4318	Non-protected	10000	0.4318
D070	S002	Leuk Cohort 1	1	2580	Protected	10000	0.258
D070	S045	Leuk Cohort 1	1	1644	Protected	10000	0.1644
D146	S049	Leuk Cohort 1	1	1272	Mock	10000	0.1272
D146	S054	Leuk Cohort 1	1	2196	Mock	10000	0.2196
D146	S005	Leuk Cohort 1	1	1173	Non-protected	10000	0.1173
D146	S021	Leuk Cohort 1	1	825	Non-protected	10000	0.0825
D146	S033	Leuk Cohort 1	1	2643	Non-protected	10000	0.2643
D146	S061	Leuk Cohort 1	1	3623	Non-protected	10000	0.3623
D146	S002	Leuk Cohort 1	1	4227	Protected	10000	0.4227
D146	S039	Leuk Cohort 1	1	557	Protected	10000	0.0557
D146	S045	Leuk Cohort 1	1	959	Protected	10000	0.0959
D146	S060	Leuk Cohort 1	1	1238	Protected	10000	0.1238
D146	S078	Leuk Cohort 1	1	6098	Protected	10000	0.6098
D252	S054	Leuk Cohort 1	1	2956	Mock	10000	0.2956
D252	S005	Leuk Cohort 1	1	1699	Non-protected	10000	0.1699
D252	S021	Leuk Cohort 1	1	3183	Non-protected	10000	0.3183
D252	S002	Leuk Cohort 1	1	4341	Protected	10000	0.4341
D252	S039	Leuk Cohort 1	1	457	Protected	10000	0.0457
D252	S045	Leuk Cohort 1	1	1695	Protected	10000	0.1695
D252	S060	Leuk Cohort 1	1	931	Protected	10000	0.0931
D252	S078	Leuk Cohort 1	1	2883	Protected	10000	0.2883
D000	S049	Leuk Cohort 1	2	103	Mock	10000	0.0103
D000	S054	Leuk Cohort 1	2	105	Mock	10000	0.0105
D000	S062	Leuk Cohort 1	2	176	Mock	10000	0.0176
D000	S005	Leuk Cohort 1	2	101	Non-protected	10000	0.0101
D000	S021	Leuk Cohort 1	2	39	Non-protected	10000	0.0039
D000	S033	Leuk Cohort 1	2	18	Non-protected	10000	0.0018
D000	S061	Leuk Cohort 1	2	39	Non-protected	10000	0.0039
D000	S071	Leuk Cohort 1	2	10	Non-protected	10000	0.001
D000	S002	Leuk Cohort 1	2	673	Protected	10000	0.0673
D000	S039	Leuk Cohort 1	2	62	Protected	10000	0.0062
D000	S045	Leuk Cohort 1	2	131	Protected	10000	0.0131
D000	S060	Leuk Cohort 1	2	33	Protected	10000	0.0033
D000	S078	Leuk Cohort 1	2	43	Protected	10000	0.0043
D070	S054	Leuk Cohort 1	2	113	Mock	10000	0.0113
D070	S062	Leuk Cohort 1	2	61	Mock	10000	0.0061
D070	S005	Leuk Cohort 1	2	96	Non-protected	10000	0.0096
D070	S021	Leuk Cohort 1	2	23	Non-protected	10000	0.0023
D070	S033	Leuk Cohort 1	2	14	Non-protected	10000	0.0014
D070	S002	Leuk Cohort 1	2	78	Protected	10000	0.0078
D070	S045	Leuk Cohort 1	2	33	Protected	10000	0.0033
D146	S049	Leuk Cohort 1	2	97	Mock	10000	0.0097
D146	S054	Leuk Cohort 1	2	85	Mock	10000	0.0085
D146	S005	Leuk Cohort 1	2	44	Non-protected	10000	0.0044
D146	S021	Leuk Cohort 1	2	95	Non-protected	10000	0.0095
D146	S033	Leuk Cohort 1	2	25	Non-protected	10000	0.0025
D146	S061	Leuk Cohort 1	2	53	Non-protected	10000	0.0053
D146	S002	Leuk Cohort 1	2	31	Protected	10000	0.0031
D146	S039	Leuk Cohort 1	2	66	Protected	10000	0.0066
D146	S045	Leuk Cohort 1	2	76	Protected	10000	0.0076
D146	S060	Leuk Cohort 1	2	51	Protected	10000	0.0051
D146	S078	Leuk Cohort 1	2	15	Protected	10000	0.0015
D252	S054	Leuk Cohort 1	2	65	Mock	10000	0.0065
D252	S005	Leuk Cohort 1	2	68	Non-protected	10000	0.0068
D252	S021	Leuk Cohort 1	2	54	Non-protected	10000	0.0054
D252	S002	Leuk Cohort 1	2	11	Protected	10000	0.0011
D252	S039	Leuk Cohort 1	2	124	Protected	10000	0.0124
D252	S045	Leuk Cohort 1	2	31	Protected	10000	0.0031
D252	S060	Leuk Cohort 1	2	105	Protected	10000	0.0105
D252	S078	Leuk Cohort 1	2	49	Protected	10000	0.0049
D000	S049	Leuk Cohort 1	3	1148	Mock	10000	0.1148
D000	S054	Leuk Cohort 1	3	2011	Mock	10000	0.2011
D000	S062	Leuk Cohort 1	3	745	Mock	10000	0.0745
D000	S005	Leuk Cohort 1	3	966	Non-protected	10000	0.0966
D000	S021	Leuk Cohort 1	3	1000	Non-protected	10000	0.1
D000	S033	Leuk Cohort 1	3	1680	Non-protected	10000	0.168
D000	S061	Leuk Cohort 1	3	1186	Non-protected	10000	0.1186
D000	S071	Leuk Cohort 1	3	1287	Non-protected	10000	0.1287
D000	S002	Leuk Cohort 1	3	606	Protected	10000	0.0606
D000	S039	Leuk Cohort 1	3	1107	Protected	10000	0.1107
D000	S045	Leuk Cohort 1	3	1575	Protected	10000	0.1575
D000	S060	Leuk Cohort 1	3	743	Protected	10000	0.0743
D000	S078	Leuk Cohort 1	3	811	Protected	10000	0.0811
D070	S054	Leuk Cohort 1	3	2088	Mock	10000	0.2088
D070	S062	Leuk Cohort 1	3	565	Mock	10000	0.0565
D070	S005	Leuk Cohort 1	3	712	Non-protected	10000	0.0712
D070	S021	Leuk Cohort 1	3	587	Non-protected	10000	0.0587
D070	S033	Leuk Cohort 1	3	1838	Non-protected	10000	0.1838
D070	S002	Leuk Cohort 1	3	789	Protected	10000	0.0789
D070	S045	Leuk Cohort 1	3	1145	Protected	10000	0.1145
D146	S049	Leuk Cohort 1	3	1024	Mock	10000	0.1024
D146	S054	Leuk Cohort 1	3	2068	Mock	10000	0.2068
D146	S005	Leuk Cohort 1	3	130	Non-protected	10000	0.013
D146	S021	Leuk Cohort 1	3	654	Non-protected	10000	0.0654
D146	S033	Leuk Cohort 1	3	1702	Non-protected	10000	0.1702
D146	S061	Leuk Cohort 1	3	761	Non-protected	10000	0.0761
D146	S002	Leuk Cohort 1	3	828	Protected	10000	0.0828
D146	S039	Leuk Cohort 1	3	1241	Protected	10000	0.1241
D146	S045	Leuk Cohort 1	3	1661	Protected	10000	0.1661
D146	S060	Leuk Cohort 1	3	632	Protected	10000	0.0632
D146	S078	Leuk Cohort 1	3	534	Protected	10000	0.0534
D252	S054	Leuk Cohort 1	3	2933	Mock	10000	0.2933
D252	S005	Leuk Cohort 1	3	1566	Non-protected	10000	0.1566
D252	S021	Leuk Cohort 1	3	1204	Non-protected	10000	0.1204
D252	S002	Leuk Cohort 1	3	796	Protected	10000	0.0796
D252	S039	Leuk Cohort 1	3	1152	Protected	10000	0.1152
D252	S045	Leuk Cohort 1	3	1833	Protected	10000	0.1833
D252	S060	Leuk Cohort 1	3	832	Protected	10000	0.0832
D252	S078	Leuk Cohort 1	3	1065	Protected	10000	0.1065
D000	S049	Leuk Cohort 1	4	226	Mock	10000	0.0226
D000	S054	Leuk Cohort 1	4	277	Mock	10000	0.0277
D000	S062	Leuk Cohort 1	4	1414	Mock	10000	0.1414
D000	S005	Leuk Cohort 1	4	350	Non-protected	10000	0.035
D000	S021	Leuk Cohort 1	4	609	Non-protected	10000	0.0609
D000	S033	Leuk Cohort 1	4	634	Non-protected	10000	0.0634
D000	S061	Leuk Cohort 1	4	387	Non-protected	10000	0.0387
D000	S071	Leuk Cohort 1	4	238	Non-protected	10000	0.0238
D000	S002	Leuk Cohort 1	4	554	Protected	10000	0.0554
D000	S039	Leuk Cohort 1	4	1512	Protected	10000	0.1512
D000	S045	Leuk Cohort 1	4	538	Protected	10000	0.0538
D000	S060	Leuk Cohort 1	4	637	Protected	10000	0.0637
D000	S078	Leuk Cohort 1	4	216	Protected	10000	0.0216
D070	S054	Leuk Cohort 1	4	223	Mock	10000	0.0223
D070	S062	Leuk Cohort 1	4	291	Mock	10000	0.0291
D070	S005	Leuk Cohort 1	4	1266	Non-protected	10000	0.1266
D070	S021	Leuk Cohort 1	4	709	Non-protected	10000	0.0709
D070	S033	Leuk Cohort 1	4	410	Non-protected	10000	0.041
D070	S002	Leuk Cohort 1	4	117	Protected	10000	0.0117
D070	S045	Leuk Cohort 1	4	1203	Protected	10000	0.1203
D146	S049	Leuk Cohort 1	4	147	Mock	10000	0.0147
D146	S054	Leuk Cohort 1	4	393	Mock	10000	0.0393
D146	S005	Leuk Cohort 1	4	6306	Non-protected	10000	0.6306
D146	S021	Leuk Cohort 1	4	1042	Non-protected	10000	0.1042
D146	S033	Leuk Cohort 1	4	604	Non-protected	10000	0.0604
D146	S061	Leuk Cohort 1	4	896	Non-protected	10000	0.0896
D146	S002	Leuk Cohort 1	4	101	Protected	10000	0.0101
D146	S039	Leuk Cohort 1	4	378	Protected	10000	0.0378
D146	S045	Leuk Cohort 1	4	671	Protected	10000	0.0671
D146	S060	Leuk Cohort 1	4	419	Protected	10000	0.0419
D146	S078	Leuk Cohort 1	4	286	Protected	10000	0.0286
D252	S054	Leuk Cohort 1	4	249	Mock	10000	0.0249
D252	S005	Leuk Cohort 1	4	446	Non-protected	10000	0.0446
D252	S021	Leuk Cohort 1	4	780	Non-protected	10000	0.078
D252	S002	Leuk Cohort 1	4	613	Protected	10000	0.0613
D252	S039	Leuk Cohort 1	4	642	Protected	10000	0.0642
D252	S045	Leuk Cohort 1	4	301	Protected	10000	0.0301
D252	S060	Leuk Cohort 1	4	336	Protected	10000	0.0336
D252	S078	Leuk Cohort 1	4	274	Protected	10000	0.0274
D000	S049	Leuk Cohort 1	5	266	Mock	10000	0.0266
D000	S054	Leuk Cohort 1	5	307	Mock	10000	0.0307
D000	S062	Leuk Cohort 1	5	155	Mock	10000	0.0155
D000	S005	Leuk Cohort 1	5	320	Non-protected	10000	0.032
D000	S021	Leuk Cohort 1	5	684	Non-protected	10000	0.0684
D000	S033	Leuk Cohort 1	5	475	Non-protected	10000	0.0475
D000	S061	Leuk Cohort 1	5	277	Non-protected	10000	0.0277
D000	S071	Leuk Cohort 1	5	202	Non-protected	10000	0.0202
D000	S002	Leuk Cohort 1	5	284	Protected	10000	0.0284
D000	S039	Leuk Cohort 1	5	267	Protected	10000	0.0267
D000	S045	Leuk Cohort 1	5	595	Protected	10000	0.0595
D000	S060	Leuk Cohort 1	5	442	Protected	10000	0.0442
D000	S078	Leuk Cohort 1	5	489	Protected	10000	0.0489
D070	S054	Leuk Cohort 1	5	247	Mock	10000	0.0247
D070	S062	Leuk Cohort 1	5	236	Mock	10000	0.0236
D070	S005	Leuk Cohort 1	5	232	Non-protected	10000	0.0232
D070	S021	Leuk Cohort 1	5	699	Non-protected	10000	0.0699
D070	S033	Leuk Cohort 1	5	293	Non-protected	10000	0.0293
D070	S002	Leuk Cohort 1	5	496	Protected	10000	0.0496
D070	S045	Leuk Cohort 1	5	471	Protected	10000	0.0471
D146	S049	Leuk Cohort 1	5	288	Mock	10000	0.0288
D146	S054	Leuk Cohort 1	5	424	Mock	10000	0.0424
D146	S005	Leuk Cohort 1	5	4	Non-protected	10000	0.0004
D146	S021	Leuk Cohort 1	5	506	Non-protected	10000	0.0506
D146	S033	Leuk Cohort 1	5	553	Non-protected	10000	0.0553
D146	S061	Leuk Cohort 1	5	219	Non-protected	10000	0.0219
D146	S002	Leuk Cohort 1	5	504	Protected	10000	0.0504
D146	S039	Leuk Cohort 1	5	448	Protected	10000	0.0448
D146	S045	Leuk Cohort 1	5	423	Protected	10000	0.0423
D146	S060	Leuk Cohort 1	5	391	Protected	10000	0.0391
D146	S078	Leuk Cohort 1	5	604	Protected	10000	0.0604
D252	S054	Leuk Cohort 1	5	332	Mock	10000	0.0332
D252	S005	Leuk Cohort 1	5	406	Non-protected	10000	0.0406
D252	S021	Leuk Cohort 1	5	758	Non-protected	10000	0.0758
D252	S002	Leuk Cohort 1	5	531	Protected	10000	0.0531
D252	S039	Leuk Cohort 1	5	377	Protected	10000	0.0377
D252	S045	Leuk Cohort 1	5	378	Protected	10000	0.0378
D252	S060	Leuk Cohort 1	5	519	Protected	10000	0.0519
D252	S078	Leuk Cohort 1	5	873	Protected	10000	0.0873
D000	S049	Leuk Cohort 1	6	97	Mock	10000	0.0097
D000	S054	Leuk Cohort 1	6	155	Mock	10000	0.0155
D000	S062	Leuk Cohort 1	6	250	Mock	10000	0.025
D000	S005	Leuk Cohort 1	6	322	Non-protected	10000	0.0322
D000	S021	Leuk Cohort 1	6	252	Non-protected	10000	0.0252
D000	S033	Leuk Cohort 1	6	739	Non-protected	10000	0.0739
D000	S061	Leuk Cohort 1	6	123	Non-protected	10000	0.0123
D000	S071	Leuk Cohort 1	6	248	Non-protected	10000	0.0248
D000	S002	Leuk Cohort 1	6	221	Protected	10000	0.0221
D000	S039	Leuk Cohort 1	6	137	Protected	10000	0.0137
D000	S045	Leuk Cohort 1	6	145	Protected	10000	0.0145
D000	S060	Leuk Cohort 1	6	99	Protected	10000	0.0099
D000	S078	Leuk Cohort 1	6	159	Protected	10000	0.0159
D070	S054	Leuk Cohort 1	6	134	Mock	10000	0.0134
D070	S062	Leuk Cohort 1	6	277	Mock	10000	0.0277
D070	S005	Leuk Cohort 1	6	211	Non-protected	10000	0.0211
D070	S021	Leuk Cohort 1	6	354	Non-protected	10000	0.0354
D070	S033	Leuk Cohort 1	6	1073	Non-protected	10000	0.1073
D070	S002	Leuk Cohort 1	6	110	Protected	10000	0.011
D070	S045	Leuk Cohort 1	6	177	Protected	10000	0.0177
D146	S049	Leuk Cohort 1	6	118	Mock	10000	0.0118
D146	S054	Leuk Cohort 1	6	156	Mock	10000	0.0156
D146	S005	Leuk Cohort 1	6	445	Non-protected	10000	0.0445
D146	S021	Leuk Cohort 1	6	71	Non-protected	10000	0.0071
D146	S033	Leuk Cohort 1	6	381	Non-protected	10000	0.0381
D146	S061	Leuk Cohort 1	6	99	Non-protected	10000	0.0099
D146	S002	Leuk Cohort 1	6	156	Protected	10000	0.0156
D146	S039	Leuk Cohort 1	6	42	Protected	10000	0.0042
D146	S045	Leuk Cohort 1	6	70	Protected	10000	0.007
D146	S060	Leuk Cohort 1	6	52	Protected	10000	0.0052
D146	S078	Leuk Cohort 1	6	266	Protected	10000	0.0266
D252	S054	Leuk Cohort 1	6	238	Mock	10000	0.0238
D252	S005	Leuk Cohort 1	6	292	Non-protected	10000	0.0292
D252	S021	Leuk Cohort 1	6	277	Non-protected	10000	0.0277
D252	S002	Leuk Cohort 1	6	318	Protected	10000	0.0318
D252	S039	Leuk Cohort 1	6	62	Protected	10000	0.0062
D252	S045	Leuk Cohort 1	6	75	Protected	10000	0.0075
D252	S060	Leuk Cohort 1	6	67	Protected	10000	0.0067
D252	S078	Leuk Cohort 1	6	197	Protected	10000	0.0197
D000	S049	Leuk Cohort 1	7	116	Mock	10000	0.0116
D000	S054	Leuk Cohort 1	7	90	Mock	10000	0.009
D000	S062	Leuk Cohort 1	7	79	Mock	10000	0.0079
D000	S005	Leuk Cohort 1	7	148	Non-protected	10000	0.0148
D000	S021	Leuk Cohort 1	7	273	Non-protected	10000	0.0273
D000	S033	Leuk Cohort 1	7	325	Non-protected	10000	0.0325
D000	S061	Leuk Cohort 1	7	183	Non-protected	10000	0.0183
D000	S071	Leuk Cohort 1	7	160	Non-protected	10000	0.016
D000	S002	Leuk Cohort 1	7	196	Protected	10000	0.0196
D000	S039	Leuk Cohort 1	7	163	Protected	10000	0.0163
D000	S045	Leuk Cohort 1	7	215	Protected	10000	0.0215
D000	S060	Leuk Cohort 1	7	116	Protected	10000	0.0116
D000	S078	Leuk Cohort 1	7	375	Protected	10000	0.0375
D070	S054	Leuk Cohort 1	7	83	Mock	10000	0.0083
D070	S062	Leuk Cohort 1	7	143	Mock	10000	0.0143
D070	S005	Leuk Cohort 1	7	147	Non-protected	10000	0.0147
D070	S021	Leuk Cohort 1	7	270	Non-protected	10000	0.027
D070	S033	Leuk Cohort 1	7	396	Non-protected	10000	0.0396
D070	S002	Leuk Cohort 1	7	200	Protected	10000	0.02
D070	S045	Leuk Cohort 1	7	161	Protected	10000	0.0161
D146	S049	Leuk Cohort 1	7	102	Mock	10000	0.0102
D146	S054	Leuk Cohort 1	7	109	Mock	10000	0.0109
D146	S005	Leuk Cohort 1	7	181	Non-protected	10000	0.0181
D146	S021	Leuk Cohort 1	7	126	Non-protected	10000	0.0126
D146	S033	Leuk Cohort 1	7	315	Non-protected	10000	0.0315
D146	S061	Leuk Cohort 1	7	190	Non-protected	10000	0.019
D146	S002	Leuk Cohort 1	7	164	Protected	10000	0.0164
D146	S039	Leuk Cohort 1	7	161	Protected	10000	0.0161
D146	S045	Leuk Cohort 1	7	162	Protected	10000	0.0162
D146	S060	Leuk Cohort 1	7	144	Protected	10000	0.0144
D146	S078	Leuk Cohort 1	7	293	Protected	10000	0.0293
D252	S054	Leuk Cohort 1	7	147	Mock	10000	0.0147
D252	S005	Leuk Cohort 1	7	166	Non-protected	10000	0.0166
D252	S021	Leuk Cohort 1	7	255	Non-protected	10000	0.0255
D252	S002	Leuk Cohort 1	7	219	Protected	10000	0.0219
D252	S039	Leuk Cohort 1	7	115	Protected	10000	0.0115
D252	S045	Leuk Cohort 1	7	157	Protected	10000	0.0157
D252	S060	Leuk Cohort 1	7	126	Protected	10000	0.0126
D252	S078	Leuk Cohort 1	7	345	Protected	10000	0.0345
D000	S049	Leuk Cohort 1	8	121	Mock	10000	0.0121
D000	S054	Leuk Cohort 1	8	50	Mock	10000	0.005
D000	S062	Leuk Cohort 1	8	171	Mock	10000	0.0171
D000	S005	Leuk Cohort 1	8	225	Non-protected	10000	0.0225
D000	S021	Leuk Cohort 1	8	24	Non-protected	10000	0.0024
D000	S033	Leuk Cohort 1	8	119	Non-protected	10000	0.0119
D000	S061	Leuk Cohort 1	8	40	Non-protected	10000	0.004
D000	S071	Leuk Cohort 1	8	39	Non-protected	10000	0.0039
D000	S002	Leuk Cohort 1	8	116	Protected	10000	0.0116
D000	S039	Leuk Cohort 1	8	51	Protected	10000	0.0051
D000	S045	Leuk Cohort 1	8	13	Protected	10000	0.0013
D000	S060	Leuk Cohort 1	8	158	Protected	10000	0.0158
D000	S078	Leuk Cohort 1	8	409	Protected	10000	0.0409
D070	S054	Leuk Cohort 1	8	150	Mock	10000	0.015
D070	S062	Leuk Cohort 1	8	380	Mock	10000	0.038
D070	S005	Leuk Cohort 1	8	196	Non-protected	10000	0.0196
D070	S021	Leuk Cohort 1	8	193	Non-protected	10000	0.0193
D070	S033	Leuk Cohort 1	8	208	Non-protected	10000	0.0208
D070	S002	Leuk Cohort 1	8	235	Protected	10000	0.0235
D070	S045	Leuk Cohort 1	8	331	Protected	10000	0.0331
D146	S049	Leuk Cohort 1	8	145	Mock	10000	0.0145
D146	S054	Leuk Cohort 1	8	45	Mock	10000	0.0045
D146	S005	Leuk Cohort 1	8	223	Non-protected	10000	0.0223
D146	S021	Leuk Cohort 1	8	83	Non-protected	10000	0.0083
D146	S033	Leuk Cohort 1	8	242	Non-protected	10000	0.0242
D146	S061	Leuk Cohort 1	8	233	Non-protected	10000	0.0233
D146	S002	Leuk Cohort 1	8	134	Protected	10000	0.0134
D146	S039	Leuk Cohort 1	8	14	Protected	10000	0.0014
D146	S045	Leuk Cohort 1	8	117	Protected	10000	0.0117
D146	S060	Leuk Cohort 1	8	274	Protected	10000	0.0274
D146	S078	Leuk Cohort 1	8	90	Protected	10000	0.009
D252	S054	Leuk Cohort 1	8	48	Mock	10000	0.0048
D252	S005	Leuk Cohort 1	8	177	Non-protected	10000	0.0177
D252	S021	Leuk Cohort 1	8	86	Non-protected	10000	0.0086
D252	S002	Leuk Cohort 1	8	180	Protected	10000	0.018
D252	S039	Leuk Cohort 1	8	47	Protected	10000	0.0047
D252	S045	Leuk Cohort 1	8	76	Protected	10000	0.0076
D252	S060	Leuk Cohort 1	8	210	Protected	10000	0.021
D252	S078	Leuk Cohort 1	8	428	Protected	10000	0.0428
D000	S049	Leuk Cohort 1	9	5	Mock	10000	0.0005
D000	S054	Leuk Cohort 1	9	13	Mock	10000	0.0013
D000	S062	Leuk Cohort 1	9	12	Mock	10000	0.0012
D000	S005	Leuk Cohort 1	9	23	Non-protected	10000	0.0023
D000	S021	Leuk Cohort 1	9	55	Non-protected	10000	0.0055
D000	S033	Leuk Cohort 1	9	39	Non-protected	10000	0.0039
D000	S061	Leuk Cohort 1	9	14	Non-protected	10000	0.0014
D000	S071	Leuk Cohort 1	9	52	Non-protected	10000	0.0052
D000	S002	Leuk Cohort 1	9	29	Protected	10000	0.0029
D000	S039	Leuk Cohort 1	9	16	Protected	10000	0.0016
D000	S045	Leuk Cohort 1	9	72	Protected	10000	0.0072
D000	S060	Leuk Cohort 1	9	34	Protected	10000	0.0034
D000	S078	Leuk Cohort 1	9	10	Protected	10000	0.001
D070	S054	Leuk Cohort 1	9	15	Mock	10000	0.0015
D070	S062	Leuk Cohort 1	9	5	Mock	10000	0.0005
D070	S005	Leuk Cohort 1	9	20	Non-protected	10000	0.002
D070	S021	Leuk Cohort 1	9	18	Non-protected	10000	0.0018
D070	S033	Leuk Cohort 1	9	30	Non-protected	10000	0.003
D070	S002	Leuk Cohort 1	9	9	Protected	10000	0.0009
D070	S045	Leuk Cohort 1	9	41	Protected	10000	0.0041
D146	S049	Leuk Cohort 1	9	6	Mock	10000	0.0006
D146	S054	Leuk Cohort 1	9	4	Mock	10000	0.0004
D146	S005	Leuk Cohort 1	9	49	Non-protected	10000	0.0049
D146	S021	Leuk Cohort 1	9	23	Non-protected	10000	0.0023
D146	S033	Leuk Cohort 1	9	25	Non-protected	10000	0.0025
D146	S061	Leuk Cohort 1	9	13	Non-protected	10000	0.0013
D146	S002	Leuk Cohort 1	9	19	Protected	10000	0.0019
D146	S039	Leuk Cohort 1	9	6	Protected	10000	0.0006
D146	S045	Leuk Cohort 1	9	35	Protected	10000	0.0035
D146	S060	Leuk Cohort 1	9	9	Protected	10000	0.0009
D146	S078	Leuk Cohort 1	9	24	Protected	10000	0.0024
D252	S054	Leuk Cohort 1	9	12	Mock	10000	0.0012
D252	S005	Leuk Cohort 1	9	12	Non-protected	10000	0.0012
D252	S021	Leuk Cohort 1	9	49	Non-protected	10000	0.0049
D252	S002	Leuk Cohort 1	9	45	Protected	10000	0.0045
D252	S039	Leuk Cohort 1	9	6	Protected	10000	0.0006
D252	S045	Leuk Cohort 1	9	44	Protected	10000	0.0044
D252	S060	Leuk Cohort 1	9	16	Protected	10000	0.0016
D252	S078	Leuk Cohort 1	9	18	Protected	10000	0.0018
D000	S049	Leuk Cohort 1	10	62	Mock	10000	0.0062
D000	S054	Leuk Cohort 1	10	40	Mock	10000	0.004
D000	S062	Leuk Cohort 1	10	30	Mock	10000	0.003
D000	S005	Leuk Cohort 1	10	34	Non-protected	10000	0.0034
D000	S021	Leuk Cohort 1	10	32	Non-protected	10000	0.0032
D000	S033	Leuk Cohort 1	10	70	Non-protected	10000	0.007
D000	S061	Leuk Cohort 1	10	64	Non-protected	10000	0.0064
D000	S071	Leuk Cohort 1	10	43	Non-protected	10000	0.0043
D000	S002	Leuk Cohort 1	10	46	Protected	10000	0.0046
D000	S039	Leuk Cohort 1	10	28	Protected	10000	0.0028
D000	S045	Leuk Cohort 1	10	29	Protected	10000	0.0029
D000	S060	Leuk Cohort 1	10	49	Protected	10000	0.0049
D000	S078	Leuk Cohort 1	10	45	Protected	10000	0.0045
D070	S054	Leuk Cohort 1	10	38	Mock	10000	0.0038
D070	S062	Leuk Cohort 1	10	47	Mock	10000	0.0047
D070	S005	Leuk Cohort 1	10	32	Non-protected	10000	0.0032
D070	S021	Leuk Cohort 1	10	29	Non-protected	10000	0.0029
D070	S033	Leuk Cohort 1	10	52	Non-protected	10000	0.0052
D070	S002	Leuk Cohort 1	10	44	Protected	10000	0.0044
D070	S045	Leuk Cohort 1	10	31	Protected	10000	0.0031
D146	S049	Leuk Cohort 1	10	44	Mock	10000	0.0044
D146	S054	Leuk Cohort 1	10	28	Mock	10000	0.0028
D146	S005	Leuk Cohort 1	10	36	Non-protected	10000	0.0036
D146	S021	Leuk Cohort 1	10	25	Non-protected	10000	0.0025
D146	S033	Leuk Cohort 1	10	50	Non-protected	10000	0.005
D146	S061	Leuk Cohort 1	10	53	Non-protected	10000	0.0053
D146	S002	Leuk Cohort 1	10	55	Protected	10000	0.0055
D146	S039	Leuk Cohort 1	10	24	Protected	10000	0.0024
D146	S045	Leuk Cohort 1	10	22	Protected	10000	0.0022
D146	S060	Leuk Cohort 1	10	24	Protected	10000	0.0024
D146	S078	Leuk Cohort 1	10	59	Protected	10000	0.0059
D252	S054	Leuk Cohort 1	10	36	Mock	10000	0.0036
D252	S005	Leuk Cohort 1	10	40	Non-protected	10000	0.004
D252	S021	Leuk Cohort 1	10	26	Non-protected	10000	0.0026
D252	S002	Leuk Cohort 1	10	43	Protected	10000	0.0043
D252	S039	Leuk Cohort 1	10	28	Protected	10000	0.0028
D252	S045	Leuk Cohort 1	10	21	Protected	10000	0.0021
D252	S060	Leuk Cohort 1	10	37	Protected	10000	0.0037
D252	S078	Leuk Cohort 1	10	37	Protected	10000	0.0037
D000	S049	Leuk Cohort 1	11	17	Mock	10000	0.0017
D000	S054	Leuk Cohort 1	11	31	Mock	10000	0.0031
D000	S062	Leuk Cohort 1	11	2	Mock	10000	0.0002
D000	S005	Leuk Cohort 1	11	20	Non-protected	10000	0.002
D000	S021	Leuk Cohort 1	11	57	Non-protected	10000	0.0057
D000	S033	Leuk Cohort 1	11	47	Non-protected	10000	0.0047
D000	S061	Leuk Cohort 1	11	7	Non-protected	10000	0.0007
D000	S071	Leuk Cohort 1	11	52	Non-protected	10000	0.0052
D000	S002	Leuk Cohort 1	11	31	Protected	10000	0.0031
D000	S039	Leuk Cohort 1	11	29	Protected	10000	0.0029
D000	S045	Leuk Cohort 1	11	29	Protected	10000	0.0029
D000	S060	Leuk Cohort 1	11	17	Protected	10000	0.0017
D000	S078	Leuk Cohort 1	11	31	Protected	10000	0.0031
D070	S054	Leuk Cohort 1	11	10	Mock	10000	0.001
D070	S062	Leuk Cohort 1	11	10	Mock	10000	0.001
D070	S005	Leuk Cohort 1	11	11	Non-protected	10000	0.0011
D070	S021	Leuk Cohort 1	11	54	Non-protected	10000	0.0054
D070	S033	Leuk Cohort 1	11	26	Non-protected	10000	0.0026
D070	S002	Leuk Cohort 1	11	49	Protected	10000	0.0049
D070	S045	Leuk Cohort 1	11	18	Protected	10000	0.0018
D146	S049	Leuk Cohort 1	11	14	Mock	10000	0.0014
D146	S054	Leuk Cohort 1	11	31	Mock	10000	0.0031
D146	S005	Leuk Cohort 1	11	11	Non-protected	10000	0.0011
D146	S021	Leuk Cohort 1	11	40	Non-protected	10000	0.004
D146	S033	Leuk Cohort 1	11	50	Non-protected	10000	0.005
D146	S061	Leuk Cohort 1	11	18	Non-protected	10000	0.0018
D146	S002	Leuk Cohort 1	11	58	Protected	10000	0.0058
D146	S039	Leuk Cohort 1	11	29	Protected	10000	0.0029
D146	S045	Leuk Cohort 1	11	16	Protected	10000	0.0016
D146	S060	Leuk Cohort 1	11	12	Protected	10000	0.0012
D146	S078	Leuk Cohort 1	11	35	Protected	10000	0.0035
D252	S054	Leuk Cohort 1	11	38	Mock	10000	0.0038
D252	S005	Leuk Cohort 1	11	17	Non-protected	10000	0.0017
D252	S021	Leuk Cohort 1	11	51	Non-protected	10000	0.0051
D252	S002	Leuk Cohort 1	11	57	Protected	10000	0.0057
D252	S039	Leuk Cohort 1	11	31	Protected	10000	0.0031
D252	S045	Leuk Cohort 1	11	32	Protected	10000	0.0032
D252	S060	Leuk Cohort 1	11	27	Protected	10000	0.0027
D252	S078	Leuk Cohort 1	11	47	Protected	10000	0.0047
