# Supplementary material for: Distinct immune responses associated with vaccination status and protection outcomes after malaria challenge
Source: PLoS Pathog. 2023 May 17;19(5):e1011051. doi: 10.1371/journal.ppat.1011051 (PMC10228810; doi:10.1371/journal.ppat.1011051)
Supplement: S5 Data — (XLSX) [file ppat.1011051.s007.xlsx]

## Sheet: Flow cytometry clusters
S5 Data. List of cluster annotation on flow cytometry data for each antibody panel.
T cell panel			B cell panel			Invariant T cell panel			DC panel			NK cell panel
Pre-gating	CD3+ CD19- CD14-		Pre-gating	CD3- CD19+		Pre-gating	CD3+ CD14- CD19-		Pre-gating	CD3- CD19-		Pre-gating	CD3- CD14- CD19-
Cluster	Cell Annotation		Cluster	Cell Annotation		Cluster	Cell Annotation		Cluster	Cell Annotation		Cluster	Cell Annotation
0	Naïve CD4+ T cell		0	Naïve B cell		0	CD4+ T cell		0	CD16- Monocyte		0	CD16+ NK cell
1	Th1 CD4+ Tem		1	Naïve B cell		1	CD4+ T cell		1	NK cell		1	CD16+ NK cell
2	CXCR6+ CD8+ Tem		2	Unswitched MBCs		2	NKG2D+ CD8 T cell		2	CD16- Monocyte		2	Mast cell
3	Naïve CD8+ T cell		3	IgG+ MBCs		3	CD16+ NK cell		3	Non-classical Monocyte		3	Mast cell
4	CD56+ CD8+ Tem		4	IgA+ MBCs		4	CD57+ CD8+ T cell		4	CD11b+CD172a+ DC		4	CD16- NK cell
5	CD4+ Tfh		5	FCRL5+ Naïve B cell		5	MAIT cell		5	CD1c+ DC		5	Unidentified
6	CD4+ Treg		6	Atypical MBCs		6	yD+ vD2+ T cell		6	Non myeloid cells		6	CD8+ NK cell
7	Th1 CD4+ Tem		7	Naïve B cell		7	Non T cell		7	pDC		7	CD56int NK cell
			8	IgA+ Plasmablast		8	Mast cell		8	Unidentified		8	ILC1
			9	Transitional B cell		9	yD+ vD2- T cell		9	Non myeloid cells		9	ILC1
						10	Th2 CD4+ T cell		10	NK cell		10	ILC2
						11	MAIT cell		11	CD141+ DC		11	CRTH2+ CD38+ cell
						12	DN CD3+ T cell
						13	Th2 CD8+ T cell
						14	Va7.2+ CD4+ T cell
Abbreviation	Name
Tem	T effector memory
Th	T helper
NKT	Natural killer T
Tfh	T follicular helper
Treg	T regulatory
MBC	Memory B cell
NK	Natural killer
MAIT	Mucosal associated invariant T
DN	Double negative
DC	Dendritic cell
pDC	Plamocytoid dendritic cell
ILC	Innate lymphoid cell
